# Supplementary material for: A molecular atlas reveals the tri-sectional spinning mechanism of spider dragline silk
Source: Nat Commun. 2023 Feb 15;14:837. doi: 10.1038/s41467-023-36545-6 (PMC9932165; doi:10.1038/s41467-023-36545-6)
Supplement: Supplementary file 5 — Supplementary Data 1-22 [file 41467_2023_36545_MOESM5_ESM.zip]

Archive with 44 entries (44 files):
- Supplementary Data 1.xlsx
- __MACOSX/._Supplementary Data 1.xlsx
- Supplementary Data 2.xlsx
- __MACOSX/._Supplementary Data 2.xlsx
- Supplementary Data 3.xlsx
- __MACOSX/._Supplementary Data 3.xlsx
- Supplementary Data 4.xlsx
- __MACOSX/._Supplementary Data 4.xlsx
- Supplementary Data 5.xlsx
- __MACOSX/._Supplementary Data 5.xlsx
- Supplementary Data 6.xlsx
- __MACOSX/._Supplementary Data 6.xlsx
- Supplementary Data 7.xlsx
- __MACOSX/._Supplementary Data 7.xlsx
- Supplementary Data 8.xlsx
- __MACOSX/._Supplementary Data 8.xlsx
- Supplementary Data 9.xlsx
- __MACOSX/._Supplementary Data 9.xlsx
- Supplementary Data 10.xlsx
- __MACOSX/._Supplementary Data 10.xlsx
- Supplementary Data 11.xlsx
- __MACOSX/._Supplementary Data 11.xlsx
- Supplementary Data 12.xlsx
- __MACOSX/._Supplementary Data 12.xlsx
- Supplementary Data 13.xlsx
- __MACOSX/._Supplementary Data 13.xlsx
- Supplementary Data 14.xlsx
- __MACOSX/._Supplementary Data 14.xlsx
- Supplementary Data 15.xlsx
- __MACOSX/._Supplementary Data 15.xlsx
- Supplementary Data 16.xlsx
- __MACOSX/._Supplementary Data 16.xlsx
- Supplementary Data 17.xlsx
- __MACOSX/._Supplementary Data 17.xlsx
- Supplementary Data 18.xlsx
- __MACOSX/._Supplementary Data 18.xlsx
- Supplementary Data 19.xlsx
- __MACOSX/._Supplementary Data 19.xlsx
- Supplementary Data 20.xlsx
- __MACOSX/._Supplementary Data 20.xlsx
- Supplementary Data 21.xlsx
- __MACOSX/._Supplementary Data 21.xlsx
- Supplementary Data 22.xlsx
- __MACOSX/._Supplementary Data 22.xlsx
