# Supplementary material for: A molecular atlas reveals the tri-sectional spinning mechanism of spider dragline silk
Source: Nat Commun. 2023 Feb 15;14:837. doi: 10.1038/s41467-023-36545-6 (PMC9932165; doi:10.1038/s41467-023-36545-6)
Supplement: Supplementary file 5 — Supplementary Data 1-22 [file 41467_2023_36545_MOESM5_ESM.zip › Supplementary Data 1.xlsx]

## Sheet: Sheet1
Supplementary Data 1. Sample and sequencing Information
#	Animal Name	Source	Sex	Tissue	Number of biological replicates	Type	Sequencing Type
1	T. clavata	YunNan, China	F	Whole Body	1	DNA	Nanopore
2	T. clavata	YunNan, China	F	Whole Body	1	DNA	Illumina
3	T. clavata	YunNan, China	F	Whole Body	1	DNA	Hi-C
4	T. clavata	YunNan, China	F	Whole Body	3	RNA	RNA-seq
5	T. clavata	YunNan, China	F	Hemolymph	3	RNA	RNA-seq
6	T. clavata	YunNan, China	F	Pedipalp	3	RNA	RNA-seq
7	T. clavata	YunNan, China	F	Legs	3	RNA	RNA-seq
8	T. clavata	YunNan, China	F	Epidermis	3	RNA	RNA-seq
9	T. clavata	YunNan, China	F	Fat body	3	RNA	RNA-seq
10	T. clavata	YunNan, China	F	Ovary	3	RNA	RNA-seq
11	T. clavata	YunNan, China	F	Venom gland	3	RNA	RNA-seq
12	T. clavata	YunNan, China	F	Major ampullate gland	3	RNA	RNA-seq
13	T. clavata	YunNan, China	F	Duct part of major ampullate gland	3	RNA	RNA-seq
14	T. clavata	YunNan, China	F	Sac part of major ampullate gland	3	RNA	RNA-seq
15	T. clavata	YunNan, China	F	Tail part of major ampullate gland	3	RNA	RNA-seq
16	T. clavata	YunNan, China	F	Minor ampullate gland	3	RNA	RNA-seq
17	T. clavata	YunNan, China	F	Tubuliform gland	3	RNA	RNA-seq
18	T. clavata	YunNan, China	F	Flagelliform gland	3	RNA	RNA-seq
19	T. clavata	YunNan, China	F	Aggregate gland	3	RNA	RNA-seq
20	T. clavata	YunNan, China	F	Aciniform and Pyriform glands	3	RNA	RNA-seq
21	T. clavata	YunNan, China	M	Whole Body	3	RNA	RNA-seq
22	T. clavata	YunNan, China	F	Whole Body	1	DNA	Resequencing
23	T. clavata	YunNan, China	M	Whole Body	1	DNA	Resequencing
24	T. clavata	YunNan, China	F	Mixed silk glands	1	RNA	Iso-seq
25	T. clavata	YunNan, China	F	Duct part of major ampullate gland	3	DNA	ATAC-seq
26	T. clavata	YunNan, China	F	Sac part of major ampullate gland	3	DNA	ATAC-seq
27	T. clavata	YunNan, China	F	Tail part of major ampullate gland	3	DNA	ATAC-seq
28	T. clavata	YunNan, China	F	Duct part of major ampullate gland	3	DNA	WGBS
29	T. clavata	YunNan, China	F	Sac part of major ampullate gland	3	DNA	WGBS
30	T. clavata	YunNan, China	F	Tail part of major ampullate gland	3	DNA	WGBS
31	T. clavata	YunNan, China	F	Duct part of major ampullate gland	3	RNA	Full-transcriptome
32	T. clavata	YunNan, China	F	Sac part of major ampullate gland	3	RNA	Full-transcriptome
33	T. clavata	YunNan, China	F	Tail part of major ampullate gland	3	RNA	Full-transcriptome
34	T. clavata	YunNan, China	F	Major ampullate gland	1	RNA	scRNA-seq
35	T. clavata	YunNan, China	F	Major ampullate gland	1	RNA	10X ST
36	T. clavata	YunNan, China	F	Dragline silk	3	~	Proteomics (LC-MS)
37	T. clavata	YunNan, China	F	Dragline silk	6	~	Metabolomics (LC-MS)
38	B. mori	Southwest university, China	~	Cocoon silk	3	~	Proteomics (LC-MS)
39	B. mori	Southwest university, China	~	Cocoon silk	6	~	Metabolomics (LC-MS)
