# Supplementary material for: A molecular atlas reveals the tri-sectional spinning mechanism of spider dragline silk
Source: Nat Commun. 2023 Feb 15;14:837. doi: 10.1038/s41467-023-36545-6 (PMC9932165; doi:10.1038/s41467-023-36545-6)
Supplement: Supplementary file 5 — Supplementary Data 1-22 [file 41467_2023_36545_MOESM5_ESM.zip › Supplementary Data 2.xlsx]

## Sheet: Sheet1
Supplementary Data 2. Summary statistics for genome survey
kmer	nkmer	usedbase	genome	Heter	repeat	repeat	rate errrate	seqdepth
17	172021000000	199330000000	2656008378	0.0127	2102412037	79.1568	0.111342	75.0488
19	169905000000	199166000000	2708615737	0.0138	1638425198	60.4894	0.193642	73.5306
21	167726000000	199081000000	2722533452	0.0144	1365125394	50.1417	0.236303	73.1234
23	165497000000	199062000000	2725722925	0.0145	1248570609	45.807	0.245824	73.0309
25	163236000000	199054000000	2725256427	0.0144	1186762687	43.5468	0.249872	73.0404
27	160949000000	199053000000	2722481270	0.0142	1139682690	41.8619	0.250476	73.1144
29	158638000000	199056000000	2720745608	0.0139	1100718547	40.4565	0.248926	73.1622
31	156305000000	199059000000	2718008422	0.0137	1065864398	39.2149	0.247376	73.237
