# Supplementary material for: A molecular atlas reveals the tri-sectional spinning mechanism of spider dragline silk
Source: Nat Commun. 2023 Feb 15;14:837. doi: 10.1038/s41467-023-36545-6 (PMC9932165; doi:10.1038/s41467-023-36545-6)
Supplement: Supplementary file 5 — Supplementary Data 1-22 [file 41467_2023_36545_MOESM5_ESM.zip › Supplementary Data 3.xlsx]

## Sheet: Sheet1
Supplementary Data 3. Summary statistics for T. clavata genome assembly
Estimated genome size (Mb)	2722533452
Heterozygosity (%)	1.44
Length of genome assemble (bp)	2730479360
Total length of scaffolds (bp)	2732859360
N50 of scaffolds (bp)	202090426
N90 of scaffolds (bp)	173619284
Total length of contigs (bp)	2730479360
N50 of contigs (bp)	1788282
N90 of contigs (bp)	215983
GC content (%)	31.8
Total length of pseudomolecules (bp)	2629098020
Number of genes	37607
Repeat content (%)	53.94
Complete BUSCOs (metazoa_odb9)	93.7
Complete BUSCOs (arthropoda_odb10)	91.4
Complete BUSCOs (eukaryota_odb10)	96
