# Supplementary material for: A molecular atlas reveals the tri-sectional spinning mechanism of spider dragline silk
Source: Nat Commun. 2023 Feb 15;14:837. doi: 10.1038/s41467-023-36545-6 (PMC9932165; doi:10.1038/s41467-023-36545-6)
Supplement: Supplementary file 5 — Supplementary Data 1-22 [file 41467_2023_36545_MOESM5_ESM.zip › Supplementary Data 4.xlsx]

## Sheet: Sheet1
Supplementary Data 4. Summary statistics for Transposon Elements
		A. bruennichi	C. sculpturatus	H. longicornis	P. tepidariorum	T. clavata	T. gigas	S. dumicola	S. maritima
SINEs:		0.22	0.48	1.4	2.15	3.22	2.11	1.16	0.27
	Penelope	0.08	1.25	1.01	0.58	0.65	1.46	1.06	0.27
LINEs:		1.73	4.31	16.11	1.93	3.59	6.53	4.14	0.63
	CRE/SLACS	0	0	0	0	0	0	0	0
	L2/CR1/Rex	0.03	0.15	3.5	0.08	0.01	1.3	0.15	0
	R1/LOA/Jockey	1.36	1.18	6.52	0.42	1.18	2.94	1.87	0.04
	R2/R4/NeSL	0.01	0.64	0.05	0.07	0.03	0.02	0.01	0
	RTE/Bov-B	0.03	0.86	2.62	0.32	0.2	0.03	0.06	0.18
	L1/CIN4	0.01	0.09	0.27	0	0.16	0	0	0
LTR elements:		4.21	5.21	19.74	0.55	14.41	3.64	20.18	20.59
	BEL/Pao	0	0	0	0	0	0	0	0
	Ty1/Copia	0.7	0.38	0.02	0.01	0.46	0.03	1.01	10.91
	Gypsy/DIRS1	1.6	0.94	13.49	0.35	11.03	0	11.78	5.21
	Retroviral	0	0	0	0	0	0	0	0
DNA transposons		11.98	14.81	2.75	7.44	22.9	7	19.6	0.37
	hobo-Activator	2.42	4.71	0.82	2.42	8.55	1.91	2.97	0.03
	Tc1-IS630-Pogo	8.2	8.21	0.96	3.07	10.93	3.72	13.61	0.15
	En-Spm	0	0	0	0	0	0	0	0
	MuDR-IS905	0	0	0	0	0	0	0.01	0
	PiggyBac	0.29	0.07	0.04	0.44	0.98	0.06	0.54	0
	Tourist/Harbinger	0.04	0.16	0.03	0.06	0.19	0	0.04	0.06
	Other	0.12	0.17	0.14	0.03	0.07	0.07	0.16	0
Unclassified:		16.54	11.25	17.83	19.01	9.82	9.61	11.44	16.01
Total		34.68	36.06	57.83	31.08	53.94	28.89	56.52	37.87
