# Supplementary material for: A molecular atlas reveals the tri-sectional spinning mechanism of spider dragline silk
Source: Nat Commun. 2023 Feb 15;14:837. doi: 10.1038/s41467-023-36545-6 (PMC9932165; doi:10.1038/s41467-023-36545-6)
Supplement: Supplementary file 5 — Supplementary Data 1-22 [file 41467_2023_36545_MOESM5_ESM.zip › Supplementary Data 5.xlsx]

## Sheet: Sheet1
Supplementary Data 5. Genome data resources for 12 species
Species	Acession	Database
T. clavata	~	The study
T. antipodiana	~	GigaDB
T. clavipes	PRJDB10126	NCBI
A. ventricosus	PRJDB7092	NCBI
A. bruennichi	PRJNA629526	NCBI
L. hesperus	GCA_000697925.2	NCBI
P. tepidariorum	GCA_000365465.3	NCBI
S. dumicola	PRJNA642917	NCBI
S. mimosarum	PRJNA222714	NCBI
C. sculpturatus	PRJNA422877	NCBI
T. gigas	~	Dryad
H. longicornis	~	NGDC
S. maritima	PRJNA20501	NCBI
