# Supplementary material for: A molecular atlas reveals the tri-sectional spinning mechanism of spider dragline silk
Source: Nat Commun. 2023 Feb 15;14:837. doi: 10.1038/s41467-023-36545-6 (PMC9932165; doi:10.1038/s41467-023-36545-6)
Supplement: Supplementary file 5 — Supplementary Data 1-22 [file 41467_2023_36545_MOESM5_ESM.zip › Supplementary Data 6.xlsx]

## Sheet: Sheet1
Supplementary Data 6. Homologous evidence for the identification of spider spidroin
Id	Description	Species
ADM14324.1	major ampullate spidroin, partial	Agelenopsis aperta
ADM14330.1	tubuliform spidroin 1, partial	Agelenopsis aperta
AAT08436.1	major ampullate spidroin, partial	Agelenopsis aperta
ADM14325.1	major ampullate spidroin, partial	Agelenopsis aperta
ADM14323.1	tubuliform spidroin 1, partial	Agelenopsis aperta
ADM14331.1	tubuliform spidroin 1, partial	Agelenopsis aperta
ABW80562.1	fibroin 1, partial	Aliatypus gulosus
AFM97617.1	fibroin 1, partial	Aphonopelma seemanni
AFM97618.1	fibroin 2, partial	Aphonopelma seemanni
AFM97619.1	fibroin 3, partial	Aphonopelma seemanni
ABW80563.1	fibroin 1, partial	Aptostichus sp. AS217
ABW80564.1	fibroin 2, partial	Aptostichus sp. AS220
AAC04503.1	spidroin 2, partial	Araneus bicentenarius
AWK58752.1	major ampullate spidroin.2	Araneus diadematus
AWK58753.1	major ampullate spidroin.2	Araneus diadematus
AWK58754.1	major ampullate spidroin.2	Araneus diadematus
AWK58637.1	major ampullate spidroin 3 variant 1, partial	Araneus diadematus
AMK48674.1	aggregate spidroin 1, partial	Araneus diadematus
AAC47008.1	fibroin-1, partial	Araneus diadematus
AAC47009.1	fibroin-2, partial	Araneus diadematus
AAC47010.1	fibroin-3, partial	Araneus diadematus
AAC47011.1	fibroin-4, partial	Araneus diadematus
AAX45293.1	tubuliform spidroin, partial	Araneus gemmoides
AAX45294.1	tubuliform spidroin, partial	Araneus gemmoides
AEP25627.1	piriform spidroin, partial	Araneus gemmoides
AFV31615.1	minor ampullate spidroin	Araneus ventricosus
AAX30096.1	major ampullate gland dragline silk protein, partial	Araneus ventricosus
AAN85281.1	major ampullate gland dragline silk protein-2, partial	Araneus ventricosus
AEV46833.2	major ampullate spidroin.1	Araneus ventricosus
ADM35668.1	aciniform spidroin 1, partial	Araneus ventricosus
AFV31613.1	minor ampullate spidroin, partial	Araneus ventricosus
AFV31614.1	minor ampullate spidroin, partial	Araneus ventricosus
ABK00016.1	flagelliform fibroin	Araneus ventricosus
AAT36347.1	flagelliform silk protein-1, partial	Araneus ventricosus
AAX30095.1	major ampullate gland dragline silk protein, partial	Araneus ventricosus
ABJ97678.2	major ampullate gland dragline silk protein, partial	Araneus ventricosus
ABF71664.1	major ampullate gland dragline silk protein 2, partial	Araneus ventricosus
AAN85280.1	major ampullate gland dragline silk protein-1, partial	Araneus ventricosus
AAR21194.1	silk gland protein.1	Argiope amoena
AAR13808.1	major ampullate spidroin-2, partial	Argiope amoena
AAR13809.1	major ampullate spidroin-2, partial	Argiope amoena
AAR13810.1	major ampullate spidroin-2, partial	Argiope amoena
AAR13811.1	major ampullate spidroin-2, partial	Argiope amoena
AAR13812.1	major ampullate spidroin-2, partial	Argiope amoena
AAR13814.1	major ampullate spidroin-2, partial	Argiope amoena
AAR13813.1	major ampullate spidroin-2, partial	Argiope amoena
AAP88232.1	major ampullate spidroin-1, partial	Argiope amoena
ADM35669.1	aciniform spidroin 1, partial	Argiope amoena
AFA43480.1	tubuliform spidroin 1, partial	Argiope amoena
AHK09813.1	aciniform spidroin.1	Argiope argentata
ADM14332.1	tubuliform spidroin 1, partial	Argiope argentata
ADM14333.1	tubuliform spidroin 1, partial	Argiope argentata
AWK58636.1	major ampullate spidroin 3 variant 1, partial	Argiope argentata
AWK58729.1	major ampullate spidroin 3 variant 1, partial	Argiope argentata
AHK09790.1	aciniform spidrion 1, partial	Argiope argentata
AHK09793.1	aciniform spidroin.1	Argiope argentata
AHK09794.1	aciniform spidroin.1	Argiope argentata
AHK09795.1	aciniform spidroin.1	Argiope argentata
AHK09796.1	aciniform spidroin.1	Argiope argentata
AHK09797.1	aciniform spidroin.1	Argiope argentata
AHK09798.1	aciniform spidroin.1	Argiope argentata
AHK09799.1	aciniform spidroin.1	Argiope argentata
AHK09763.1	aciniform spidroin.1	Argiope argentata
AHK09764.1	aciniform spidroin.1	Argiope argentata
AHK09765.1	aciniform spidroin.1	Argiope argentata
AHK09766.1	aciniform spidroin.1	Argiope argentata
AHK09767.1	aciniform spidroin.1	Argiope argentata
AHK09768.1	aciniform spidroin.1	Argiope argentata
AHK09769.1	aciniform spidroin.1	Argiope argentata
AFM29835.1	minor ampullate spidroin, partial	Argiope argentata
AFM29836.1	minor ampullate spidroin, partial	Argiope argentata
AAY28945.1	tubuliform spidroin 1, partial	Argiope argentata
AAY28952.1	tubuliform spidroin 1, partial	Argiope argentata
AAY28932.1	tubuliform spidroin 1, partial	Argiope argentata
AMK48675.1	aggregate spidroin 1, partial	Argiope argentata
AAK30592.1	major ampullate spidroin 2, partial	Argiope aurantia
AHK09800.1	aciniform spidroin.1	Argiope aurantia
AHK09801.1	aciniform spidroin.1	Argiope aurantia
AHK09770.1	aciniform spidroin.1	Argiope aurantia
AHK09771.1	aciniform spidroin.1	Argiope aurantia
AHK09772.1	aciniform spidroin.1	Argiope aurantia
AHK09773.1	aciniform spidroin.1	Argiope aurantia
AHK09774.1	aciniform spidroin.1	Argiope aurantia
AHK09775.1	aciniform spidroin.1	Argiope aurantia
AAX45291.1	tubuliform spidroin, partial	Argiope aurantia
AAX45292.1	tubuliform spidroin, partial	Argiope aurantia
AAY28942.1	tubuliform spidroin 1, partial	Argiope aurantia
AAY28953.1	tubuliform spidroin 1, partial	Argiope aurantia
AAK30591.1	major ampullate spidroin 1, partial	Argiope aurantia
AFN54363.1	major ampullate silk protein.2	Argiope bruennichi
BAE86855.1	egg case silk protein.1	Argiope bruennichi
AFN54362.1	major ampullate silk protein 1, partial	Argiope bruennichi
AGB35874.1	major ampullate silk protein 2, partial	Argiope bruennichi
BAE86856.1	egg case silk protein.2	Argiope bruennichi
AAK30595.1	major ampullate spidroin 1, partial	Argiope trifasciata
AAZ15372.1	major ampullate spidroin 2, partial	Argiope trifasciata
AAK30596.1	major ampullate spidroin 2, partial	Argiope trifasciata
AAZ15371.1	major ampullate spidroin 2, partial	Argiope trifasciata
AHK09792.1	aciniform spidrion 1, partial	Argiope trifasciata
AHK09802.1	aciniform spidroin.1	Argiope trifasciata
AHK09811.1	aciniform spidroin.1	Argiope trifasciata
AHK09812.1	aciniform spidroin.1	Argiope trifasciata
AHK09803.1	aciniform spidroin.1	Argiope trifasciata
AHK09804.1	aciniform spidroin.1	Argiope trifasciata
AHK09805.1	aciniform spidroin.1	Argiope trifasciata
AHK09806.1	aciniform spidroin.1	Argiope trifasciata
AHK09807.1	aciniform spidroin.1	Argiope trifasciata
AHK09808.1	aciniform spidroin.1	Argiope trifasciata
AHK09809.1	aciniform spidroin.1	Argiope trifasciata
AHK09810.1	aciniform spidroin.1	Argiope trifasciata
AAR83925.1	aciniform spidroin 1, partial	Argiope trifasciata
AHK09776.1	aciniform spidroin.1	Argiope trifasciata
AHK09785.1	aciniform spidroin.1	Argiope trifasciata
AHK09786.1	aciniform spidroin.1	Argiope trifasciata
AHK09787.1	aciniform spidroin.1	Argiope trifasciata
AHK09788.1	aciniform spidroin.1	Argiope trifasciata
AHK09789.1	aciniform spidroin.1	Argiope trifasciata
AHK09777.1	aciniform spidroin.1	Argiope trifasciata
AHK09778.1	aciniform spidroin.1	Argiope trifasciata
AHK09779.1	aciniform spidroin.1	Argiope trifasciata
AHK09780.1	aciniform spidroin.1	Argiope trifasciata
AHK09781.1	aciniform spidroin.1	Argiope trifasciata
AHK09782.1	aciniform spidroin.1	Argiope trifasciata
AHK09783.1	aciniform spidroin.1	Argiope trifasciata
AHK09784.1	aciniform spidroin.1	Argiope trifasciata
AAK30593.1	flagelliform silk protein, partial	Argiope trifasciata
AAK30594.1	flagelliform silk protein, partial	Argiope trifasciata
AAK30597.1	major ampullate spidroin 2-like protein, partial	Argiope trifasciata
ADN39425.1	piriform spidroin, partial	Argiope trifasciata
AFM97622.1	fibroin 1, partial	Atypoides riversi
AFM97623.1	fibroin 2, partial	Atypoides riversi
ACF71407.1	spidroin 1a, partial	Avicularia juruensis
ACF71408.1	spidroin 1b, partial	Avicularia juruensis
ACF71409.1	spidroin 1c, partial	Avicularia juruensis
ACF71410.1	spidroin 2, partial	Avicularia juruensis
ADM14313.1	fibroin 1, partial	Bothriocyrtum californicum
ABW80565.1	fibroin 1, partial	Bothriocyrtum californicum
AGQ04592.1	major ampullate spidroin.1	Cyrtophora moluccensis
AAV48933.1	dragline silk spidroin 1, partial	Cyrtophora moluccensis
AAV48934.1	dragline silk spidroin 1, partial	Cyrtophora moluccensis
AAV48932.1	dragline silk spidroin 1, partial	Cyrtophora moluccensis
AAV48935.1	dragline silk spidroin 1, partial	Cyrtophora moluccensis
AAV48950.1	dragline silk spidroin 1, partial	Cyrtophora moluccensis
AAV48951.1	dragline silk spidroin 1, partial	Cyrtophora moluccensis
AAV48952.1	dragline silk spidroin 1, partial	Cyrtophora moluccensis
AAV48953.1	dragline silk spidroin 1, partial	Cyrtophora moluccensis
AAY28944.1	tubuliform spidroin 1, partial	Cyrtophora moluccensis
ADM14319.1	major ampullate spidroin 2, partial	Deinopis spinosa
ABD61591.1	fibroin 1a, partial	Deinopis spinosa
ABD61592.1	fibroin 1b, partial	Deinopis spinosa
ABD61588.1	fibroin 2, partial	Deinopis spinosa
ABD61590.1	Flag, partial	Deinopis spinosa
ABD61593.1	MaSp2a, partial	Deinopis spinosa
ABD61594.1	MaSp2b, partial	Deinopis spinosa
ABD61589.1	MiSp, partial	Deinopis spinosa
AAY28934.1	tubuliform spidroin 1, partial	Deinopis spinosa
ADM14315.1	major ampullate spidroin, partial	Diguetia canities
ADM14317.1	major ampullate spidroin-like protein, partial	Diguetia canities
ADM14316.1	major ampullate spidroin, partial	Diguetia canities
ADM14318.1	major ampullate spidroin-like protein, partial	Diguetia canities
AAK30598.1	fibroin 1, partial	Dolomedes tenebrosus
AAK30599.1	fibroin 2, partial	Dolomedes tenebrosus
AAK30600.1	fibroin 1, partial	Euagrus chisoseus
ABW80568.1	fibroin 1, partial	Euagrus chisoseus
CAJ90517.1	major ampullate spidroin.1	Euprosthenops australis
CAJ00428.1	major ampullate spidroin 1, partial	Euprosthenops australis
CAM32251.1	major ampullate spidroin 1, partial	Euprosthenops australis
CAM32252.1	major ampullate spidroin 1, partial	Euprosthenops australis
CAM32253.1	major ampullate spidroin 1, partial	Euprosthenops australis
CAM32254.1	major ampullate spidroin 1, partial	Euprosthenops australis
CAM32255.1	major ampullate spidroin 1, partial	Euprosthenops australis
CAM32256.1	major ampullate spidroin 1, partial	Euprosthenops australis
CAM32257.1	major ampullate spidroin 1, partial	Euprosthenops australis
CAM32258.1	major ampullate spidroin 1, partial	Euprosthenops australis
CAM32259.1	major ampullate spidroin 1, partial	Euprosthenops australis
CAM32260.1	major ampullate spidroin 1, partial	Euprosthenops australis
CAM32261.1	major ampullate spidroin 1, partial	Euprosthenops australis
CAM32262.1	major ampullate spidroin 1, partial	Euprosthenops australis
CAM32263.1	major ampullate spidroin 1, partial	Euprosthenops australis
CAM32264.1	major ampullate spidroin 1, partial	Euprosthenops australis
CAM32265.1	major ampullate spidroin 1, partial	Euprosthenops australis
CAM32267.1	major ampullate spidroin 1, partial	Euprosthenops australis
CAM32268.1	major ampullate spidroin 1, partial	Euprosthenops australis
CAM32269.1	major ampullate spidroin 1, partial	Euprosthenops australis
CAM32270.1	major ampullate spidroin 1, partial	Euprosthenops australis
CAM32271.1	major ampullate spidroin 1, partial	Euprosthenops australis
CAM32249.1	major ampullate spidroin 2, partial	Euprosthenops australis
CAM32272.1	major ampullate spidroin 2, partial	Euprosthenops australis
CAM32250.1	major ampullate spidroin-like, partial	Euprosthenops australis
AAK30601.1	major ampullate spidroin 2, partial	Gasteracantha cancriformis
AAY28943.1	tubuliform spidroin 1, partial	Gea heptagon
AAY28954.1	tubuliform spidroin 1, partial	Gea heptagon
AFM97625.1	fibroin 1, partial	Hexura picea
AFM97615.1	fibroin 1, partial	Hypochilus thorelli
AFM97616.1	fibroin 2, partial	Hypochilus thorelli
ADU47853.1	hypothetical protein Intca_1337	Intrasporangium calvum DSM 43043
ADU47854.1	GTPase	Intrasporangium calvum DSM 43043
ADU47855.1	single-strand binding protein	Intrasporangium calvum DSM 43043
ADU47856.1	ABC transporter related protein	Intrasporangium calvum DSM 43043
ADM14314.1	major ampullate spidroin 1, partial	Kukulcania hibernalis
AAT08433.1	major ampullate spidroin 1, partial	Kukulcania hibernalis
AAT08434.1	major ampullate spidroin 2-1, partial	Kukulcania hibernalis
AAT08435.1	major ampullate spidroin 2-2, partial	Kukulcania hibernalis
AAT08432.1	major ampullate spidroin 3, partial	Kukulcania hibernalis
AFX83568.1	aciniform spidroin 1, partial	Latrodectus geometricus
AFX83567.1	aciniform spidroin 1, partial	Latrodectus geometricus
AFX83566.1	aciniform spidroin 1, partial	Latrodectus geometricus
AAY28940.1	tubuliform spidroin 1, partial	Latrodectus geometricus
AAY28950.1	tubuliform spidroin 1, partial	Latrodectus geometricus
AAK30602.1	major ampullate spidroin 1, partial	Latrodectus geometricus
AAZ15321.1	major ampullate spidroin 1-like, partial	Latrodectus geometricus
AAZ15320.1	major ampullate spidroin 1-like, partial	Latrodectus geometricus
AAK30604.1	major ampullate spidroin 2, partial	Latrodectus geometricus
ABY67417.1	major ampullate spidroin 2, partial	Latrodectus geometricus
AAK30603.1	major ampullate spidroin 2, partial	Latrodectus geometricus
AAV91960.1	major ampullate spidroin-like protein, partial	Latrodectus geometricus
ABY67420.1	major ampullate spidroin.1	Latrodectus geometricus
ABY67426.1	major ampullate spidroin.1	Latrodectus geometricus
ABY67428.1	major ampullate spidroin.1	Latrodectus geometricus
ABY67427.1	major ampullate spidroin.1	Latrodectus geometricus
ABY67429.1	major ampullate spidroin.1	Latrodectus geometricus
AAY28941.1	tubuliform spidroin 1, partial	Latrodectus hasseltii
AAY28949.1	tubuliform spidroin 1, partial	Latrodectus hasseltii
AFX83557.1	aciniform spidroin.1	Latrodectus hesperus
ABD24294.1	major ampullate spidroin 1, partial	Latrodectus hesperus
ABD24295.1	major ampullate spidroin 2, partial	Latrodectus hesperus
ADM14321.1	minor ampullate spidroin, partial	Latrodectus hesperus
ABD24296.1	tubuliform spidroin 1, partial	Latrodectus hesperus
ABR68856.1	major ampullate spidroin.1	Latrodectus hesperus
ABR68855.1	major ampullate spidroin.2	Latrodectus hesperus
ARA91152.1	minor ampullate spidroin variant.1	Latrodectus hesperus
ABW24499.1	aciniform spidroin 1-like, partial	Latrodectus hesperus
ABO09798.1	aqueous glue droplet peptide	Latrodectus hesperus
ABO09799.1	aqueous glue droplet peptide	Latrodectus hesperus
ABY67402.1	major ampullate spidroin.1	Latrodectus hesperus
ABY67403.1	major ampullate spidroin.1	Latrodectus hesperus
ABY67400.1	major ampullate spidroin.1	Latrodectus hesperus
ABY67401.1	major ampullate spidroin.1	Latrodectus hesperus
ABY67414.1	major ampullate spidroin.1	Latrodectus hesperus
ABY67415.1	major ampullate spidroin.1	Latrodectus hesperus
ABY67412.1	major ampullate spidroin.1	Latrodectus hesperus
ABY67413.1	major ampullate spidroin.1	Latrodectus hesperus
ABY67410.1	major ampullate spidroin.1	Latrodectus hesperus
ABY67411.1	major ampullate spidroin.1	Latrodectus hesperus
AFP57562.1	aggregate gland silk factor.2	Latrodectus hesperus
AFX83558.1	aciniform spidroin 1, partial	Latrodectus hesperus
AFX83559.1	aciniform spidroin 1, partial	Latrodectus hesperus
AFX83560.1	aciniform spidroin 1, partial	Latrodectus hesperus
ABY67408.1	major ampullate spidroin 2, partial	Latrodectus hesperus
ABY67409.1	major ampullate spidroin 2, partial	Latrodectus hesperus
AFP57559.1	aggregate spider glue 2-like protein, partial	Latrodectus hesperus
AFP57565.1	aggregate gland silk factor 1, partial	Latrodectus hesperus
ABY67406.1	major ampullate spidroin.1	Latrodectus hesperus
ABY67407.1	major ampullate spidroin.1	Latrodectus hesperus
AFX83561.1	aciniform spidroin 1, partial	Latrodectus hesperus
ABY67404.1	major ampullate spidroin.1	Latrodectus hesperus
ABY67405.1	major ampullate spidroin.1	Latrodectus hesperus
ADV40181.1	egg case fibroin, partial	Latrodectus hesperus
ADV40185.1	tubuliform spidroin 1, partial	Latrodectus hesperus
ADV40087.1	pyriform spidroin 1, partial	Latrodectus hesperus
ADV40100.1	major ampullate spidroin 1, partial	Latrodectus hesperus
ADV40149.1	egg case silk protein 2, partial	Latrodectus hesperus
ADM14322.1	minor ampullate spidroin, partial	Latrodectus hesperus
AFX83565.1	aciniform spidroin 1, partial	Latrodectus hesperus
AFX83562.1	aciniform spidroin 1, partial	Latrodectus hesperus
AFX83563.1	aciniform spidroin 1, partial	Latrodectus hesperus
AFX83564.1	aciniform spidroin 1, partial	Latrodectus hesperus
AWK58638.1	major ampullate spidroin 3 variant 1, partial	Latrodectus hesperus
AWK58730.1	major ampullate spidroin 3 variant 1, partial	Latrodectus hesperus
AAZ15706.1	egg case fibroin, partial	Latrodectus hesperus
ABC68105.1	egg case silk protein.2	Latrodectus hesperus
AAX92677.1	egg case silk protein.1	Latrodectus hesperus
AAY28937.1	tubuliform spidroin 1, partial	Latrodectus hesperus
AAY28947.1	tubuliform spidroin 1, partial	Latrodectus hesperus
AAY28931.1	tubuliform spidroin 1, partial	Latrodectus hesperus
AAY28935.1	major ampullate spidroin 1, partial	Latrodectus hesperus
AAY28936.1	major ampullate spidroin 2, partial	Latrodectus hesperus
ABY67418.1	major ampullate spidroin.1	Latrodectus hesperus
ABY67425.1	major ampullate spidroin.1	Latrodectus hesperus
ABD66602.1	major ampullate spidroin 1, partial	Latrodectus hesperus
ABR68857.1	major ampullate spidroin 1, partial	Latrodectus hesperus
ABY67416.1	major ampullate spidroin 2, partial	Latrodectus hesperus
ABD66603.1	major ampullate spidroin 2, partial	Latrodectus hesperus
ABR68858.1	major ampullate spidroin 2, partial	Latrodectus hesperus
ACB29694.1	minor ampullate spidroin 1-like protein, partial	Latrodectus hesperus
ACV41934.1	pyriform spidroin 1, partial	Latrodectus hesperus
ABY67421.1	major ampullate spidroin.1	Latrodectus hesperus
ABY67422.1	major ampullate spidroin.1	Latrodectus hesperus
ABY67419.1	major ampullate spidroin.1	Latrodectus hesperus
ABY67423.1	major ampullate spidroin.1	Latrodectus hesperus
ABY67424.1	major ampullate spidroin.1	Latrodectus hesperus
AMK48676.1	aggregate spidroin 1, partial	Latrodectus hesperus
AAY28938.1	tubuliform spidroin 1, partial	Latrodectus mactans
AAY28946.1	tubuliform spidroin 1, partial	Latrodectus mactans
ADO78764.1	major ampullate spidroin 1, partial	Latrodectus mactans
AAY28939.1	tubuliform spidroin 1, partial	Latrodectus tredecimguttatus
AAY28948.1	tubuliform spidroin 1, partial	Latrodectus tredecimguttatus
AFM97608.1	egg case protein-like protein.1	Liphistius malayanus
AFM97609.1	egg case protein-like protein.2	Liphistius malayanus
AFM97610.1	egg case protein-like protein 3	Liphistius malayanus
AFM97611.1	egg case protein-like protein 4	Liphistius malayanus
AFM97612.1	egg case protein-like protein 5, partial	Liphistius malayanus
AFM97613.1	egg case protein-like protein 6	Liphistius malayanus
AAV48940.1	dragline silk spidroin 1, partial	Macrothele holsti
AFM97627.1	fibroin 1, partial	Megahexura fulva
ADM14328.1	minor ampullate spidroin, partial	Metepeira grandiosa
ADM14329.1	minor ampullate spidroin, partial	Metepeira grandiosa
ADM14320.1	minor ampullate spidroin, partial	Metepeira grandiosa
AAV48941.1	dragline silk spidroin 1, partial	Nephila pilipes
AAV48942.1	dragline silk spidroin 1, partial	Nephila pilipes
AAV48943.1	dragline silk spidroin 1, partial	Nephila pilipes
AAV48921.1	dragline silk spidroin 1, partial	Nephila pilipes
AAV48922.1	dragline silk spidroin 1, partial	Nephila pilipes
AAV48944.1	dragline silk spidroin 1, partial	Nephila pilipes
AAV48945.1	dragline silk spidroin 1, partial	Nephila pilipes
AAV48949.1	dragline silk spidroin 1, partial	Nephila pilipes
AAV48946.1	dragline silk spidroin 1, partial	Nephila pilipes
AAV48947.1	dragline silk spidroin 1, partial	Nephila pilipes
AAV48948.1	dragline silk spidroin 1, partial	Nephila pilipes
AAV48923.1	dragline silk spidroin 1, partial	Nephila pilipes
AAV48924.1	dragline silk spidroin 1, partial	Nephila pilipes
AAV48925.1	dragline silk spidroin 1, partial	Nephila pilipes
AAV48926.1	dragline silk spidroin 1, partial	Nephila pilipes
AAV48927.1	dragline silk spidroin 1, partial	Nephila pilipes
AAV48928.1	dragline silk spidroin 1, partial	Nephila pilipes
AAV48920.1	dragline silk spidroin 1, partial	Nephila pilipes
AAO33164.1	major ampullate gland peroxidase	Nephila senegalensis
ABR37275.1	major ampullate spidroin-like protein, partial	Nephilengys cruentata
ABR37277.1	minor ampullate spidroin-like protein, partial	Nephilengys cruentata
ABR37278.1	minor ampullate spidroin-like protein, partial	Nephilengys cruentata
ABR37276.1	minor ampullate spidroin-like protein, partial	Nephilengys cruentata
ABR37273.1	flagelliform spidroin-like protein, partial	Nephilengys cruentata
ADK56477.1	piriform-like spidroin, partial	Nephilengys cruentata
ABR37274.1	tubuliform spidroin-like protein, partial	Nephilengys cruentata
AAV48929.1	dragline silk spidroin 1, partial	Octonoba varians
AWK58639.1	major ampullate spidroin 3 variant 1, partial	Parasteatoda tepidariorum
AMK48678.1	aggregate spidroin 1, partial	Parasteatoda tepidariorum
ADG57593.1	aciniform-like protein, partial	Parawixia bistriata
ADG57596.1	MaSp1-like protein, partial	Parawixia bistriata
ADG57597.1	MaSp2-like protein, partial	Parawixia bistriata
ADG57595.1	MiSp-like protein, partial	Parawixia bistriata
ADE74592.1	major ampullate spidroin 1, partial	Peucetia viridans
AAK30610.1	fibroin 1, partial	Plectreurys tristis
AAK30611.1	fibroin 2, partial	Plectreurys tristis
AAK30613.1	fibroin 4, partial	Plectreurys tristis
AFM97620.1	fibroin 1, partial	Poecilotheria regalis
AFM97621.1	fibroin 2, partial	Poecilotheria regalis
AAV48938.1	dragline silk spidroin 1, partial	Psechrus sinensis
AAV48939.1	dragline silk spidroin 1, partial	Psechrus sinensis
AIU80193.1	fibroin 1, partial	Scytodes thoracica
AIU80194.1	fibroin 2, partial	Scytodes thoracica
AAY28951.1	tubuliform spidroin 1, partial	Steatoda grossa
AMK48679.1	aggregate spidroin 1, partial	Steatoda grossa
KFM74936.1	Spidroin-2, partial	Stegodyphus mimosarum
AAK30614.1	major ampullate spidroin 1, partial	Tetragnatha kauaiensis
AAK30615.1	major ampullate spidroin 1, partial	Tetragnatha versicolor
ABC72644.1	major ampullate fibroin 1, partial	Trichonephila antipodiana
ABC72645.1	minor ampullate fibroin 1, partial	Trichonephila antipodiana
ACI23395.1	eggcase silk protein, partial	Trichonephila antipodiana
AAY90151.1	TuSp1, partial	Trichonephila antipodiana
BAE54451.1	cylindrical silk protein 1, partial	Trichonephila clavata
BAE54450.1	cylindrical silk protein 1, partial	Trichonephila clavata
AAL32472.1	dragline silk protein spidroin 2, partial	Trichonephila clavata
PRD23950.1	major ampullate spidroin protein MaSp-a	Trichonephila clavipes
PRD18716.1	major ampullate spidroin protein MaSp-b	Trichonephila clavipes
PRD18936.1	major ampullate spidroin protein MaSp-c	Trichonephila clavipes
PRD23750.1	major ampullate spidroin protein MaSp-d	Trichonephila clavipes
PRD23751.1	major ampullate spidroin protein MaSp-e	Trichonephila clavipes
PRD27696.1	major ampullate spidroin protein MaSp-f isoform.1	Trichonephila clavipes
PRD24320.1	major ampullate spidroin protein MaSp-g	Trichonephila clavipes
PRD20448.1	major ampullate spidroin protein MaSp-h	Trichonephila clavipes
PRD23654.1	minor ampullate spidroin protein MiSp-a	Trichonephila clavipes
PRD30268.1	minor ampullate spidroin protein MiSp-b	Trichonephila clavipes
PRD24510.1	minor ampullate spidroin protein MiSp-c	Trichonephila clavipes
PRD18914.1	minor ampullate spidroin protein MiSp-d	Trichonephila clavipes
PRD35000.1	spidroin protein Sp-907	Trichonephila clavipes
PRD19552.1	spidroin protein Sp-74867	Trichonephila clavipes
PRD35275.1	tubuliform spidroin protein TuSp	Trichonephila clavipes
PRD25616.1	piriform spidroin protein PiSp	Trichonephila clavipes
PRD26201.1	aciniform spidroin protein AcSp	Trichonephila clavipes
PRD24455.1	spidroin protein Sp-14910-A	Trichonephila clavipes
PRD24456.1	spidroin protein Sp-14910-B	Trichonephila clavipes
PRD27227.1	flagelliform spidroin protein FLAG-a	Trichonephila clavipes
PRD24772.1	flagelliform spidroin protein FLAG-b	Trichonephila clavipes
PRD29580.1	spidroin protein Sp-5803	Trichonephila clavipes
PRD27848.1	spidroin protein Sp-8175	Trichonephila clavipes
PRD34368.1	spidroin protein Sp-1339	Trichonephila clavipes
PRD23399.1	aggregate spidroin protein AgSp-a, partial	Trichonephila clavipes
PRD22063.1	aggregate spidroin protein AgSp-b	Trichonephila clavipes
PRD26655.1	aggregate spidroin protein AgSp-c	Trichonephila clavipes
PRD23989.1	aggregate spidroin protein AgSp-d	Trichonephila clavipes
ACF19411.1	major ampullate spidroin 1A precursor, partial	Trichonephila clavipes
ACF19412.1	major ampullate spidroin 1B precursor, partial	Trichonephila clavipes
ACF19413.1	major ampullate spidroin.2	Trichonephila clavipes
AAC38846.1	flagelliform silk protein, partial	Trichonephila clavipes
AAT75308.1	major ampullate spidroin 1, partial	Trichonephila clavipes
AAT75313.1	major ampullate spidroin 2, partial	Trichonephila clavipes
AAT75309.1	major ampullate spidroin 1, partial	Trichonephila clavipes
AAT75314.1	major ampullate spidroin 2, partial	Trichonephila clavipes
AAT75310.1	major ampullate spidroin 1, partial	Trichonephila clavipes
AAT75315.1	major ampullate spidroin 2, partial	Trichonephila clavipes
AAT75311.1	major ampullate spidroin 1, partial	Trichonephila clavipes
AAT75316.1	major ampullate spidroin 2, partial	Trichonephila clavipes
AAT75312.1	major ampullate spidroin 1, partial	Trichonephila clavipes
ACC77633.1	major ampullate spidroin 1, partial	Trichonephila clavipes
AAT75317.1	major ampullate spidroin 2, partial	Trichonephila clavipes
ACI41238.1	aggregate spider glue.1	Trichonephila clavipes
ACI41239.1	aggregate spider glue.2	Trichonephila clavipes
AAA29380.2	dragline silk fibroin, partial	Trichonephila clavipes
AAL32375.1	dragline silk protein, partial	Trichonephila clavipes
AAC38847.1	flagelliform silk protein, partial	Trichonephila clavipes
AAF36089.1	flagelliform silk protein, partial	Trichonephila clavipes
AAF36090.1	flagelliform silk protein, partial	Trichonephila clavipes
ACF19414.1	major ampullate spidroin 1A precursor, partial	Trichonephila clavipes
ACF19415.1	major ampullate spidroin 1B precursor, partial	Trichonephila clavipes
ACF19416.1	major ampullate spidroin.2	Trichonephila clavipes
AAC14589.1	minor ampullate silk protein MiSp1, partial	Trichonephila clavipes
AAC14591.1	minor ampullate silk protein MiSp2, partial	Trichonephila clavipes
AAC14590.1	minor ampullate silk protein, partial	Trichonephila clavipes
ADN39427.1	piriform spidroin, partial	Trichonephila clavipes
ADN39426.1	piriform spidroin, partial	Trichonephila clavipes
ADK92884.1	pyriform spidroin 2, partial	Trichonephila clavipes
AAX45295.1	tubuliform spidroin, partial	Trichonephila clavipes
AAA29381.1	dragline silk fibroin, partial	Trichonephila clavipes
AMK48677.1	aggregate spidroin 1, partial	Trichonephila clavipes
AAC04504.1	dragline silk protein spidroin 1, partial	Trichonephila clavipes
AAC38957.1	spidroin 1, partial	Trichonephila clavipes
AAK30606.1	major ampullate spidroin 1, partial	Trichonephila inaurata madagascariensis
AAF36091.1	flagelliform silk protein, partial	Trichonephila inaurata madagascariensis
AAF36092.1	flagelliform silk protein, partial	Trichonephila inaurata madagascariensis
AAK30607.1	major ampullate spidroin 2, partial	Trichonephila inaurata madagascariensis
AAZ15322.1	major ampullate spidroin 2-like, partial	Trichonephila inaurata madagascariensis
AAK30605.1	major ampullate spidroin 2-like protein, partial	Trichonephila inaurata madagascariensis
AAK30608.1	major ampullate spidroin 1, partial	Trichonephila senegalensis
AAK30609.1	major ampullate spidroin 2, partial	Trichonephila senegalensis
ADM14326.1	minor ampullate spidroin, partial	Uloborus diversus
ADM14327.1	minor ampullate spidroin, partial	Uloborus diversus
ABD61598.1	AcSp1, partial	Uloborus diversus
ABD61596.1	MaSp1, partial	Uloborus diversus
ABD61599.1	MaSp2, partial	Uloborus diversus
ABD61600.1	MaSp2, partial	Uloborus diversus
ABD61597.1	MiSp, partial	Uloborus diversus
AAY28933.1	tubuliform spidroin 1, partial	Uloborus diversus
