# Supplementary material for: A molecular atlas reveals the tri-sectional spinning mechanism of spider dragline silk
Source: Nat Commun. 2023 Feb 15;14:837. doi: 10.1038/s41467-023-36545-6 (PMC9932165; doi:10.1038/s41467-023-36545-6)
Supplement: Supplementary file 5 — Supplementary Data 1-22 [file 41467_2023_36545_MOESM5_ESM.zip › Supplementary Data 7.xlsx]

## Sheet: Sheet1
Supplementary Data 7. N- and C-terminal sequence for the identification of spider spidroin
ID	Terminal	Sequence
AWK58645.1	N	MNWSIRLALFGFVVLSTQTVFSAAQAATPWQNSQLAEQFINSFLRFIAQSGAFSPNQLDDMSSIGDTLKTAIEKMAQSRKSSKSKLQALNMAFASSMAEIAVAEQGGLSLEAKTNAIASA
ACF19412.1	N	MTWTARLALSILAVLCTQGLFAQGQNTPWSSTELADAFINAFLNEAGRTGAFTADQLDDMSTIGDTLKTAMDKMARSNKSSQSKLQALNMAFASSMAEIAAVEQGGLSVAEKTNAIADSL
AWK58624.1	N	MTWTARLALSLLVVICYQSVFALGQSPWKDASIAESFMNNFSNALARSGAFSSDQMDDIMSICDSIQSGIVRMERSGKTSANKLQAMNMAFASAVAEIAIAEGGGQSAQVKTNAVADALA
KFM57717.1	N	MGWITRIAFVLFFTCTQVYPALGASADIWGNPRMAEGLLQAFTQHLQGSGAFSYDQMDDISSISDTIMDAIERSARSNKSSKSKLQALNMAFASSVAEIAASGEGGQPLSIKTGAIIDAL
AFN54363.1	N	MNWSIRLALLGFVVLSTQTVFAVGQAATPWENSQLAEDFINSFLRFIAQSGAFSPNQLDDMSSIGDTLKTAIEKMAQSRKSSKSKLQALNMAFASSMAEIAVAEQGGLSLEAKTNAIANA
KFM61802.1	N	MGWITRLAFVFFFTCMQIYSASGASADVWGNPATAEGLLQAFTQQLQASGAFSYDQMDDISSISDTIMDAIERSARSNKSSKSKLQALNMAFASSVAEIAASGQGGQPLSVKTGAIIDAL
AWK58623.1	N	MIWTTRLALSILLVICSQSIFALGQSPWQSASMAESFMTSFSNALGQSQAFTDEQMDDIDTIAASIKMGVDKMERSGKTSQNKLQAMNMAFASAVAEIAISEGGGQSAQVKTNAIADALA
AWK58653.1	N	MVWTSHLVLFLLVVLSSQIVNSQSQSDSPWSSTEKAEFFIRSFLEAISRSNAFTDGQLDDMSSIGDTLMGAMEKMARSNKSSRSKLQALNMAFSSSMAEIAVVDQGGQSVDAKTSAITDA
KFM61798.1	N	MGWITRLAFVLFFTCTQIYSALGASADVWGNPSTAEGLLQAFTQQLQASGAFSYDQMDDISSISDTIMDAIERSARSNRSSKSKLQALNMAFASSVAEIAAAGEGGQPLSFKTGAIIDAL
AWK58648.1	N	MSSSRLALAFLALLCTHALFVASQGPTPWDSPNLADAFMNSFMTGIASSGAFSGDQMGDMQDIAGTMQDSVNKMASTGRSSKSKLQAMNMAFASSMAEIAAAEAGGSSMAAKTSAITNAL
AWK58628.1	N	MTWTNNLALICFAILFTQSMYVLGQVTPWSNAELADEFIKNFLASASNSGAFNEDQLADMSAIGDTLRDATDKMARSGKNSKTKLQALNMAFASSMAEIAVLEKGGQNVAKKTSAIKEAM
ABR68856.1	N	MTWSTRLALSFLFVLCTQSLYALAQANTPWSSKANADAFINSFISAASNTGSFSQDQMEDMSLIGNTLMAAMDNMGGRITPSKLQALDMAFASSVAEIAASEGGDLGVTTNAIADALTSA
KFM74936.1	N	MGWIARIAFLLFFTCTQLYPALGGSEDIWGNPSKAESFLQGFTRALQYSGVFTYEQMDDISSISDTIMGAIGRSARSNRNSRSKLQALNTAFASSVAEIAASTEGGQPISVKTGAIINAL
KFM79313.1	N	MQWSTRIALFIAVSCAHFLTIFGAGEAIWGNPAIAESLLQSFTQSIARSGAFTYDQMDDISSISDTIMDAMDRMARSKKSSKSKLQALNMAFASSVAEIAVSSDGGQPLGVKTNAIMDAL
AWK58730.1	N	MTWSTRLALSLLSVLLSQAICALGQTNTPWSSKANADAFIQAFMKDASQSGAFSSDQIDDMSMISNTILSAIENMGGVITQHKLQALNMAFASSVAEIALTEGQDVGATTNAITNALQSA
ABR68855.1	N	MTTMNWSTRLVLSILVVLCTQSLCALGQANTPWSSKENADAFIGAFMNAASQSGAFSSDQIDDMSVISNTLMAAMDNMGGRITQSKLQALDMAFASSVAEIAVADGQNVGAATNAISDAL
AWK58693.1	N	MNWLTSFSFVLILAFMQNVQVEGRRGHHHSSGSSKSPWANPAKANTFMKCLIQKISTSPVFPQQEKEDMEEIVETMMSAFSSMSTSGGSNAAKLQAMNMAFASSMAELVIAEDADDPKGI
AWK58691.1	N	QYDGVQSRRHSGGASSKSPWANPKKANGFMKCLIQKISVSPVFPQQEKEDMESIVETMMSAISGVSTSRGSSEATLQAMNMAFASSMAELVIAEDVNNPDSIAEKTEALSQALKQCFRST
AWK58679.1	N	MLWPTRLTLLIIVLCAHSYSTLGASIWSSAAMAETFMQSFTSTLGRSNILEADQMDDIASISDTLMSAVKKSGGKKNKLQALNMAFASSVAEIAFADMTGMPVDVKSNAILNALSEAFLQ
AWK58729.1	N	MAWITRLPLLVLVALCTQSIIVHGQDSHPWSDVRTTESFMKNFVECIRQSSYFNTDDIESIRDLSDTMIQSLNGMTAIGKTSHQMLQALNMGYAAGVAELVNSDGFYVQEKRNAIREAMR
ARA91200.1	N	MHIPAQLSFLFLILFSQSFIFSDAASVWDSTATAEAFIGSFNSAMERSGVLSSSQVEDIASISDTIISAIERNPNNSRSKLQALNMAFASSVSEIAFSESNGISNTVKIQAIINALKGAF
AHK09776.1	N	VQYDAVQSASPISRSPWANPAKAGSLMNCLINRIASSNVLPQQEKEDLESIMDTLMSAIKGASAKGKSSAAQLQAINMAVASSLAELVVAEDAGNQASIAVKTQALTGALGQCFQAVMGT
AFX83557.1	N	MNWLTSLSLIFILAFVQNVQVEGRKGHHHSSGSSKSPWANPAKANAFMKCLIQKISTSPVFPQQEKEDMEEIVETMMSAFSSMSTSGGSNAAKLQAMNMAFASSMAELVIAEDADNPDSI
KFM62627.1	N	MGCTIRITALLVVFCTQIFISYGSVQPIWSDPVIAENFLGSFTESLLNSGIFSSAQLGDISSISQTILDAFGKSGFSNNISKSKVQALNMAFASSVAEIIVSEDSMVPLSVAISTMMGAL
AWK58692.1	N	MNWLTSFSLTLLLVYVQYDHVEARRGHHGSGSNSKSPWANPVKAQAFMKCLIKKISTSPVFPEQEKEDMEEIVETMMSAFSSMSSSGGSNAAKMQAMNMAFASSMAELVIAEDADDLDSI
AWK58737.1	N	MACFTSAVIFLFLAQCASTYGRGIIANSPFSNPNTAEAFARSFVSNIVSSGEFGAQGAEDFDDIIQSLIQAQSMGKGRHDTKAKAKAMQVALASSIAELVIAESSGGDVQRKTNVISNAL
AUH99620.1	N	MNWLTTLAFAVLLLSVQYDAAQSASPTFSTSPWANPAKASSLMNCLLTKIASSNVLPQQEKEDLESIMDTLMSAIKGASAKGKSSGAQLQAINMAVASSLAEIVVAEDVGNQASMAVKTQ
KFM79920.1	N	MRNHKLTASAMNWLTSFSFALLLLSQYVTVESRKGPSFGSPSKSPWTNPIKANAFMKCLIQKIAQSPVFPQQEKEDMESIVETMMSAITSMSNSRSTSSATLQAMNMAFASSMAELVIAE
AHK09813.1	N	MNWLPTLAFAILLLSVQYDAVQSASTLSRSPWANPAKAGSLMNCLMSRIASSNVLPQQDKEDLESIMDTLMSAIKGASAKGKSSAAQLQAINMAVASSLAEIVVAEDAGNQASIAVKTQA
AWK58687.1	N	MNWLTTLAFAVLLLSVQYDAAQSASPTFSRSPWANPAKASSLMNCLITKIASSNVLPQQEKEDLESIMDTLMSAIKGASAKGKSSGAQLKAIDMAVASSLAEIVVAEDVGNQASMAVKTQ
AWK58733.1	N	MACFTTAVVFFLLAQCATTFARGIHVSILSNPNTAMTFARTFVSNIAGCGEFGSQGTEDFDDIMQSLIQAQSMGKGRHDTNAKAKAMQMALASSIAELIVEESGGVNMQQKTNAAINALR
ARA91152.1	N	MITAIMHIPAQLSLLFLLLCAQSFVSLDAASVWDSTATAEAFIGSFNSGMERCGVLSRSQMDDISSISDTIISAIERNPNNSKSKLQALNMAFASSVSEIAFSENNGISNSAKIQAIIDA
KFM70693.1	N	MDWLTRYAFLFVLILSQRNSAFGGSISSEEISSRPNSAQTFATSFVNYIVASGVFPEQEEEDMKEFIETLSMAVTSLTNNKWASRAKIEALSMAFASAMAELIVIEDDDGENVSTDVKVK
AWK58643.1	N	MVWLTSIAFIVTLLGAQYDIVTAQATSVFSSPSLASSFLGCLTNGIGQSPVFPSQEQLDLDDLAKVILSAVTSNTDSTTSARAQALSTALASSLADLLISESGGNSYQNQISALNNILSN
AFV31615.1	N	MQLPTRLSFFFLVLFIQGFLSQSQPIWTNPNAAMTMTNNLVQCASRSGVLTADQMDDMGMMADSVNSQMQKMGPNPPQHRLRAMNTAMAAEVAEVVATSPPQSYSAVLNTIGACLRESMM
PRD35275.1	N	MVWLTSIAFIVTLLGAQYDIVTAQATSVFSSPSLASSFLGCLTNGIGQSPVFPSQEQLDLDDLAKVILSAVTSNTDSTTSARAQALSTALASSLADLLISESGGNSYQNQISALNNILSN
ASO67373.1	N	MVWLTSVAVLVALLGAAYSQSVAVTAVPSVFSSSTLASSFLQCLTSGIGSSPAFPSQEQEDLDAIAQVILSAVSSNTGATSSARAQALSTALASSLTDLLISESAEGNYDNQLSTLTSIL
AWK58671.1	N	MQWSTRFSLFFLVLFLQGFSALGQQFWSDRGSAMAMTNGFVGCLKQSGYFSSEQMDDLDLIIDTTAMQLDKMGNRVSQHKLKALTMGMAGSMAETVVSSPYGVSPDLMNSIDSCLTGSML
AAF36091.1	N	MGKGRHDTKAKAKAMQVALASSIAELVIAESSGGDVQRKTNVISNALRNALMSTTGSPNEEFVHEVQDLIQMLSQEQINEVDTSGPGQYYRSSSSGGGGGGGGGPVITETLTVTVGGSGA
AAC38846.1	N	MGKGRHDTKAKAKAMQVALASSIAELVIAESSGGDVQRKTNVISNALRNALMSTTGSPNEEFVHEVQDLIQMLSQEQINEVDTSGPGQYYRSSSSGGGGGGQGGPVVTETLTVTVGGSGG
BAE86855.1	N	MVWLTSIAFLVGFLGAVSSQSVAVTAVPSVFSSPNLASGFLQCLTFGIGNSPAFPTQEQQDLDAIAQVILNAVSSNTGATASARAQALSTALASSLTDLLIAESAESNYSNQLSELTGIL
ATW75951.1	N	MAWLTRIAFLVGFLGAVSSQSIAVTAVPSVFSSPNLASGFLQCLTFGIGNSPAFPTQEQQDLDAIAQVILNAVSTNTGATASARAQALSTALASSLTDLLIAESAESNYNNQLSELTGIL
KFM73910.1	N	MDWSIQLCLTFILMFYNCPFIHSRGIQTNPFANHDTATAFVHSFVRYVSSSEAFGNQGNEDFEEILETLLTAMQQSTYNKKESSARIKTMTMAFASSIAELIVVEDSQEDELDIKTKIIT
AWK58736.1	N	MGCSAVAILALCLISINVQTFAQEDTDPFDFNETNEEFGKLFVNNLIESGVFGQTDDKDFNAVTESLLNAIKMLTKGQNAPASTKKTFMMAFASSLAELIVQESDNALSLVEKTRAVTDA
ADM14328.1	N	RLSLFFLVLFIQGFMAHGHIWGTPGAGKSVTGSIVQCAGQSGVFSGDQMQDLGDMADAVNRQLDRLGPNAPDHRLKGVTTMMAAGIADAAVNSPGQSLDVMINTISGCMTQAMSQAVGYV
AWK58642.1	N	MVWLTSTVLLASLLGTLGLPANSLSGVSASVNIFNSPNAATSFLNCLRSNIESSPAFPIQEQADLDSIAEVILSDVSSVNTASSATSLALSTALASSLAELLVTESAEEDIDNQVVALST
AWK58641.1	N	MVWLSSVAVLVALLGAASSQSVAVTAVPSVFSSPNLASGFLQCLTSGIGSSQVFPSQEQEDLDAIAKVILNAVSSNTGATASARAQALSTALASSLTDLLISESAERNYDNQLSALTTIL
ABD24296.1	N	MVWLTSTVLLASLLGTLGLPANSLSGVSASVNIFNSPNAATSFLNCLRSNIESSPAFPFQEQADLDSIAEVILSDVSSVNTASSATSLALSTALASSLAELLVTESAEEDIDNQVVALST
AFV31615.1	C	IVTSGGYGYGTSAAAGAGVAAGSYAGAVNRLSSAEAASRVSSNIAAIASGGASALPSVISNIYSGVVASGVSSNEALIQALLELLSALVHVLSSASIGNVSSVGVDSTLNVVQDSVGQYVG
AWK58662.1	C	AGYGSGVGVSAGAGAGAASAGGSYSGSVSRLSSAEAVSRVSSNIGAIASGGASALPGVISNIFSGVSASAGSYEEAVIQSLLEVLSALLHILSNSSIGYVGADGLTDSLAVVQQAMGPVVG
ADM14320.1	C	GGYGYGAGAAAGAGAGAGASAGSYSGAVNRLSSAEAASRVSSNVAALASGGPAALANVMGNIYSGVASSGVSSGEALVQALLEVISALVHLLSNASIGNVSSAGLGNTMSLVQSTVGAYAG
AWK58663.1	C	GGYGYGAGAAAGAGAGAVAGSYGGAVNRLSSAEATNRVSSNVGAIVSGGVSALPSVISNIFSGVNASAAGASYGEALIQSLMEVVSVLLHILSNSSIGYVSSEGLGNSLSVVQQAIGPLAG
ARA91183.1	C	SGYGPQFVGAISSTSASAVSSSASRLSSPSASSRISSAASSLASGGAVNTASLPSVISNIVSQIRASNPGISSNEVLIQALLELISSLMHILSSANIGQIDFGSVGNTASVVSQSFGAALG
AWK58705.1	C	GSGSYSGQQGGAASVAAASAAASRLSSPGAASRVSSAVTSLVSSGGPTNGAALSNTISNVVSQISASNPGLSGCDVLVQALLEIVSALVHILGSANIGQVNSNSAGRSASLVGQSVYQALS
ARA91152.1	C	YGQMQGGGAVSGTSASATVSSAASRLSSASSSSRISSAASSLATGGVLNTAALPSVVSNMMSQVSASSPGMSSSEVVIQALLELVSSLIHILSSANIGQVDFNSVGNTAAVVGQSLGAALG
KFM79313.1	C	AGAAFASSSAATGVDMSTIYSTTSRLSSASSSSRISSAASALTDGGYVNTYALPSIISDLSSQVRASSADLSGCEVLVQVLLEIVSALVHVLNYANIGEIDFNSLGSTSNLVGQSMQALAY
AWK58709.1	C	GQGAGQGGYGGVGSGASAASSAASRLSSPEASSRVSSAVSNLVSSGPTNSAALSSTISNVVSQIGASNPGLSGCDVLIQALLEVVSALIHILGSSSIGQVNYGSAGQATQIVGQSVYQALG
AWK58752.1	C	GQQGYSSSSSAGASSAATASAAASRLSSTDSSSRVSSAVSSLVSNGPSNPVALANAVSRVMSQVNASSSGLSECDVLVQALLEILSALVHILGSATVGEVNYDATSQTAQMVSQTIAQVFA
AAT75312.1	C	GQGAGQGGYGGVGSGASAASSAASRLSSPEASSRVSSAVSNLVSSGPTNSAALSSTISNVVSQIGASNPGLSGCDVLVQALLEVVSALIHILGSSSIGQVNYGSAGQATQIVGQSIYQALG
AFN54363.1	C	GGYGPGAGQQGPSSQAPVASAAASRLSSPQASARVSSAVSTLVSSGPTSPAALSNAISSVVSQVSASNPGLSGCDVLVQALLEIVSALVHILGSSSIGQINYAASSQYAQMVGNSVAQALG
AWK58758.1	C	SAVAASAGAGSAGYGPGSQASAAASRLASPDSGARVASAVSNLVSSGPTSSAALSSVISNAVSQIGASNPGLSGCDVLIQALLEIVSACVTILSSSSIGQVNYGAASQFAQVVGQSVLSAF
ABR68855.1	C	GSGGYGPSQYVPSSVASSAASAASALSSPTTHARISSHASTLLSSGPTNAAALSNVISNAVSQVSASNPGSSSCDVLVQALLEIITALISILDSSSVGQVNYGSSGQYAQIVGQSMQQAMG
ABR68856.1	C	AASGPGQIYYGPQSVAAPAAAAASALAAPATSARISSHASALLSNGPTNPASISNVISNAVSQISSSNPGASACDVLVQALLELVTALLTIIGSSNIGSVNYDSSGQYAQVVTQSVQNAFA
AWK58667.1	C	GGYGGQGGYGAGAGVGYTVASTTSRLSSAEASSRISSAASTLVSGGYLNTAALPSVISDLFAQVGASSPGVSDSEVLIQVLLEIVSSLIHILSSSSVGQVDFSSVGSSAAAVGQSMQVVMG
AWK58706.1	C	YGGSAYGGQGATASAAAASAAASRLSSPSAASRVSSAVSSLVSNGGPTSPAALSSSISNVVSQISASNPGLSGCDILVQALLEIISALVHILGSSNIGQVNSSSAGQSASIVGQSVYRALS
AWK58638.1	C	VSSGAGQRYYGTKLVAAPSANAAYALATPDSSARISSLTSSLLSTGPTNAASISNVISNSVSQISSNNPGASACDVLVQAVLELVTALLSIIGSSNIGDVNYDAAGQYAQMVSQSVQNAFI
AWK58637.1	C	GSGGYGAGPGLYGGGVQEPAAASAATASSAASRMSSPSSQSRVASAVSIFSENDLRYPETFSSVYNNFVSDVISSNPNLSGCEVLVQVLLEILAATISRYSGLDSGSSMEYVSSALSSSLY
XP_015910080.1	C	AQQQSEISSQYQAAASTKSSVSSDSAISRSAQQFVSAAAKRRMASMSNSLSSIMSGGKMNFSAFSNSLSSVASQIRAGSSNLSKEEILVESLLETMSALMELLSPGAGGNALLETILSALA
KFM74936.1	C	DLGSGRYRAGSRAAAASSSSIDTSAIYSTISRLSSSSSSSRISSAASVLASGGTFNANALSSVISDLAAQVRSTSDTLSGCEVLVQVLLEVVSALVHILNSSNIGQIDLTSVNSASDTVSR
KFM79920.1	C	SAFDFGGPSAALPVSSAPFTLPAALRSPDVTSRVNSLTSSIVSSIGPKGVDMNAFGSKLVANISNMLNSGASSSEAVVETLIETIAALLQVVSSAQIRSVNTSSTSFVVGNLARALSSVSG
