# Supplementary material for: A molecular atlas reveals the tri-sectional spinning mechanism of spider dragline silk
Source: Nat Commun. 2023 Feb 15;14:837. doi: 10.1038/s41467-023-36545-6 (PMC9932165; doi:10.1038/s41467-023-36545-6)
Supplement: Supplementary file 5 — Supplementary Data 1-22 [file 41467_2023_36545_MOESM5_ESM.zip › Supplementary Data 8.xlsx]

## Sheet: Sheet1
Supplementary Data 8. Motif classes statistics for 28 spidroins in T. clavata
ID	Motif	Numbers
AgSp3b	PYGNNX	6
	PXGXPYGNN	19
Sp-G-rich	EFGXPGX	8
AgSp2	PGQTPQGXPXQ	19
	PGMQTPXPQXXA	12
	TTPPTPSXATTQNIPQPNGKPIQVXKAEPG	4
	TTPGVXTGPDHKVSQVVLPKGPNTTPGMLPGPNGKPVQVEPAGPGMTPGAVTGPXQQVTKIXLPST	5
	PTPQQTGKETPAPQX	3
MaSp1c	QGGYGG	62
	AAAAAX(5-6)	76
	GGAG	89
	LGXQGAGX(8-17)	94
MaSp1a	AAAAAAGGAGQGGXG	21
	LGGQGA	20
MaSp2e	AAAAX(4-6)	13
	SGGNGX	14
	FGSXGPXGDS	9
	NGQGGYGG	6
MaSp1b	AAAAGGAGQGGXGX	18
	LGGQGAGXGAG	11
Sp-GSAQ-rich	SSXA	6
	QQX	10
	QGGYGG	9
AcSp	AGXPGGD	57
	AGFPAGGDYPEGGAPSDXGGXSGSGXLGXQLTXTLASALTKTNTLKAISASKPSANXAVSIFTSGLKKALGALRVNAGV	25
	SSQLTSAVSQXVANVRPGSSPAVYAKAIAAPTVQILVSSGSVNSNNVKQVASTLSENLVREMANTARRY	30
TuSp	SASRAGSTSSSTTTTTSAAASQAASQSASSSSSSAFASAFAQAASSSLATSSAISRAFASVSSASAASSLAYTIGLSAARSLGIASDTALAGALAQAVAGVGAGASASTYANVIARAAGQFLATQGVLDAGNASALAGSFARALSASAESQSFAQKSQSFAQSQAFQQASAFQQAASQSAGQ	11
MiSp-e	GGX	34
	(GA)n	28
MiSp-d	AAAAAX(5-8)	17
	(GA)n	110
	GGXGGX	40
MiSp-b	AAAAAGAGAGGAGGYGGQGGYGAGAG	20
	AAAAAGAGAGGAGGYGRGAGAGAGAAAGAGAGAGGAGGYGGQGGYGGGAGAG	33
MaSp2a	DGGRGGYGGXGXGXGGXSG	8
	DGGRGGLXGRXXXXGGXSG	7
	GEGNEGLXYGPGGASG	8
	AAAAAX(5-8)	26
Sp-AGL-rich	AGLGAGLGLN	8
	AGLGIGADVX	3
Sp-TSGD-rich	DDTXSYTTGEX	24
	DDTXSYTTGEX-like	39
AgSp3a	LVVVGTTSLLGLPSGPVWSPGVVPGPAGSTGSGFPSGPGIEPGVVNAPS	9
	GTTNLLGLPSESVTVP	11
	GVXPGPAGTILIGLPPGPFTGAGVVVVVCPPGPIGPPGPIGPPGPIGPPGP	5
	GWYLDQREQFVMVYHLVRERELELFLEXGIAFLDLKDFLLVLVAFSVCPGVVPGPAGFTGSGFPSGPGIEPGVVKAP	3
	GVVPGPAGXICXGLPSGPG	4
MaSp-like	AGGXG	27
	AGGGXG	18
FlSp1	GPXQQ	32
	PXDTRENMHLMMF	5
	MPGE	11
	XMQPMMF	8
	SSXXS	103
	XTTSATT	52
	TPAST	51
PySp	SAASNAASSVSQASSASSYFNSQVVQSTLSSSLQSSSALSSIAYGQTTANINDVAAAVASSVSQSLGISQQVAQSVISQQLASAGSGASAQTLAQLLSSAVSSLAQQSGTVSSGQEQSVSQSLSSSILSSLSQLVAQRPLPAPRPAPAPRPLPAPLPAPLPRPRPAPVVAQVQQASAQQAQSSFAQSQQSSAAQQASVSQSQQASVSQSQQASVSQSQQSSNAY	11
	SAASSDY	6
MiSp-e	(GA)n	6
MiSp-c	YGRGAGAGAGAAAGAGAGAGGAGGYGGQGGYGAGAGAGAAAAAGAGAGGAGG	23
	YGRGAGAGAGAAAGAGAGAGGAGGYGGQGGYGAGAGAAAAAGAGAGAGGAGGYGGQGGYGAGAGAGAAAAAGAGAGGAGG	16
MaSp2d	AAAAAADGGRGG	54
	XGGDS	60
MaSp2c	AAAAAAGEGNGGXGYGPGGASG	28
	AAAAAAADGGXGGYGGRGFGGDSG	20
	AAAAAADGGRGGXYGXGRGLGGDS	34
MaSp2b	AAAAADGGRGGYGGXGRGGDSG	51
	AAAAGEXXXGXXYGXXGASG	6
AgSp1	DTYETGSYXTGEY	16
	DTXSYTTGEY	27
	GTTPG	27
	GPDG	30
FlSp2	AGGPYGPGGAYGPGGAYGPGGAYGPGGSGGPGGAGGPYGPGGEGPGGVGGPYGPGGEGPGGAGGPYGPGGAGGPYGPGGPYGPGGAGGPYGPGGPYGPGGEGPGGAGGPYGPGGVGPGGAGPGGYGPGGAGPGGYGPGGSGPGGYGPGGSGPGGYGPGGSGPGGYGPGGSGPGGYGPGGSGPGGYGPGGSGPGGYGPGGSGPGGYGPGGSGPGGYGPGGSGPGSSGPGGYGPGGSGPGGAGPGGAGPGGAGPGGVGPGGVGPGGSGSGGVGPGGAGPGGSGGAGGAGGSGGAGGAGGSGGTTIIEDLDITIDGADGPITISEELTISGSGAGGSGPGGAGPGGVGPGGSGPGGVGPGGSGPGGSGPGGVGPGGYGPGGVGPGGAGGPYGPGGSGPGGAGG	19
Sp-GP-rich	PPG	12
