# Supplementary material for: A molecular atlas reveals the tri-sectional spinning mechanism of spider dragline silk
Source: Nat Commun. 2023 Feb 15;14:837. doi: 10.1038/s41467-023-36545-6 (PMC9932165; doi:10.1038/s41467-023-36545-6)
Supplement: Supplementary file 5 — Supplementary Data 1-22 [file 41467_2023_36545_MOESM5_ESM.zip › Supplementary Data 9.xlsx]

## Sheet: Sheet1
Supplementary Data 9. Statistics informations of the persent of strength, extensibility and stickiness related motifs
	strength		extensibility			Stickiness
	β-sheet		310helix	β-turn spiral		O-glycosylation
	(GA)n	(A)n	GGX	XQQ	GPGXX
MaSp1a	10.6329	18.2278	37.5949	0.759494	0	3.29114
MaSp1b	9.85733	16.083	30.7393	0	0	4.79896
MaSp1c	9.61749	18.1785	43.1694	0	0	2.18579
MaSp2a	0.415369	20.2492	23.9875	0	4.6729	5.50363
MaSp2b	0	25.936	38.8019	0	1.19129	4.69707
MaSp2c	0.125826	27.43	31.5193	0.754954	5.19031	4.30953
MaSp2d	0	26.8963	34.0784	0.329791	4.94687	3.99414
MaSp2e	0	12.037	31.4815	0	9.25926	10.8025
MaSp-like	11.6809	1.1396	48.7179	0.42735	0	7.26496
MiSp-a	24.8106	12.1212	30.9659	0	0	4.54545
MiSp-b	34.728	16.7015	32.3222	0	0	2.894
MiSp-c	36.9619	14.4526	30.0738	0	0	3.75154
MiSp-d	4.5977	5.41872	17.734	0	0	14.2857
MiSp-e	14.433	8.24742	6.18557	0	0	4.63918
PySp	0	4.22297	0.337838	11.4865	0	27.8998
TuSp	1.96868	7.42729	0.268456	2.68456	0	29.5749
AcSp	0	1.2287	8.84666	0.0982962	0	14.7444
AgSp1	0	0.233554	2.68587	0.233554	6.81199	12.6508
AgSp2	0	0.617284	0.231481	5.78704	1.92901	13.5802
AgSp3a	0	0	0.180397	0	5.11124	12.8683
AgSp3b	0	0	6.93642	0.578035	0.963391	3.08285
FlSp1	0	0.626538	4.09488	2.81942	0	27.7691
FlSp2	0.0511574	0.0255787	55.7872	0	69.5741	5.81916
Sp-AGL-rich	0.379867	2.65907	0.854701	0	0	4.93827
Sp-GP-rich	0	0.629723	0	0.755668	0.629723	5.28967
Sp-G-rich	0	0	3.88889	1.11111	0.925926	8.33333
Sp-GSAQ-rich	1.16788	2.48175	15.3285	5.69343	2.18978	15.3285
Sp-TSGD-rich	0	0.997009	1.19641	0	0	22.333
