# Supplementary material for: A molecular atlas reveals the tri-sectional spinning mechanism of spider dragline silk
Source: Nat Commun. 2023 Feb 15;14:837. doi: 10.1038/s41467-023-36545-6 (PMC9932165; doi:10.1038/s41467-023-36545-6)
Supplement: Supplementary file 5 — Supplementary Data 1-22 [file 41467_2023_36545_MOESM5_ESM.zip › Supplementary Data 10.xlsx]

## Sheet: Sheet1
Supplementary Data 10. Silk protein abundance and Ma tissue expression levels of 28 silk genes in the spider
IDs	Name	Silk N1 (iBAQ)	Silk N2 (iBAQ)	Silk N3 (iBAQ)	Duct (FPKM)	Sac (FPKM)	Tail (FPKM)
Tc04G123930	MaSp1b	849150000	469180000	1136600000	103.847	5878.13	16497.1
Tc04G122790	MaSp1c	3390500000	2135600000	2051100000	345.037	14453	84100.9
Tc04G123030	MaSp1a	566360000	125800000	1393300000	1031.02	112126	167907
Tc04G123330	MaSp2e	290020000	66670000	83904000	128.12	43933.3	14840.9
Tc07G123790	MaSp2b	369580000	214900000	99085000	4.53333	5619.21	1.4
Tc07G123890	MaSp2a	2909300	1479400	1014300	1.04	851.807	0.386667
Tc07G123690	MaSp2c	190420000	126790000	60627000	6.46	16708.7	10.82
Tc07G123580	MaSp2d	27163000	23601000	8818400	4.2	6321.96	1.75
Tc10G108600	MaSp-like	424010000	244910000	776420000	1070.92	13397.3	7.14667
Tc06G202970	MiSp-c	252540000	295900000	147470000	14.5233	236.603	0.166667
Tc07G287330	GDH	3111000	6212000	769650	7.95667	144.603	1620.89
Tc09G191000	Mucin-19	187070000	86393000	61249000	39.1967	9144.79	8535.61
Tc13G069900	Venom	2939900	1307700	2556900	15.2	312.6	706.88
Tc11G063480	SpiCE-DS1	1063600000	1019800000	313590000	2733.16	29467.3	14.05
Tc11G005930	SpiCE-DS2	295250000	59901000	132540000	2898.31	34283.2	25.29
Tc02G138350	SpiCE-DS3	141070000	119810000	124650000	7.22333	615.087	1349.93
Tc11G005740	SpiCE-DS4	163540000	29551000	63419000	952.087	17926	482.233
Tc03G189920	SpiCE-DS5	7686200	57195000	79577000	384.32	2626.37	3.64667
Tc11G080900	SpiCE-DS6	15398000	29739000	27202000	9.58	145.187	3288.6
Tc09G222770	SpiCE-DS7	22908000	17541000	8135800	271.78	2930.24	1177.31
Tc06G110120	SpiCE-DS8	6968000	14907000	10357000	556.75	5575.76	6.2
Tc10G176850	SpiCE-DS9	5185900	18505000	6773000	257.257	2959.86	2.04333
Tc11G119380	SpiCE-DS10	11800000	2237100	5674100	16.9533	2369.9	369.72
Tc01G344740	SpiCE-DS11	3452400	1391200	9226300	161.39	1849.33	1356.13
Tc08G250420	SpiCE-DS12	7310700	3038400	839920	20.2467	136.74	89.1967
Tc08G243390	SpiCE-DS13	4540200	1575700	1410700	71.7767	17437.5	9.40333
Tc01G084200	SpiCE-DS14	1657900	348460	762240	40.5167	339.937	0.196667
Tc10G108670	SpiCE-DS15	1779000	577760	250060	0.546667	169.987	0.0366667
