# Supplementary material for: A molecular atlas reveals the tri-sectional spinning mechanism of spider dragline silk
Source: Nat Commun. 2023 Feb 15;14:837. doi: 10.1038/s41467-023-36545-6 (PMC9932165; doi:10.1038/s41467-023-36545-6)
Supplement: Supplementary file 5 — Supplementary Data 1-22 [file 41467_2023_36545_MOESM5_ESM.zip › Supplementary Data 11.xlsx]

## Sheet: Sheet1
Supplementary Data 11. The FPKM expression ratio of 28 SpiDS genes
	Tail	Sac	Duct
All genes	636750	1.01353e+06	1.46951e+06
SpiDS genes	302405	347960	11153.9
Proportion	0.474919	0.343317	0.00759025
