# Supplementary material for: A molecular atlas reveals the tri-sectional spinning mechanism of spider dragline silk
Source: Nat Commun. 2023 Feb 15;14:837. doi: 10.1038/s41467-023-36545-6 (PMC9932165; doi:10.1038/s41467-023-36545-6)
Supplement: Supplementary file 5 — Supplementary Data 1-22 [file 41467_2023_36545_MOESM5_ESM.zip › Supplementary Data 12.xlsx]

## Sheet: Sheet1
Supplementary Data 12. Metabolite components of dragline silk
#	Name	Molecular Weight	RT [min]	Dragline silk N1	Dragline silk N2	Dragline silk N3	Dragline silk N4	Dragline silk N5	Dragline silk N6	QC1	QC2	QC3
neg	3-Methylglutaric acid	146.058	1.174	3.91837e+08	4.41429e+08	4.99826e+08	4.93324e+07	1.75278e+08	7.1799e+07	2.52962e+08	3.06751e+07	2.38739e+08
neg	Indole-2-carboxylic acid	161.048	5.057	2.55336e+08	3.22374e+08	3.21257e+08	2.02924e+08	2.39887e+08	2.6011e+08	2.64549e+08	2.93509e+08	2.62914e+08
neg	DL-Malic acid	134.022	1.119	1.99144e+08	2.27148e+08	2.77149e+08	1.66633e+08	2.04424e+08	2.98885e+08	1.89649e+08	1.88021e+08	1.81176e+08
neg	D(-)-Threose	120.042	1.244	7.87798e+07	1.12231e+08	1.49181e+08	7.17959e+07	1.05097e+08	9.25616e+07	8.80581e+07	8.91475e+07	1.0491e+08
neg	5-amino-1-phenyl-1H-pyrazole-4-carbonitrile	184.074	5.84	8.74048e+07	2.75454e+07	3.24888e+07	3.42132e+07	3.71117e+07	3.47999e+07	2.97144e+07	3.07771e+07	3.65953e+07
neg	3-amino-1H-pyrazolo[4,3-c]pyridine-4,6-diol	166.048	1.168	4.19455e+07	6.98048e+07	6.34996e+07	9.94132e+06	2.61374e+07	1.43037e+07	3.32267e+07	3.25949e+07	3.29271e+07
neg	Malonic acid	104.011	1.146	4.95872e+07	5.85288e+07	5.65429e+07	6.09474e+06	2.48796e+07	6.90501e+06	3.24738e+07	4.65686e+07	3.3021e+07
neg	Theophylline	180.064	1.199	1.64486e+07	3.05266e+07	3.12773e+07	1.90677e+07	2.99501e+07	3.18871e+07	2.29665e+07	2.0963e+07	2.20566e+07
neg	Salicylic acid	138.032	5.663	1.86055e+07	3.35516e+07	2.663e+07	2.02024e+07	3.21689e+07	2.28725e+07	2.47143e+07	2.2651e+07	2.5041e+07
neg	4-Oxoproline	129.043	1.28	1.52643e+07	3.38213e+07	2.82435e+07	9.42859e+06	2.25405e+07	8.74174e+06	2.25869e+07	2.1595e+07	2.09173e+07
neg	4-chloro-1H-indazol-3-amine	167.025	1.349	1.47708e+07	1.67769e+07	2.06844e+07	2.28999e+07	1.69486e+07	2.58718e+07	2.09054e+07	2.19503e+07	2.17236e+07
neg	4-[(2-thienylmethylidene)amino]benzoic acid	231.034	5.064	1.94035e+07	2.46453e+07	2.49946e+07	1.43666e+07	1.04405e+07	1.94352e+07	2.07525e+07	1.15306e+07	5.33356e+06
neg	Glycine	75.0321	1.199	1.4316e+07	4.6335e+07	2.31269e+07	2.88671e+06	1.35212e+07	5.29814e+06	1.72348e+07	1.71649e+07	1.65079e+07
neg	D-Arabinose	150.053	1.23	1.44763e+07	2.23326e+07	2.24122e+07	9.43791e+06	1.80624e+07	1.66334e+07	1.57673e+07	1.52073e+07	1.63997e+07
neg	4-Nitrophenol	139.027	8.846	1.6591e+07	1.43322e+07	2.41916e+07	1.13092e+07	1.53803e+07	1.73746e+07	2.04547e+07	1.76318e+07	1.85046e+07
neg	Phenol	94.0421	5.661	8.14243e+06	1.34929e+07	1.01005e+07	8.42775e+06	1.43027e+07	1.09163e+07	1.13188e+07	1.17022e+07	1.14861e+07
neg	Kojic acid	142.024	0.529	9.48734e+06	9.43777e+06	4.81716e+06	2.98063e+07	6.4837e+06	4.82912e+06	9.55581e+06	1.01797e+07	70704.4
neg	Lignoceric acid	368.366	16.703	1.29529e+07	9.32432e+06	5.61851e+06	3.72442e+06	1.90132e+07	8.43409e+06	2.65211e+06	7.50883e+06	1.0866e+07
neg	L-Threonic acid	136.037	1.177	1.09114e+07	1.32091e+07	1.53411e+07	4.80472e+06	6.92585e+06	6.22852e+06	9.00185e+06	8.3343e+06	9.35522e+06
neg	Pyruvic Acid	88.0162	1.312	7.77961e+06	1.0022e+07	1.06636e+07	9.28108e+06	6.47077e+06	8.87899e+06	1.12594e+07	5.26884e+06	9.73958e+06
neg	Gentisic acid	154.027	2.225	1.17903e+07	1.21469e+07	1.35886e+07	1.32289e+06	5.3321e+06	1.90979e+06	7.63023e+06	8.4681e+06	9.51086e+06
neg	trans-Cinnamic acid	148.053	8.823	2.90672e+06	2.734e+06	7.60238e+06	6.77165e+06	6.76837e+06	1.08045e+07	6.98028e+06	6.25403e+06	6.46578e+06
neg	7-Methylxanthine	166.048	9.992	4.29765e+06	4.96325e+06	3.61397e+06	6.92725e+06	8.95264e+06	7.5588e+06	2.12507e+07	2.33909e+07	2.88438e+07
neg	3,4-dimethoxythiophene-2,5-dicarboxylic acid	232.004	1.513	4.52752e+06	3.2001e+06	3.3376e+06	7.47274e+06	5.08683e+06	1.06008e+07	4.38652e+06	4.76081e+06	4.31431e+06
neg	2-Hydroxyvaleric acid	118.063	1.86	3.37115e+06	7.38948e+06	5.42604e+06	4.33446e+06	7.50074e+06	5.96951e+06	6.27945e+06	6.14187e+06	6.09223e+06
neg	Methylmalonic Acid	118.027	1.13	5.53746e+06	6.78584e+06	8.3739e+06	3.45221e+06	4.38255e+06	3.90897e+06	5.81276e+06	5.33867e+06	5.49989e+06
neg	Isocitric acid	192.027	1.061	2.5701e+06	3.71464e+06	3.65087e+06	5.51933e+06	7.33008e+06	9.50157e+06	5.31413e+06	5.22038e+06	4.19478e+06
neg	L-Serine	105.043	1.193	3.94566e+06	9.11388e+06	4.71628e+06	3.03592e+06	7.4318e+06	2.33994e+06	6.25048e+06	5.58205e+06	5.86772e+06
neg	5-Aminovaleric acid	117.079	1.403	3.20689e+06	8.1476e+06	6.6902e+06	3.16142e+06	5.46487e+06	3.15933e+06	5.13508e+06	5.7245e+06	4.63526e+06
neg	2-[2-(2-thienyl)vinyl]benzoic acid	230.037	5.048	3.91338e+06	5.14618e+06	5.01908e+06	3.16331e+06	3.91001e+06	3.91114e+06	4.15978e+06	6.08897e+06	3.47568e+06
neg	2-hydroxyiminoindane-1,3-dione	175.027	5.22	3.97103e+06	5.16581e+06	4.14164e+06	2.97415e+06	3.37466e+06	3.89137e+06	3.75972e+06	2.39532e+06	3.54389e+06
neg	(2S)-4-Oxo-2-phenyl-3,4-dihydro-2H-chromen-7-yl beta-D-glucopyranoside	448.142	12.431	4.69735e+06	3.65346e+06	4.01232e+06	3.75031e+06	4.3669e+06	2.54067e+06	4.8432e+06	4.80622e+06	3.49012e+06
neg	Uric acid	168.029	1.316	1.80521e+06	1.46606e+06	2.41342e+06	2.25732e+06	1.25716e+07	1.58098e+06	3.58954e+06	3.49376e+06	3.45117e+06
neg	2-(3,5-difluorophenyl)-3-(3-thienyl)acrylic acid	266.017	5.503	2.16036e+06	3.40761e+06	2.04094e+06	2.78097e+06	4.43054e+06	6.88488e+06	1.05362e+06	1.08009e+06	1.01094e+06
neg	5-Hydroxyindole-2-carboxylic acid	177.043	5.061	3.57836e+06	3.46041e+06	5.28304e+06	2.33964e+06	2.80473e+06	4.07754e+06	4.11787e+06	4.34067e+06	3.11686e+06
neg	Glutaconic acid	130.027	1.417	3.49899e+06	5.71864e+06	5.63282e+06	2.07317e+06	2.04576e+06	2.13024e+06	3.20985e+06	4.68799e+06	5.02268e+06
neg	Gluconic acid	196.058	1.169	4.88365e+06	6.2701e+06	5.68339e+06	512796	2.68072e+06	1.06415e+06	2.99944e+06	3.1263e+06	2.90189e+06
neg	3-Hydroxybutyric acid	104.048	1.359	2.60458e+06	3.97978e+06	3.71549e+06	2.73521e+06	4.10273e+06	3.75935e+06	3.40847e+06	3.54286e+06	3.34601e+06
neg	L-Phenylalanine	165.079	4.213	1.21936e+06	9.31321e+06	2.44994e+06	1.2689e+06	2.71702e+06	1.12716e+06	3.34807e+06	3.64338e+06	3.35504e+06
neg	N-{[2-(2-thienyl)-1,3-thiazol-4-yl]methyl}benzamide	300.042	1.832	1.55597e+06	2.75494e+06	3.33987e+06	3.22123e+06	1.79212e+06	4.56509e+06	3.54505e+06	3.65773e+06	3.12439e+06
neg	Uridine	244.07	1.985	2.43112e+06	3.80447e+06	4.68499e+06	1.53219e+06	2.30876e+06	1.62064e+06	2.77633e+06	2.80932e+06	3.14252e+06
neg	Adenosine 5'-monophosphate	347.063	1.571	1.45625e+06	3.90198e+06	5.40014e+06	656791	2.98382e+06	844818	3.83689e+06	3.97504e+06	2.42467e+06
neg	L-Glutamic acid	147.053	1.151	1.53791e+06	4.51191e+06	4.55756e+06	752534	2.93451e+06	795189	4.18576e+06	4.16117e+06	4.15088e+06
neg	1,5-Anhydro-D-glucitol	164.069	9.798	3.0793e+06	2.61698e+06	1.80319e+06	1.16179e+06	2.08175e+06	2.03221e+06	2.31498e+06	2.32164e+06	2.31823e+06
neg	Citric acid	192.027	1.149	727643	952870	876783	2.35145e+06	2.12159e+06	5.26577e+06	1.53754e+06	2.177e+06	1.36264e+06
neg	L-Iditol	182.079	1.243	1.5599e+06	1.49867e+06	1.86e+06	2.75963e+06	1.65411e+06	2.05171e+06	2.00553e+06	2.15633e+06	2.08109e+06
neg	Tiglic acid	100.053	1.397	2.5258e+06	3.40448e+06	3.6255e+06	408271	913662	469612	2.30042e+06	2.18112e+06	2.12396e+06
neg	β-Pseudouridine	244.07	1.116	1.36855e+06	2.8396e+06	2.56421e+06	812269	1.49649e+06	1.16329e+06	1.68455e+06	1.61156e+06	1.59211e+06
neg	FAHFA (14:0/14:0)	454.402	16.064	1.13904e+06	2.16221e+06	1.79657e+06	1.63482e+06	1.79283e+06	1.49586e+06	1.16177e+06	1.60513e+06	1.51029e+06
neg	L-(-)-Glyceric acid	106.027	1.171	1.56284e+06	2.33562e+06	2.61236e+06	860255	1.27897e+06	1.24098e+06	1.26091e+06	1.41487e+06	1.72471e+06
neg	α,α-Trehalose	342.116	1.337	1.32702e+06	1.61628e+06	1.95926e+06	1.531e+06	1.98452e+06	1.32309e+06	2.45349e+06	2.64198e+06	2.81393e+06
neg	2-Methylsuccinic Acid	132.042	1.324	1.85817e+06	2.59582e+06	2.05807e+06	687447	1.23992e+06	656169	1.41012e+06	1.54717e+06	1.48721e+06
neg	3,5-Dihydroxybenzoic acid	154.027	1.338	2.04498e+06	2.04024e+06	2.11447e+06	574956	777346	963194	1.38635e+06	1.38331e+06	1.15231e+06
neg	Trans-Citridic Acid	174.017	1.099	535280	605136	630156	2.18244e+06	1.46787e+06	3.01844e+06	1.15769e+06	1.23433e+06	384034
neg	L-(+)-Tartaric acid	150.017	9.992	623716	1.04287e+06	533910	1.53841e+06	1.43621e+06	1.61822e+06	3.58474e+06	4.54109e+06	5.91302e+06
neg	Indole	117.058	5.056	840544	1.1516e+06	1.09826e+06	715939	961242	1.9682e+06	888661	923219	791557
neg	L-Tryptophan	204.09	5.775	568382	1.51825e+06	1.0658e+06	585306	1.52193e+06	588606	888327	1.00668e+06	1.25653e+06
neg	D-Fructose 6-Phosphate-Disodium Salt	303.992	10.65	561001	1.03423e+06	985934	732696	1.26841e+06	1.16979e+06	2.52796e+06	2.39751e+06	2.56949e+06
neg	Oxypurinol	152.034	1.838	260601	2.96812e+06	456220	456641	630713	394321	1.35664e+06	1.05933e+06	1.37684e+06
neg	2-Furoylglycine	169.038	7.402	4.30029e+06	150604	160354	165034	171866	139340	974592	1.21309e+06	955598
neg	Tretinoin	300.209	14.084	626900	545318	1.66025e+06	870687	558501	530295	3.18553e+06	3.35344e+06	2.43019e+06
neg	Dl-Tropic acid	166.063	9.162	547046	1.44739e+06	842058	369794	785894	760966	721246	682455	714611
neg	N-Lauroylsarcosine	271.215	13.11	786494	597720	691225	270878	1.14175e+06	995878	1.00026e+06	1.18174e+06	1.03982e+06
neg	3-amino-1-thioxo-5,6,7,8-tetrahydro-1H-2-benzothiopyran-4-carbonitrile	222.027	5.482	387041	452772	405619	555652	864546	933999	225004	212365	206320
neg	D-Pantothenic acid	219.111	2.259	264108	315444	618788	147214	333280	257713	294272	302641	327312
neg	Ascorbic acid	176.032	1.05	366524	874591	354979	79418.9	176016	54678.4	337728	276420	274414
neg	Prostaglandin B2	334.215	10.981	47083.5	111068	880709	253513	92586.5	97337.6	245826	289038	231255
pos	Xanthurenic acid	205.037	7.104	6575464267	10470049056	7711249204	6119246132	7382790785	6807748922	6120585268	7749264082	6274680177
pos	Choline	103.1	1.148	1273892726	1561650885	1457560997	2927380817	2381687213	3118912816	2205235858	1837628314	2063555847
pos	N-Methyl-a-aminoisobutyric acid	117.079	1.242	1287844570	1622103976	2905495906	7.04037e+07	9.37556e+08	1.09915e+08	1040189091	1113703458	1076155446
pos	1-Stearoylglycerol	358.308	15.425	4.86641e+08	5.42615e+08	6.41103e+08	5.32118e+08	6.74967e+08	5.21161e+08	5.66469e+08	9.27366e+08	7.16011e+08
pos	DL-Carnitine	161.105	1.179	704899812	8.40765e+08	7.71899e+08	1.67942e+08	3.60599e+08	2.4199e+08	4.66885e+08	4.78649e+08	4.70729e+08
pos	1-Palmitoylglycerol	330.276	14.95	2.08391e+08	2.44873e+08	3.71884e+08	2.94254e+08	2.55709e+08	2.45923e+08	6.19019e+08	8.45043e+08	6.77504e+08
pos	N,N-Diethylethanolamine	117.115	1.234	8.42249e+07	8.14492e+07	1.07584e+08	3.14285e+08	2.23185e+08	3.9192e+08	217701606	1.67389e+08	2.04945e+08
pos	2,4-Dimethylbenzaldehyde	134.073	9.772	2.14893e+08	2.65134e+08	1.80382e+08	1.33556e+08	1.9225e+08	1.89077e+08	2.20105e+08	2.27791e+08	2.03526e+08
pos	2-Amino-1,3,4-octadecanetriol	317.292	11.973	1.87454e+07	5.75715e+07	1.08299e+08	3.27271e+08	7.93728e+07	1.39037e+08	1.85449e+08	1.91376e+08	1.93162e+08
pos	Adenosine	267.096	2.387	1.59623e+08	1.55275e+08	2.90378e+08	9.2096e+06	9.07512e+07	1.41631e+07	1.18268e+08	1.19269e+08	1.21005e+08
pos	DL-Arginine	174.111	1.108	8.47711e+07	1.45873e+08	1.11296e+08	6.93929e+07	8.52605e+07	9.35675e+07	8.71737e+07	8.50517e+07	7.99277e+07
pos	2-Deoxy-D-galactose	164.068	9.772	1.02297e+08	9.90601e+07	8.27245e+07	5.25915e+07	7.968e+07	7.51279e+07	1.07478e+08	8.62369e+07	9.31774e+07
pos	Cuminaldehyde	148.089	12.552	5.5106e+07	5.86883e+07	1.81944e+08	6.17854e+07	6.41778e+07	6.0752e+07	3.63451e+08	3.75821e+08	4.17019e+08
pos	Taurine	125.015	1.202	8.52249e+07	1.02657e+08	1.754e+08	1.57622e+07	6.86964e+07	2.49304e+07	7.17047e+07	7.04498e+07	6.33369e+07
pos	D-(-)-Quinic acid	192.063	1.33	1.24239e+08	1.21305e+08	1.13838e+08	1.4242e+07	6.22546e+07	1.92555e+07	8.01701e+07	7.21503e+07	6.79458e+07
pos	Apocynin	166.063	9.084	1.47357e+08	4.72288e+07	4.8427e+07	5.28481e+07	6.45167e+07	5.04741e+07	5.83858e+07	5.92608e+07	5.13184e+07
pos	Glutamine	146.069	1.795	3.05936e+07	1.27022e+08	1.24796e+08	7.79497e+06	7.24464e+07	1.17558e+07	1.77747e+07	1.72712e+07	7.15009e+07
pos	Acetylcholine	145.11	1.24	7.84969e+07	8.78502e+07	9.05163e+07	2.22741e+07	4.08955e+07	3.08825e+07	5.45289e+07	5.37005e+07	4.7306e+07
pos	2-(2,6-difluorophenyl)-5-methyl-1,3-thiazol-4-ol	227.019	7.131	4.91449e+07	4.02711e+07	6.96402e+07	4.27704e+07	3.95633e+07	3.9352e+07	1.13036e+07	5.8635e+07	3.0388e+07
pos	D-(-)-Glutamine	146.069	1.196	4.47257e+07	6.55282e+07	1.00266e+08	4.56865e+06	3.59663e+07	5.63618e+06	4.28899e+07	4.15199e+07	3.8875e+07
pos	4-(4-methoxyphenyl)-2-(2-thienyl)pyrimidine	268.067	1.799	3.4334e+07	5.46916e+07	6.12121e+07	1.4783e+07	1.90349e+07	2.10668e+07	4.13891e+07	3.91611e+07	2.95969e+07
pos	Adenine	135.054	2.383	3.41079e+07	3.46064e+07	7.06618e+07	3.85476e+06	2.48181e+07	5.35389e+06	2.24159e+07	2.25893e+07	2.68213e+07
pos	5-Hydroxyindole-3-acetic acid	191.058	7.091	2.54824e+07	3.53132e+07	36282821	2.18939e+07	2.58875e+07	2.83766e+07	2.14944e+07	2.91885e+07	2.90694e+07
pos	2'-Deoxyuridine	228.074	1.804	3.46656e+07	4.2184e+07	5.2242e+07	9.46877e+06	1.90989e+07	13215884	3.09814e+07	2.62823e+07	2.16401e+07
pos	Serine	105.043	1.179	1.88698e+07	4.56374e+07	3.35739e+07	1.63773e+07	3.9196e+07	1.30945e+07	3.08232e+07	2.95601e+07	2.76832e+07
pos	Acetyl-L-carnitine	203.115	1.506	3.72195e+07	4.11081e+07	4.81295e+07	4.03849e+06	1.60509e+07	6.01993e+06	2.49825e+07	2.7945e+07	2.25014e+07
pos	Guanine	151.049	2.637	2.3816e+07	3.36632e+07	4.16189e+07	9.04179e+06	1.6947e+07	1.15596e+07	2.27221e+07	2.04015e+07	2.2723e+07
pos	N6,N6,N6-Trimethyl-L-lysine	188.152	1.09	3.05733e+07	3.9646e+07	3.64035e+07	3.93764e+06	1.41724e+07	5.16645e+06	1.57103e+07	1.67435e+07	1.52075e+07
pos	3-Acetyl-2,5-dimethylfuran	138.068	9.091	4.56819e+07	1.73033e+07	1.44908e+07	1.66699e+07	1.807e+07	1.75958e+07	1.8932e+07	1.88714e+07	1.60549e+07
pos	(R)-(+)-2-Pyrrolidone-5-carboxylic acid	129.043	1.811	2.84316e+07	3.21238e+07	3.41343e+07	6.8447e+06	1.6501e+07	1.05349e+07	1.98203e+07	1.89458e+07	1.87727e+07
pos	5-[(10Z)-14-(3,5-dihydroxyphenyl)tetradec-10-en-1-yl]benzene-1,3-diol	412.258	15.419	2.85069e+07	1.95926e+07	1.9057e+07	2.49127e+07	2.38618e+07	1.11101e+07	1.78676e+07	2.1923e+07	1.81371e+07
pos	N,N-Dimethyldecylamine N-oxide	201.209	11.197	1.02926e+07	1.38563e+07	2.06415e+07	2.45818e+07	2.21613e+07	3.11107e+07	1.8398e+07	2.0342e+07	2.01474e+07
pos	Agmatine	130.122	1.009	2.47601e+07	3.05107e+07	2.38695e+07	8.31723e+06	2.28392e+07	1.10846e+07	2.52117e+07	2.19288e+07	2.05954e+07
pos	Isoleucine	131.095	2.747	8.60234e+06	4.73153e+07	1.6126e+07	9.07653e+06	2.09454e+07	9.212e+06	2.32716e+07	2.0401e+07	1.90931e+07
pos	P-Aminobenzoate	137.048	1.793	2.24131e+07	2.76058e+07	2.81143e+07	9.09389e+06	1.4793e+07	7.38347e+06	1.86927e+07	1.55904e+07	1.76647e+07
pos	Styrene	104.063	9.773	1.83695e+07	2.12565e+07	1.63475e+07	1.04869e+07	1.77498e+07	1.90173e+07	2.00327e+07	2.15318e+07	1.82992e+07
pos	Vanillin	152.047	8.167	1.24934e+07	2.56213e+07	2.15104e+07	6.3455e+06	1.47195e+07	1.50754e+07	1.57993e+07	1.60327e+07	1.6386e+07
pos	Ornithine	132.09	1.06	9.36488e+06	1.89817e+07	1.64571e+07	1.11796e+07	2.57882e+07	1.15789e+07	1.45265e+07	1.37248e+07	1.36411e+07
pos	4-chloro-N~1~-(4-pyridinyl)-1,2-benzenediamine	219.053	7.105	1.39933e+07	2.07799e+07	2.24463e+07	1.17545e+07	1.52822e+07	8.47288e+06	1.33141e+07	4.62624e+06	1.66214e+07
pos	Dl-Proline	115.063	1.059	8.72571e+06	1.76574e+07	1.5266e+07	1.01734e+07	2.27802e+07	1.08929e+07	1.36366e+07	1.28881e+07	1.29564e+07
pos	Phenylpyruvic Acid	164.047	2.037	6.4183e+06	3.63736e+07	1.20293e+07	6.89957e+06	1.59508e+07	4.01971e+06	1.42238e+07	1.2846e+07	1.16311e+07
pos	Lysine Butyrate	234.157	1.248	1.66329e+07	2.18663e+07	3.80683e+07	36677.7	4.63779e+06	37677.1	6.84183e+06	6.43869e+06	5.7079e+06
pos	Urocanic acid	138.043	1.377	1.03002e+07	1.40381e+07	1.47025e+07	1.24046e+07	1.77699e+07	9.99543e+06	1.68015e+07	1.69033e+07	1.60939e+07
pos	D-Phenylalanine	165.079	4.883	6.14686e+06	3.78875e+07	1.11899e+07	5.01248e+06	1.30446e+07	4.72987e+06	1.56882e+07	1.566e+07	1.43118e+07
pos	L-Histidine	155.069	1.09	8.00557e+06	8.59268e+06	1.33094e+07	1.06136e+07	2.51204e+07	7.75202e+06	1.75566e+07	9.42737e+06	1.26453e+07
pos	Phosphocholine	183.066	1.201	1.03012e+07	1.26873e+07	1.13072e+07	1.10212e+07	1.18018e+07	1.51735e+07	9.6051e+06	9.5523e+06	9.57924e+06
pos	threonine	119.058	1.212	8.64502e+06	2.27112e+07	1.47994e+07	5.64384e+06	1.43489e+07	4.86238e+06	1.07883e+07	1.05626e+07	1.00867e+07
pos	Dl-Mevalonolactone	130.063	5.436	8.47679e+06	1.78054e+07	1.73975e+07	6.40167e+06	1.01159e+07	1.06428e+07	1.24406e+07	14538292	1.14049e+07
pos	3-Methylxanthine	166.048	1.282	1.26129e+07	2.08611e+07	1.45551e+07	3.09261e+06	7.24325e+06	3.72665e+06	6.94838e+06	7.0202e+06	6.1473e+06
pos	Dl-Glutamic acid	147.053	1.218	8.25562e+06	1.77165e+07	1.92568e+07	2.46711e+06	1.05553e+07	2.65179e+06	1.50812e+07	1.47795e+07	1.45988e+07
pos	Hydroquinone	110.037	1.335	1.37496e+07	1.74002e+07	1.71204e+07	2.54921e+06	6.64173e+06	3.42549e+06	8.70965e+06	9.53753e+06	8.47491e+06
pos	Indole-3-acrylic acid	187.063	6.359	5.21318e+06	1.37966e+07	1.08649e+07	5.55509e+06	1.66234e+07	5.91387e+06	1.35207e+07	1.16771e+07	1.17936e+07
pos	L-Tyrosine	181.074	2.049	3.98664e+06	2.54215e+07	9.02684e+06	4.57129e+06	1.2014e+07	2.13009e+06	1.03391e+07	9.31877e+06	8.08151e+06
pos	All-Trans-13,14-Dihydroretinol	288.245	11.06	5.38537e+06	6.68438e+06	9.9534e+06	1.0671e+07	8.15285e+06	1.1256e+07	7.11352e+06	7.73038e+06	8.1985e+06
pos	L-Aspartic acid	133.037	1.201	4.63591e+06	1.56911e+07	9.4667e+06	4.70169e+06	1.26354e+07	3.53693e+06	8.16669e+06	8.19331e+06	7.97243e+06
pos	Propionylcarnitine	217.131	2.478	1.2643e+07	1.28709e+07	1.66962e+07	977736	4.21296e+06	1.62545e+06	7.46226e+06	5.42272e+06	6.53135e+06
pos	Protocatechuic Aldehyde	138.032	6.51	5.61329e+06	7.18416e+06	9.10105e+06	7.04319e+06	7.20642e+06	1.07849e+07	7.2771e+06	8.02098e+06	7.14787e+06
pos	Guanosine	283.091	2.649	1.17575e+07	7.37665e+06	1.50534e+07	3.05956e+06	5.22471e+06	3.72709e+06	6.1702e+06	5.67875e+06	5.49835e+06
pos	Methylimidazoleacetic acid	140.058	1.27	3.92902e+06	4.91263e+06	5.26041e+06	1.11832e+07	7.07228e+06	1.36454e+07	6.60679e+06	6.44611e+06	6.28387e+06
pos	Lysine	146.105	1.053	5.44082e+06	1.66612e+07	8.04912e+06	4.02801e+06	7.4107e+06	3.96417e+06	5.85293e+06	5.10572e+06	5.76329e+06
pos	3-methyl-5-oxo-5-(4-toluidino)pentanoic acid	257.102	1.215	8.43047e+06	1.27676e+07	1.44243e+07	1.34787e+06	4.97735e+06	1.61873e+06	5.11335e+06	5.29586e+06	4.55467e+06
pos	4-Pyridoxic acid	183.053	1.793	9.13196e+06	9.18318e+06	9.34171e+06	2.67199e+06	4.85878e+06	3.27371e+06	4.40535e+06	4.89494e+06	4.64774e+06
pos	6-(3-hydroxybutan-2-yl)-5-(hydroxymethyl)-4-methoxy-2H-pyran-2-one	210.086	10.079	6.91654e+06	5.58808e+06	5.52094e+06	5.17312e+06	6.9017e+06	4.72185e+06	7.4574e+06	7.93305e+06	7.20383e+06
pos	2-Phenylacetamide	135.068	2.004	2.88066e+06	1.43097e+07	5.4881e+06	3.07357e+06	5.91967e+06	2.70943e+06	5.87886e+06	4.95929e+06	4.96555e+06
pos	Hypoxanthine	136.039	2.679	4.94515e+06	6.58808e+06	9.58006e+06	3.81968e+06	3.71706e+06	4.26078e+06	5.12938e+06	4.98017e+06	4.6762e+06
pos	N-Acetylalanine	131.058	1.211	6.55327e+06	7.64954e+06	1.23601e+07	791919	4.39979e+06	1.08085e+06	4.13262e+06	3.71076e+06	3.64581e+06
pos	3-[1-(phenylsulfonyl)-2-pyrrolidinyl]pyridine	288.088	0.999	3.19287e+06	4.75335e+06	4.46788e+06	6.21751e+06	6.03872e+06	7.38003e+06	612039	1.08175e+06	6.05934e+06
pos	6-[(2-hydroxyethyl)(methyl)amino]nicotinonitrile	177.092	10.835	2.77374e+06	2.6428e+06	6.06638e+06	5.68616e+06	5.15775e+06	8.04674e+06	5.33737e+06	4.68589e+06	4.09526e+06
pos	2-Hydroxy-2-methylbutanedioic acid	148.037	1.27	5.61605e+06	9.19726e+06	5.60794e+06	1.51894e+06	3.28923e+06	1.84368e+06	3.09469e+06	3.08793e+06	2.73849e+06
pos	2-Aminooctanoic acid	159.126	1.347	4.92854e+06	5.64119e+06	6.60168e+06	2.55122e+06	3.16595e+06	3.33061e+06	3.47934e+06	3.20986e+06	3.20318e+06
pos	Pipecolinic Acid	129.079	1.351	5.31113e+06	7.03422e+06	6.47604e+06	1.53554e+06	2.46547e+06	1.62113e+06	3.44781e+06	3.80138e+06	3.02203e+06
pos	(2R)-2-[(2R,5S)-5-[(2S)-2-hydroxybutyl]oxolan-2-yl]propanoic acid	216.136	10.085	4.56002e+06	2.44021e+06	2.93217e+06	3.12423e+06	3.83857e+06	2.23876e+06	3.83227e+06	3.37322e+06	3.80042e+06
pos	N-(6-methoxypyridin-3-yl)thiophene-2-carboxamide	234.049	1.095	2.72824e+06	4.46704e+06	4.2126e+06	1.99276e+06	2.97184e+06	2.4204e+06	2.03119e+06	1.99526e+06	2.06389e+06
pos	D-(+)-Maltose	364.098	1.313	2.05822e+06	3.54015e+06	4.30365e+06	2.69575e+06	3.64265e+06	1.711e+06	4.98576e+06	4.92292e+06	3.98371e+06
pos	N-Acetylglycine	117.043	1.805	3.1987e+06	4.07734e+06	5.02964e+06	1.29789e+06	2.22837e+06	1.57367e+06	1.88864e+06	2.24208e+06	1.80819e+06
pos	1H-indol-3-yl(pyridin-2-yl)methanol	246.078	0.997	2.20271e+06	2.42082e+06	2.98128e+06	2.99017e+06	2.37726e+06	3.72795e+06	1.33192e+06	1.72323e+06	4.79879e+06
pos	D-(+)-Tryptophan	204.09	6.378	1.10416e+06	4.37645e+06	3.27136e+06	1.33761e+06	4.30493e+06	1.6451e+06	2.91031e+06	3.08496e+06	2.28951e+06
pos	4-Hydroxyretinoic Acid	316.203	11.538	2.51247e+06	2.64759e+06	2.90049e+06	2.71814e+06	2.66197e+06	2.3425e+06	2.08975e+06	2.17633e+06	2.14976e+06
pos	4-Morpholinepropanesulfonic acid	209.072	1.298	487676	235355	609772	314126	1.32719e+07	676054	2.01997e+06	2.13777e+06	1.81258e+06
pos	Pantothenic acid	219.11	5.928	1.99549e+06	2.2573e+06	5.49317e+06	1.25663e+06	2.63314e+06	1.74058e+06	2.25376e+06	2.32542e+06	2.11275e+06
pos	D-Mannitol	182.079	1.236	1.80252e+06	1.88875e+06	1.91781e+06	2.66247e+06	2.64394e+06	2.5793e+06	1.99246e+06	2.04696e+06	2.07121e+06
pos	2-methyl-2,3,4,5-tetrahydro-1,5-benzoxazepin-4-one	199.061	1.165	3.48055e+06	3.83924e+06	3.46229e+06	321216	976538	710858	1.05691e+06	992354	968052
pos	D-Ribose5-phophate	230.019	1.322	3.2299e+06	4.15368e+06	3.69711e+06	141867	966109	266148	1.34245e+06	1.10556e+06	948457
pos	Dl-Lanthionine	208.052	1.291	1.65795e+06	1.46577e+06	2.24593e+06	2.81518e+06	1.50997e+06	2.66379e+06	1.90107e+06	1.79245e+06	1.42938e+06
pos	Asparagine	132.054	1.499	1.66756e+06	1.36874e+06	2.33871e+06	2.172e+06	1.76681e+06	2.66545e+06	1.62943e+06	1.44656e+06	1.432e+06
pos	L-Methionine sulfoxide	165.046	1.238	1.08337e+06	5.59567e+06	2.04387e+06	468615	917198	381878	1.72443e+06	1.57085e+06	1.22285e+06
pos	6-Methylquinoline	143.073	7.339	581571	7.12134e+06	734504	557958	873393	481006	877949	1.21178e+06	1.34607e+06
pos	N-Tetradecanamide	227.224	11.082	1.09894e+06	1.0829e+06	2.19892e+06	2.32003e+06	1.13853e+06	2.00144e+06	1.32248e+06	1.30158e+06	1.28419e+06
pos	2,3,4,9-Tetrahydro-1H-β-carboline-3-carboxylic acid	216.09	7.339	238501	7.24672e+06	439091	150868	552808	180453	1.05742e+06	1.24452e+06	1.20631e+06
pos	(5S)-5-hydroxy-1,7-diphenylheptan-3-one	598.381	7.083	1.25887e+06	1.22809e+06	1.45849e+06	1.38191e+06	1.31857e+06	1.21216e+06	830931	719906	952101
pos	α-Lactose	359.142	1.296	1.10288e+06	1.09407e+06	1.4513e+06	1.14549e+06	1.44015e+06	804125	1.08931e+06	899989	663318
pos	Panthenol	205.131	6.038	1.61267e+06	1.01601e+06	917812	778663	1.25619e+06	1.3491e+06	2.49522e+06	2.13883e+06	1.4895e+06
pos	Xanthine	152.033	1.875	295718	4.35747e+06	489369	320620	715889	276511	728804	752975	645708
pos	Indole-5-Carboxylic Acid (98%)	161.048	6.209	1.15951e+06	1.33047e+06	1.57247e+06	558162	783275	678066	967623	842380	699140
pos	Eicosapentaenoic acid	284.209	9.504	294896	476545	438546	1.61672e+06	949250	1.96128e+06	676734	646324	614428
pos	N-acetyl-L-ornithine	174.1	1.353	1.03292e+06	1.17479e+06	1.22778e+06	522544	675501	482484	668102	647626	569366
pos	Citric Acid	192.027	1.093	577466	963690	1.15224e+06	475698	1.54112e+06	379827	546089	542081	420691
pos	Ecgonine	185.105	4.933	604456	565882	1.20908e+06	917370	583306	1.05733e+06	914835	757697	686924
pos	N-(1-Carboxymethyl)-L-lysine	204.111	1.282	798872	1.30786e+06	1.36446e+06	303811	613302	385015	554650	603594	541535
pos	3-amino-2-phenyl-2H-pyrazolo[4,3-c]pyridine-4,6-diol	242.08	9.838	581197	722039	876735	616803	846448	921986	451080	600123	540299
pos	5-nitrothiophene-3-carbaldehyde 3-(2-pyridyl)hydrazone	248.038	1.197	417291	477526	168736	1.17408e+06	772631	1.33325e+06	850662	700728	686726
pos	17α-Ethinylestradiol	296.177	12.459	351355	336308	1.37723e+06	544128	454687	400281	534164	492788	597097
pos	7-[(3,3-dimethyloxiran-2-yl)methoxy]-6-methoxy-2H-chromen-2-one	276.099	12.542	409958	503775	1.19619e+06	354663	520039	409518	1.28952e+06	2.14651e+06	2.62976e+06
pos	17-α-Methyltestosterone	302.224	14.943	459206	507992	974275	387718	423693	551754	872090	1.11198e+06	1.10211e+06
pos	Norfentanyl	232.159	1.114	218553	1.0057e+06	261676	341038	388088	659775	409656	449953	547150
pos	3-Ketodihydrosphingosine	335.258	1.137	95211.3	785151	346864	347151	479516	606208	424074	414262	408951
pos	N-lactoyl-phenylalanine	237.1	9.382	159533	1.46273e+06	264645	177063	362894	152404	294499	310528	311826
pos	γ-Aminobutyric Acid	103.064	1.254	428711	461600	346101	222768	263719	241024	197105	185257	160779
pos	5,6-dimethyl-4-oxo-4H-pyran-2-carboxylic acid	168.044	9.783	328122	315055	311447	213468	309947	409670	294097	277365	272054
pos	Asp-Phe methyl ester	294.121	7.543	77288.8	1.01408e+06	201420	131544	324773	67204.9	274874	313306	210730
pos	Kaempferol	286.047	8.944	42827.9	71334.1	48892	43687.6	840866	44672.9	295239	203206	193850
pos	TAG (16:0-18:2-18:2)	871.763	16.093	45382	19661.1	19310.5	51752.5	109564	591288	43660.9	110643	127999
pos	HET0016	228.123	11.405	81968.6	137381	86106.8	118207	100692	125813	9526.66	91977.2	57291.9
