# Supplementary material for: A molecular atlas reveals the tri-sectional spinning mechanism of spider dragline silk
Source: Nat Commun. 2023 Feb 15;14:837. doi: 10.1038/s41467-023-36545-6 (PMC9932165; doi:10.1038/s41467-023-36545-6)
Supplement: Supplementary file 5 — Supplementary Data 1-22 [file 41467_2023_36545_MOESM5_ESM.zip › Supplementary Data 13.xlsx]

## Sheet: Sheet1
Supplementary Data 13. Metabolite component categories in the dragline silk
SuperClass	Ion type	Metabolites numbers	Metabolite Descriptions
Nucleosides, nucleotides, and analogues	Pos	3	2'-Deoxyuridine, Guanosine, Adenosine
Alkaloids and derivatives	Pos	1	Ecgonine
Benzenoids	Pos	8	Vanillin, P-Aminobenzoate, Norfentanyl, 2-Phenylacetamide, 2, 4-Dimethylbenzaldehyde, Phenylpyruvic Acid, Styrene, Hydroquinone
Lipids and lipid-like molecules	Pos	9	4-Hydroxyretinoic Acid, Eicosapentaenoic acid, Acetyl-L-carnitine, 1-Palmitoylglycerol, Cuminaldehyde, 1-Stearoylglycerol, 2-Hydroxy-2-methylbutanedioic acid, All-Trans-13, 14-Dihydroretinol, Propionylcarnitine
Organic acids and derivatives	Pos	20	Serine, Citric Acid, (R)-(+)-2-Pyrrolidone-5-carboxylic acid, Asparagine, Lysine, L-Methionine sulfoxide, N-Acetylglycine, N6, N6, N6-Trimethyl-L-lysine, N-Acetylalanine, Isoleucine, Glutamine, 2-Aminooctanoic acid, N-Methyl-a-aminoisobutyric acid, L-Aspartic acid, Taurine, threonine, L-Histidine, L-Tyrosine, Pipecolinic Acid, Ornithine
Organic nitrogen compounds	Pos	5	Phosphocholine, N, N-Diethylethanolamine, Agmatine, Choline, DL-Carnitine
Organic oxygen compounds	Pos	4	2-Deoxy-D-galactose, 3-Ketodihydrosphingosine, D-Mannitol, D-(+)-Maltose
Organoheterocyclic compounds	Pos	13	Guanine, D-(+)-Tryptophan, 6-Methylquinoline, 4-Pyridoxic acid, Dl-Mevalonolactone, Methylimidazoleacetic acid, 3-Methylxanthine, Xanthine, 5-Hydroxyindole-3-acetic acid, Adenine, Xanthurenic acid, Urocanic acid, Hypoxanthine
Organooxygen compounds	Pos	2	3-Acetyl-2, 5-dimethylfuran, Pantothenic acid
Phenylpropanoids and polyketides	Pos	1	Kaempferol
Nucleosides, nucleotides, and analogues	Neg	2	Uridine, Adenosine 5'-monophosphate
Benzenoids	Neg	5	4-Nitrophenol, Phenol, 3, 5-Dihydroxybenzoic acid, Gentisic acid, Salicylic acid
Lipids and lipid-like molecules	Neg	7	2-Methylsuccinic Acid, Prostaglandin B2, 2-Hydroxyvaleric acid, Lignoceric acid, Tretinoin, Tiglic acid, 3-Methylglutaric acid
Organic acids and derivatives	Neg	14	5-Aminovaleric acid, 3-Hydroxybutyric acid, Methylmalonic Acid, Glycine, L-Glutamic acid, L-Phenylalanine, Malonic acid, L-Serine, DL-Malic acid, Glutaconic acid, Pyruvic Acid, Isocitric acid, 2-Furoylglycine, Citric acid
Organic oxygen compounds	Neg	4	L-Iditol, Gluconic acid, 1, 5-Anhydro-D-glucitol, D-Arabinose
Organoheterocyclic compounds	Neg	9	Indole, Uric acid, Ascorbic acid, Theophylline, L-Tryptophan, Oxypurinol, 7-Methylxanthine, Kojic acid, Indole-2-carboxylic acid
Organooxygen compounds	Neg	1	D-Pantothenic acid
Phenylpropanoids and polyketides	Neg	1	Trans-Cinnamic acid
