# Supplementary material for: A molecular atlas reveals the tri-sectional spinning mechanism of spider dragline silk
Source: Nat Commun. 2023 Feb 15;14:837. doi: 10.1038/s41467-023-36545-6 (PMC9932165; doi:10.1038/s41467-023-36545-6)
Supplement: Supplementary file 5 — Supplementary Data 1-22 [file 41467_2023_36545_MOESM5_ESM.zip › Supplementary Data 14.xlsx]

## Sheet: Sheet1
Supplementary Data 14. The GO enrichment results of the Duct, Sac, and Tail-specific expression genes in the transcriptome
Tissue	GO Term ID	GO Term	Level 1	Level 2	Term Candidate Gene Num	Total Candidate Gene Num	Term Gene Num	Total Gene Num	Rich Ratio	P value	Q value
Duct	GO:0023052	signaling	biological_process	signaling	65	300	856	11516	0.0759346	1.64706e-15	2.79506e-12
Duct	GO:0007154	cell communication	biological_process	cellular process	65	300	871	11516	0.0746269	3.83835e-15	3.25684e-12
Duct	GO:0005215	transporter activity	molecular_function	transporter activity	95	574	1311	18393	0.0724638	6.53401e-15	3.69607e-12
Duct	GO:0007165	signal transduction	biological_process	biological regulation	62	300	ß	11516	0.0747889	1.73739e-14	7.3709e-12
Duct	GO:0022857	transmembrane transporter activity	molecular_function	transporter activity	90	574	1239	18393	0.0726392	3.32326e-14	1.12791e-11
Duct	GO:0005509	calcium ion binding	molecular_function	binding	42	574	389	18393	0.107969	2.45008e-12	6.92965e-10
Duct	GO:0050789	regulation of biological process	biological_process	biological regulation	105	300	2176	11516	0.0482537	1.83373e-11	4.44548e-09
Duct	GO:0050794	regulation of cellular process	biological_process	biological regulation	100	300	2056	11516	0.0486381	4.61555e-11	9.79073e-09
Duct	GO:0005975	carbohydrate metabolic process	biological_process	metabolic process	25	300	203	11516	0.123153	9.56625e-11	1.80377e-08
Duct	GO:0033176	proton-transporting V-type ATPase complex	cellular_component	protein-containing complex	12	511	23	10029	0.521739	2.18096e-10	3.70109e-08
Duct	GO:0065007	biological regulation	biological_process	biological regulation	110	300	2517	11516	0.0437028	2.26784e-09	3.49866e-07
Duct	GO:0008061	chitin binding	molecular_function	binding	20	574	127	18393	0.15748	2.489e-09	3.51987e-07
Duct	GO:0050896	response to stimulus	biological_process	response to stimulus	79	300	1585	11516	0.0498423	3.92608e-09	5.12504e-07
Duct	GO:0007166	cell surface receptor signaling pathway	biological_process	biological regulation	23	300	231	11516	0.0995671	3.44678e-08	4.17799e-06
Duct	GO:0022853	active ion transmembrane transporter activity	molecular_function	transporter activity	17	574	109	18393	0.155963	4.54494e-08	5.14184e-06
Duct	GO:0004114	3',5'-cyclic-nucleotide phosphodiesterase activity	molecular_function	catalytic activity	10	574	34	18393	0.294118	5.40689e-08	5.73468e-06
Duct	GO:0015075	ion transmembrane transporter activity	molecular_function	transporter activity	49	574	688	18393	0.0712209	6.84207e-08	6.83e-06
Duct	GO:0022890	inorganic cation transmembrane transporter activity	molecular_function	transporter activity	36	574	428	18393	0.0841121	7.49325e-08	7.06447e-06
Duct	GO:0016469	proton-transporting two-sector ATPase complex	cellular_component	protein-containing complex	13	511	42	10029	0.309524	8.76275e-08	7.82652e-06
Duct	GO:0005200	structural constituent of cytoskeleton	molecular_function	structural molecule activity	9	574	28	18393	0.321429	1.07191e-07	9.09515e-06
Duct	GO:0019829	ATPase-coupled cation transmembrane transporter activity	molecular_function	transporter activity	8	574	21	18393	0.380952	1.21799e-07	9.84249e-06
Duct	GO:0015318	inorganic molecular entity transmembrane transporter activity	molecular_function	transporter activity	46	574	643	18393	0.0715397	1.54303e-07	1.18561e-05
Duct	GO:0099081	supramolecular polymer	cellular_component	cellular anatomical entity	20	511	102	10029	0.196078	1.6069e-07	1.18561e-05
Duct	GO:0004112	cyclic-nucleotide phosphodiesterase activity	molecular_function	catalytic activity	10	574	38	18393	0.263158	1.74174e-07	1.23156e-05
Duct	GO:0042625	ATPase-coupled ion transmembrane transporter activity	molecular_function	transporter activity	8	574	22	18393	0.363636	1.86182e-07	1.2638e-05
Duct	GO:0051716	cellular response to stimulus	biological_process	cellular process	65	300	1317	11516	0.0493546	2.07903e-07	1.35697e-05
Duct	GO:0008324	cation transmembrane transporter activity	molecular_function	transporter activity	36	574	450	18393	0.08	2.58534e-07	1.62493e-05
Duct	GO:0016052	carbohydrate catabolic process	biological_process	metabolic process	8	300	29	11516	0.275862	5.15009e-07	3.12132e-05
Duct	GO:0099512	supramolecular fiber	cellular_component	cellular anatomical entity	19	511	100	10029	0.19	5.48305e-07	3.20853e-05
Duct	GO:0007017	microtubule-based process	biological_process	cellular process	18	300	181	11516	0.0994475	1.12667e-06	6.37322e-05
Duct	GO:0022804	active transmembrane transporter activity	molecular_function	transporter activity	22	574	221	18393	0.0995475	1.74592e-06	9.55748e-05
Sac	GO:0006629	lipid metabolic process	biological_process	metabolic process	37	89	437	11516	0.0846682	1.463e-29	9.80209e-27
Sac	GO:0044255	cellular lipid metabolic process	biological_process	cellular process	25	89	275	11516	0.0909091	2.03539e-20	6.81854e-18
Sac	GO:0016746	transferase activity, transferring acyl groups	molecular_function	catalytic activity	27	161	291	18393	0.0927835	3.77528e-20	8.43146e-18
Sac	GO:0102336	3-oxo-arachidoyl-CoA synthase activity	molecular_function	catalytic activity	14	161	40	18393	0.35	1.66315e-19	1.59187e-17
Sac	GO:0102337	3-oxo-cerotoyl-CoA synthase activity	molecular_function	catalytic activity	14	161	40	18393	0.35	1.66315e-19	1.59187e-17
Sac	GO:0102338	3-oxo-lignoceronyl-CoA synthase activity	molecular_function	catalytic activity	14	161	40	18393	0.35	1.66315e-19	1.59187e-17
Sac	GO:0102756	very-long-chain 3-ketoacyl-CoA synthase activity	molecular_function	catalytic activity	14	161	40	18393	0.35	1.66315e-19	1.59187e-17
Sac	GO:0008610	lipid biosynthetic process	biological_process	metabolic process	20	89	167	11516	0.11976	8.93972e-19	7.48702e-17
Sac	GO:0016747	transferase activity, transferring acyl groups other than amino-acyl groups	molecular_function	catalytic activity	24	161	247	18393	0.097166	1.84745e-18	1.37532e-16
Sac	GO:0006631	fatty acid metabolic process	biological_process	cellular process	15	89	78	11516	0.192308	1.80724e-17	1.21085e-15
Sac	GO:0006633	fatty acid biosynthetic process	biological_process	cellular process	14	89	64	11516	0.21875	3.27712e-17	1.99606e-15
Sac	GO:0072330	monocarboxylic acid biosynthetic process	biological_process	cellular process	14	89	68	11516	0.205882	8.23486e-17	4.5978e-15
Sac	GO:0032787	monocarboxylic acid metabolic process	biological_process	cellular process	16	89	136	11516	0.117647	4.95453e-15	2.55349e-13
Sac	GO:0046394	carboxylic acid biosynthetic process	biological_process	cellular process	15	89	117	11516	0.128205	1.03071e-14	4.9327e-13
Sac	GO:0016053	organic acid biosynthetic process	biological_process	cellular process	15	89	119	11516	0.12605	1.33478e-14	5.96203e-13
Sac	GO:0016491	oxidoreductase activity	molecular_function	catalytic activity	39	161	1088	18393	0.0358456	2.29773e-14	9.62174e-13
Sac	GO:0003824	catalytic activity	molecular_function	catalytic activity	119	161	8408	18393	0.0141532	2.74833e-13	1.08317e-11
Sac	GO:0044283	small molecule biosynthetic process	biological_process	metabolic process	15	89	189	11516	0.0793651	1.27596e-11	4.7494e-10
Sac	GO:0019752	carboxylic acid metabolic process	biological_process	cellular process	18	89	359	11516	0.0501393	2.03665e-10	6.82278e-09
Sac	GO:0043436	oxoacid metabolic process	biological_process	cellular process	18	89	359	11516	0.0501393	2.03665e-10	6.82278e-09
Sac	GO:0006082	organic acid metabolic process	biological_process	cellular process	18	89	361	11516	0.0498615	2.22944e-10	7.11298e-09
Sac	GO:0009058	biosynthetic process	biological_process	metabolic process	34	89	1403	11516	0.0242338	2.94147e-10	8.95811e-09
Sac	GO:0044281	small molecule metabolic process	biological_process	metabolic process	23	89	693	11516	0.033189	1.58268e-09	4.61043e-08
Sac	GO:1901576	organic substance biosynthetic process	biological_process	metabolic process	29	89	1316	11516	0.0220365	8.5504e-08	2.38699e-06
Sac	GO:0044249	cellular biosynthetic process	biological_process	cellular process	28	89	1284	11516	0.0218069	1.94615e-07	5.21568e-06
Sac	GO:0016021	integral component of membrane	cellular_component	cellular anatomical entity	104	129	6129	10029	0.0169685	1.36183e-06	3.50934e-05
Sac	GO:0031224	intrinsic component of membrane	cellular_component	cellular anatomical entity	104	129	6148	10029	0.0169161	1.67429e-06	4.15471e-05
Tail	GO:0006082	organic acid metabolic process	biological_process	cellular process	15	44	361	11516	0.0415512	2.09132e-12	3.79226e-10
Tail	GO:0019752	carboxylic acid metabolic process	biological_process	cellular process	15	44	359	11516	0.0417827	1.93025e-12	3.79226e-10
Tail	GO:0043436	oxoacid metabolic process	biological_process	cellular process	15	44	359	11516	0.0417827	1.93025e-12	3.79226e-10
Tail	GO:0006520	cellular amino acid metabolic process	biological_process	cellular process	11	44	212	11516	0.0518868	2.86016e-10	3.88982e-08
Tail	GO:0044281	small molecule metabolic process	biological_process	metabolic process	16	44	693	11516	0.023088	2.12639e-09	2.31351e-07
Tail	GO:0019842	vitamin binding	molecular_function	binding	10	85	163	18393	0.0613497	4.00223e-09	3.62869e-07
Tail	GO:0008483	transaminase activity	molecular_function	catalytic activity	6	85	31	18393	0.193548	5.46517e-09	4.24722e-07
Tail	GO:0009058	biosynthetic process	biological_process	metabolic process	21	44	1403	11516	0.0149679	6.80109e-09	4.62474e-07
Tail	GO:0016769	transferase activity, transferring nitrogenous groups	molecular_function	catalytic activity	6	85	33	18393	0.181818	8.16071e-09	4.9327e-07
Tail	GO:0016491	oxidoreductase activity	molecular_function	catalytic activity	21	85	1088	18393	0.0193015	1.54592e-08	8.40983e-07
Tail	GO:0036094	small molecule binding	molecular_function	binding	31	85	2589	18393	0.0119737	2.08706e-07	1.03215e-05
Tail	GO:1901607	alpha-amino acid biosynthetic process	biological_process	cellular process	5	44	38	11516	0.131579	2.94456e-07	1.33487e-05
Tail	GO:0004587	ornithine-oxo-acid transaminase activity	molecular_function	catalytic activity	3	85	4	18393	0.75	3.79747e-07	1.5891e-05
Tail	GO:0008652	cellular amino acid biosynthetic process	biological_process	cellular process	5	44	43	11516	0.116279	5.56767e-07	2.01557e-05
Tail	GO:0030170	pyridoxal phosphate binding	molecular_function	binding	6	85	66	18393	0.0909091	5.92813e-07	2.01557e-05
Tail	GO:0070279	vitamin B6 binding	molecular_function	binding	6	85	66	18393	0.0909091	5.92813e-07	2.01557e-05
Tail	GO:1901566	organonitrogen compound biosynthetic process	biological_process	metabolic process	13	44	665	11516	0.0195489	6.93949e-07	2.22064e-05
Tail	GO:1901605	alpha-amino acid metabolic process	biological_process	cellular process	6	44	93	11516	0.0645161	1.29952e-06	3.92745e-05
Tail	GO:0043603	cellular amide metabolic process	biological_process	cellular process	10	44	386	11516	0.0259067	1.42649e-06	4.08427e-05
Tail	GO:0006760	folic acid-containing compound metabolic process	biological_process	cellular process	3	44	8	11516	0.375	2.87581e-06	7.44972e-05
Tail	GO:0046653	tetrahydrofolate metabolic process	biological_process	cellular process	3	44	8	11516	0.375	2.87581e-06	7.44972e-05
Tail	GO:0043168	anion binding	molecular_function	binding	27	85	2343	18393	0.0115237	3.74131e-06	9.25125e-05
