# Supplementary material for: A molecular atlas reveals the tri-sectional spinning mechanism of spider dragline silk
Source: Nat Commun. 2023 Feb 15;14:837. doi: 10.1038/s41467-023-36545-6 (PMC9932165; doi:10.1038/s41467-023-36545-6)
Supplement: Supplementary file 5 — Supplementary Data 1-22 [file 41467_2023_36545_MOESM5_ESM.zip › Supplementary Data 16.xlsx]

## Sheet: Sheet1
Supplementary Data 16. Different types of methylation ratios in different regions of the genome
Different Genome Regions	CG_Duct	CHG_Duct	CHH_Duct	CG_Sac	CHG_Sac	CHH_Sac	CG_Tail	CHG_Tail	CHH_Tail
CDS (%)	12.9303	0.978	0.922	11.9043	1.096	1.068	14.3243	0.978	1.00067
Down2k (%)	9.48567	0.916	0.934	9.41233	1.061	1.13367	10.2467	0.972333	1.02567
Up2k (%)	5.94667	0.880333	0.916667	6.22733	1.02733	1.11033	6.535	0.943667	1.00633
repeat (%)	6.69233	0.823333	0.907	7.24767	0.969	1.05533	7.31667	0.934333	1.005
CpGIsland (%)	2.89333	0.823667	0.918	3.32433	0.956333	1.04567	3.34567	0.932667	1.01733
3UTR (%)	18.8083	0.877667	0.975	17.1	1.11433	1.33333	19.252	0.994333	1.068
5UTR (%)	9.50567	0.816667	0.908667	9.49433	0.983	1.104	10.069	0.938	1.009
