# Supplementary material for: A molecular atlas reveals the tri-sectional spinning mechanism of spider dragline silk
Source: Nat Commun. 2023 Feb 15;14:837. doi: 10.1038/s41467-023-36545-6 (PMC9932165; doi:10.1038/s41467-023-36545-6)
Supplement: Supplementary file 5 — Supplementary Data 1-22 [file 41467_2023_36545_MOESM5_ESM.zip › Supplementary Data 17.xlsx]

## Sheet: Sheet1
Supplementary Data 17. Marker genes in single-cell clusters
p_val	avg_log2FC	pct.1	pct.2	p_val_adj	cluster	gene
0	2.00906	0.972	0.52	0	1	Tc11G135010
0	1.80748	0.964	0.489	0	1	Tc11G135580
0	1.66474	0.993	0.628	0	1	Tc11G135640
0	1.1124	1	0.871	0	1	Tc03G291640
0	1.06437	0.685	0.255	0	1	Tc11G135630
0	0.829394	0.936	0.454	0	1	Tc08G243390
0	0.820053	1	0.995	0	1	Tc03G291380
0	0.795081	0.74	0.251	0	1	Tc11G135650
0	0.693764	0.588	0.186	0	1	Tc08G243340
0	0.632327	0.998	0.775	0	1	Tc09G222660
0	0.629132	0.621	0.201	0	1	Tc08G348830
0	0.582553	0.998	0.722	0	1	Tc06G328960
0	0.577451	1	0.999	0	1	Tc08G245270
0	-0.987618	0.907	0.986	0	1	Tc02G215020
0	-1.19662	0.999	0.995	0	1	Tc02G214740
0	-1.19712	0.95	0.992	0	1	Tc02G214140
0	-1.44102	0.962	0.98	0	1	Tc03G342810
1.09902e-300	0.612484	0.961	0.604	1.69315e-296	1	Tc05G140920
6.29137e-263	-1.17153	0.739	0.379	9.69248e-259	1	Tc07G123790
2.49751e-255	0.950686	0.44	0.119	3.84766e-251	1	Tc08G243910
2.66693e-255	0.980483	0.374	0.082	4.10867e-251	1	Tc09G136780
8.41413e-252	-1.13672	0.842	0.524	1.29628e-247	1	Tc10G108600
1.50865e-219	-1.275	0.781	0.849	2.32422e-215	1	Tc10G071810
1.611e-202	-1.52145	0.2	0.476	2.48191e-198	1	Tc02G082900
5.76322e-200	-0.996988	0.717	0.885	8.87882e-196	1	Tc02G214270
1.86556e-179	-1.10431	0.632	0.81	2.87409e-175	1	Tc02G213670
1.39066e-168	-1.4133	0.239	0.488	2.14244e-164	1	Tc05G179750
2.59764e-168	-2.07573	0.213	0.452	4.00193e-164	1	Tc04G123930
1.27858e-166	-1.43112	0.165	0.413	1.96978e-162	1	Tc13G260990
6.52971e-158	-0.534825	0.998	0.922	1.00597e-153	1	Tc04G123330
7.82114e-157	0.795523	0.281	0.069	1.20492e-152	1	Tc10G208890
9.56766e-155	-0.741977	0.86	0.902	1.47399e-150	1	Tc05G236040
8.92291e-147	0.840111	0.466	0.206	1.37466e-142	1	Tc05G186210
4.6972e-128	-0.930528	0.47	0.648	7.2365e-124	1	Tc06G159950
7.08053e-128	0.514181	0.419	0.175	1.09083e-123	1	Tc05G186510
3.02e-114	-1.20172	0.199	0.399	4.65261e-110	1	Tc04G120270
3.55453e-111	-1.08125	0.832	0.831	5.47611e-107	1	Tc08G109460
1.02076e-108	-1.29224	0.196	0.386	1.57258e-104	1	Tc08G189000
2.64677e-106	-0.7649	0.928	0.931	4.07761e-102	1	Tc05G091870
4.29441e-106	-1.08566	0.196	0.39	6.61597e-102	1	Tc03G198330
5.34889e-100	-1.33925	0.316	0.481	8.2405e-96	1	Tc09G257570
4.32057e-98	0.518579	0.353	0.154	6.65627e-94	1	Tc05G186390
1.51789e-97	0.542656	0.474	0.248	2.33846e-93	1	Tc10G070780
4.32826e-89	-1.00803	0.427	0.581	6.66811e-85	1	Tc02G213890
1.38976e-88	-1.37299	0.461	0.232	2.14107e-84	1	Tc07G123580
2.51931e-88	-0.925333	0.319	0.482	3.88124e-84	1	Tc12G279010
2.32043e-86	-0.574203	0.979	0.765	3.57486e-82	1	Tc10G197870
4.4644e-84	-1.58924	0.455	0.555	6.87785e-80	1	Tc11G080900
3.61945e-79	-1.12569	0.104	0.252	5.57613e-75	1	Tc08G246090
1.55835e-75	-1.41832	0.115	0.255	2.40079e-71	1	Tc11G119380
2.35693e-75	-0.993412	0.148	0.303	3.63109e-71	1	Tc08G113150
1.37399e-73	0.622563	0.337	0.168	2.11678e-69	1	Tc06G272470
1.81206e-73	-0.935555	0.135	0.286	2.79166e-69	1	Tc03G315620
1.49651e-71	-1.41955	0.505	0.284	2.30552e-67	1	Tc11G063480
6.4407e-71	-1.12875	0.152	0.298	9.92254e-67	1	Tc06G118920
1.37302e-68	-0.929689	0.242	0.388	2.11527e-64	1	Tc06G132410
4.58883e-65	-0.778092	0.338	0.476	7.06956e-61	1	Tc09G251660
3.87827e-60	-0.899585	0.124	0.255	5.97486e-56	1	Tc03G346540
3.90715e-59	-0.891309	0.398	0.505	6.01936e-55	1	Tc12G075530
6.18052e-58	-1.99406	0.624	0.421	9.52171e-54	1	Tc07G123690
1.59056e-56	-0.837516	0.156	0.288	2.45042e-52	1	Tc05G107500
3.71491e-54	-0.812298	0.14	0.267	5.72319e-50	1	Tc09G312870
5.63612e-53	-0.950894	0.205	0.329	8.683e-49	1	Tc08G261300
1.46579e-52	-0.533291	0.969	0.815	2.2582e-48	1	Tc09G191000
5.50266e-50	-0.570021	0.523	0.621	8.4774e-46	1	Tc13G290980
5.57174e-49	-0.896721	0.145	0.261	8.58382e-45	1	Tc06G260900
2.18035e-48	-0.814439	0.161	0.28	3.35905e-44	1	Tc07G073790
3.07061e-47	-0.723007	0.513	0.598	4.73058e-43	1	Tc13G025140
5.95458e-47	-0.86837	0.154	0.268	9.17363e-43	1	Tc11G074760
6.43142e-47	0.517814	0.31	0.178	9.90825e-43	1	Tc01G368760
1.01229e-46	-0.675643	0.331	0.447	1.55954e-42	1	Tc03G148710
1.0719e-46	-0.55657	0.546	0.633	1.65137e-42	1	Tc05G068090
3.88048e-44	-0.989122	0.348	0.441	5.97827e-40	1	Tc03G208400
1.99822e-43	-0.690732	0.187	0.305	3.07845e-39	1	Tc04G115470
1.44668e-39	-0.691108	0.203	0.314	2.22876e-35	1	Tc06G225900
2.44495e-39	-0.742803	0.16	0.266	3.7667e-35	1	Tc09G147040
9.79407e-38	-0.694789	0.233	0.338	1.50887e-33	1	Tc06G205770
1.78939e-36	-0.635746	0.302	0.402	2.75673e-32	1	Tc08G111500
7.19389e-36	-0.564058	0.681	0.707	1.10829e-31	1	Tc04G171370
1.51922e-35	-0.644492	0.186	0.29	2.34051e-31	1	Tc03G104700
5.33757e-35	-0.879603	0.245	0.343	8.22306e-31	1	Tc02G214250
1.52162e-34	-0.682043	0.201	0.301	2.34421e-30	1	Tc05G271900
1.26394e-33	-0.538098	0.416	0.5	1.94722e-29	1	Tc05G217150
1.35574e-33	-0.564829	0.329	0.426	2.08866e-29	1	Tc01G296460
2.67187e-33	-0.526863	0.687	0.699	4.11628e-29	1	Tc06G189040
3.45168e-29	-0.716964	0.177	0.264	5.31765e-25	1	Tc07G156110
1.17308e-21	-0.596248	0.188	0.262	1.80725e-17	1	Tc06G227720
8.88059e-19	-0.635968	0.996	0.953	1.36814e-14	1	Tc04G122790
3.17962e-17	-0.516032	0.352	0.402	4.89853e-13	1	Tc06G202380
9.66664e-16	-0.666575	0.31	0.354	1.48924e-11	1	Tc10G128110
1.42027e-13	-0.822188	0.284	0.315	2.18806e-09	1	Tc06G131450
3.99641e-08	-0.652166	0.287	0.214	0.000615687	1	Tc12G184760
1.40246e-06	-0.669097	0.976	0.767	0.0216063	1	Tc07G149940
1.66377e-06	-0.679002	0.268	0.283	0.025632	1	Tc01G365430
0	1.84843	0.979	0.806	0	2	Tc08G109460
0	1.75616	0.951	0.722	0	2	Tc02G161410
0	1.70619	0.969	0.721	0	2	Tc04G188780
0	1.64047	0.982	0.794	0	2	Tc10G071810
0	1.45293	0.997	0.968	0	2	Tc03G342810
0	1.2678	0.99	0.959	0	2	Tc11G127350
0	-2.20534	0.531	0.91	0	2	Tc07G149940
0	-2.31434	0.338	0.823	0	2	Tc05G140920
0	-2.57158	0.565	0.903	0	2	Tc10G197870
0	-2.71868	0.749	0.955	0	2	Tc03G291640
0	-2.78609	0.562	0.92	0	2	Tc09G222660
0	-2.82249	0.992	0.998	0	2	Tc03G291380
0	-3.09501	0.523	0.891	0	2	Tc06G328960
0	-3.44763	0.266	0.832	0	2	Tc11G079980
0	-3.62098	0.306	0.773	0	2	Tc03G291470
5.48713e-302	1.12788	0.985	0.943	8.45348e-298	2	Tc06G089630
1.33692e-290	-2.70622	0.43	0.815	2.05966e-286	2	Tc05G119120
8.24164e-282	1.50639	0.879	0.58	1.26971e-277	2	Tc03G101260
3.23468e-281	2.34436	0.804	0.463	4.98335e-277	2	Tc11G080900
4.72225e-280	-3.25695	0.49	0.83	7.2751e-276	2	Tc11G135640
1.02972e-268	-2.26473	0.265	0.754	1.58639e-264	2	Tc06G212800
5.08946e-268	-3.05274	0.356	0.768	7.84082e-264	2	Tc11G135010
5.55642e-268	1.65618	0.999	0.994	8.56021e-264	2	Tc04G123030
2.09997e-265	-3.02009	0.326	0.749	3.23521e-261	2	Tc11G135580
7.22408e-261	-2.23688	0.42	0.816	1.11294e-256	2	Tc11G065230
1.44254e-257	1.09465	0.964	0.889	2.22238e-253	2	Tc10G073270
3.92862e-255	1.78244	0.991	0.968	6.05243e-251	2	Tc04G122790
1.42588e-252	1.72298	0.863	0.596	2.19672e-248	2	Tc02G138350
1.60048e-244	1.2463	0.929	0.809	2.4657e-240	2	Tc11G126270
1.36181e-242	0.953609	0.973	0.946	2.09801e-238	2	Tc05G234780
2.85006e-242	1.07864	0.955	0.872	4.39081e-238	2	Tc05G236040
5.51319e-239	-2.01871	0.211	0.706	8.49362e-235	2	Tc04G227990
1.62315e-235	0.782568	0.994	0.995	2.50063e-231	2	Tc12G158760
9.54512e-235	-4.05037	0.106	0.589	1.47052e-230	2	Tc03G291520
1.04491e-230	1.46996	0.831	0.576	1.60979e-226	2	Tc09G150660
1.70591e-224	1.62953	0.74	0.412	2.62813e-220	2	Tc12G075530
8.48088e-218	1.61716	0.757	0.453	1.30656e-213	2	Tc02G138280
1.96889e-211	1.06364	0.934	0.828	3.03327e-207	2	Tc01G329660
2.52474e-207	1.27714	0.846	0.668	3.88961e-203	2	Tc06G189040
7.5244e-207	-2.24834	0.261	0.69	1.15921e-202	2	Tc11G069650
2.09966e-206	2.06866	0.658	0.3	3.23473e-202	2	Tc04G123930
2.30175e-205	1.12181	0.926	0.808	3.54608e-201	2	Tc03G291070
1.50191e-196	1.40967	0.724	0.412	2.31385e-192	2	Tc02G162020
1.29691e-188	1.50599	0.667	0.347	1.99802e-184	2	Tc12G152810
8.16388e-188	-2.05017	0.246	0.684	1.25773e-183	2	Tc06G075020
7.13371e-186	-1.93928	0.366	0.774	1.09902e-181	2	Tc13G103190
1.20677e-182	0.979298	0.941	0.881	1.85915e-178	2	Tc11G019600
4.55729e-181	0.920766	0.993	0.997	7.02096e-177	2	Tc02G214740
2.98195e-179	-1.62087	0.297	0.704	4.59398e-175	2	Tc13G079190
2.46462e-177	1.43389	0.653	0.335	3.797e-173	2	Tc06G202380
7.73668e-173	-2.60956	0.063	0.478	1.19191e-168	2	Tc01G203150
6.45101e-170	0.952506	0.99	0.972	9.93842e-166	2	Tc02G214140
3.03057e-167	-1.60052	0.63	0.916	4.6689e-163	2	Tc06G074050
2.57348e-166	1.49585	0.65	0.339	3.96471e-162	2	Tc05G179750
2.32933e-163	-2.28924	0.091	0.493	3.58856e-159	2	Tc11G135630
4.4029e-163	1.02513	0.879	0.772	6.78311e-159	2	Tc10G086740
3.36868e-162	1.20137	0.809	0.588	5.18979e-158	2	Tc04G032080
5.52839e-162	1.82901	0.941	0.869	8.51703e-158	2	Tc09G191000
6.69658e-161	1.06756	0.862	0.752	1.03167e-156	2	Tc07G112240
1.03198e-160	0.893197	0.931	0.875	1.58987e-156	2	Tc10G005680
3.79391e-158	0.953362	0.891	0.777	5.8449e-154	2	Tc11G019450
2.82977e-156	-2.44377	0.127	0.511	4.35954e-152	2	Tc11G135650
6.72013e-156	1.07435	0.838	0.66	1.0353e-151	2	Tc07G129430
7.97757e-156	1.40704	0.591	0.282	1.22903e-151	2	Tc06G132410
1.23799e-155	1.35233	0.69	0.428	1.90725e-151	2	Tc04G291530
2.12534e-153	0.990062	0.873	0.734	3.2743e-149	2	Tc09G130940
6.31443e-152	-2.42687	0.473	0.73	9.72802e-148	2	Tc11G005930
1.60223e-146	-1.94762	0.08	0.462	2.4684e-142	2	Tc11G080020
9.74358e-145	0.817919	0.983	0.991	1.5011e-140	2	Tc11G068670
1.49571e-144	1.44809	0.562	0.272	2.30429e-140	2	Tc09G014020
1.97424e-142	1.8436	0.255	0.054	3.04151e-138	2	Tc07G287330
7.30342e-140	0.880539	0.919	0.848	1.12516e-135	2	Tc04G291020
2.0689e-137	0.82327	0.943	0.873	3.18734e-133	2	Tc10G167460
7.23299e-136	0.830609	0.933	0.873	1.11431e-131	2	Tc05G308020
3.15397e-135	-2.04802	0.218	0.58	4.859e-131	2	Tc03G181090
4.491e-135	1.33366	0.616	0.339	6.91883e-131	2	Tc03G291320
4.97675e-133	-2.18078	0.334	0.639	7.66719e-129	2	Tc06G110120
4.66168e-131	1.06704	0.796	0.579	7.18179e-127	2	Tc09G222770
2.99393e-129	-0.640154	1	0.999	4.61244e-125	2	Tc08G245270
1.0759e-128	0.827642	0.926	0.855	1.65753e-124	2	Tc04G369410
7.80529e-127	-2.09091	0.43	0.693	1.20248e-122	2	Tc08G243390
4.04827e-126	0.803969	0.905	0.826	6.23677e-122	2	Tc03G053430
8.46629e-124	0.902236	0.859	0.741	1.30432e-119	2	Tc12G014770
2.62977e-122	0.951046	0.836	0.721	4.05143e-118	2	Tc04G260080
2.09451e-120	-2.23191	0.528	0.746	3.22679e-116	2	Tc11G005740
3.20167e-120	0.826693	0.897	0.812	4.93249e-116	2	Tc04G235320
2.15995e-117	0.930208	0.836	0.71	3.32762e-113	2	Tc04G075730
7.37968e-117	1.08221	0.702	0.475	1.13691e-112	2	Tc04G135630
9.5479e-115	1.20575	0.611	0.365	1.47095e-110	2	Tc11G078770
8.00918e-114	0.755364	0.948	0.932	1.23389e-109	2	Tc02G041570
1.9689e-113	0.988864	0.757	0.59	3.03328e-109	2	Tc08G167230
2.423e-112	1.06782	0.69	0.459	3.73287e-108	2	Tc10G060950
5.00984e-110	1.36782	0.466	0.221	7.71816e-106	2	Tc13G069900
1.12154e-109	0.87124	0.83	0.706	1.72785e-105	2	Tc08G223870
2.92028e-108	0.776235	0.884	0.817	4.49898e-104	2	Tc11G013560
4.37893e-107	1.04049	0.706	0.508	6.74619e-103	2	Tc04G265320
1.46127e-105	0.663229	0.957	0.925	2.25123e-101	2	Tc05G091870
2.60089e-104	0.929549	0.787	0.649	4.00692e-100	2	Tc05G142900
4.27007e-104	1.22297	0.468	0.223	6.57847e-100	2	Tc01G125880
3.48223e-103	0.68968	0.928	0.895	5.36473e-99	2	Tc04G382360
3.77409e-101	0.729283	0.889	0.817	5.81437e-97	2	Tc07G107130
4.33771e-101	0.824414	0.831	0.704	6.68267e-97	2	Tc03G184100
1.85787e-99	0.866618	0.79	0.658	2.86224e-95	2	Tc05G242040
5.8197e-95	0.881113	0.772	0.625	8.96583e-91	2	Tc11G099360
1.86269e-94	0.891786	0.766	0.631	2.86966e-90	2	Tc03G057470
4.99208e-94	0.795921	0.863	0.788	7.6908e-90	2	Tc07G216720
5.04216e-94	0.741837	0.861	0.773	7.76795e-90	2	Tc05G071930
5.97669e-94	1.34036	0.375	0.157	9.2077e-90	2	Tc06G095510
2.3144e-93	-1.60122	0.067	0.35	3.56556e-89	2	Tc07G025030
2.33141e-93	-2.01751	0.21	0.5	3.59176e-89	2	Tc10G086690
1.37316e-92	0.703148	0.887	0.819	2.11549e-88	2	Tc11G102720
1.14093e-91	1.14688	0.429	0.2	1.75772e-87	2	Tc09G157580
2.20881e-91	0.820572	0.791	0.684	3.40289e-87	2	Tc07G287570
6.16097e-91	1.19174	0.282	0.093	9.49159e-87	2	Tc10G073330
2.76845e-90	0.910569	0.755	0.62	4.26507e-86	2	Tc03G145150
5.51194e-89	0.98952	0.652	0.457	8.49169e-85	2	Tc11G013470
5.78417e-89	0.883668	0.757	0.604	8.9111e-85	2	Tc03G096250
9.21349e-89	1.19307	0.326	0.123	1.41943e-84	2	Tc09G156570
3.47575e-87	0.751977	0.811	0.704	5.35474e-83	2	Tc02G049940
4.30058e-86	0.801711	0.833	0.758	6.62547e-82	2	Tc05G190990
1.53801e-84	-1.79669	0.139	0.417	2.36946e-80	2	Tc08G348830
1.57181e-84	0.752215	0.808	0.707	2.42153e-80	2	Tc07G154240
3.099e-83	0.746006	0.84	0.779	4.77432e-79	2	Tc03G312450
4.5629e-83	1.08393	0.545	0.334	7.0296e-79	2	Tc05G027690
2.15335e-82	1.17377	0.358	0.154	3.31746e-78	2	Tc01G202820
2.42613e-82	0.829239	0.801	0.693	3.7377e-78	2	Tc01G371580
1.73036e-81	-2.22739	0.456	0.691	2.6658e-77	2	Tc10G108600
3.30161e-80	-2.02829	0.078	0.335	5.08646e-76	2	Tc05G104180
9.58195e-80	-0.908535	0.488	0.735	1.4762e-75	2	Tc05G112440
1.62196e-78	0.863869	0.707	0.569	2.4988e-74	2	Tc06G148540
1.25388e-77	-2.25842	0.31	0.567	1.93173e-73	2	Tc07G123790
9.55408e-77	0.554389	0.986	0.947	1.4719e-72	2	Tc02G215020
1.48e-76	0.943826	0.639	0.47	2.28009e-72	2	Tc05G115430
5.16391e-76	-1.54902	0.089	0.339	7.95551e-72	2	Tc06G131450
9.34463e-75	0.781946	0.748	0.626	1.43963e-70	2	Tc05G236190
1.19839e-74	-1.43629	0.066	0.307	1.84624e-70	2	Tc10G094110
2.58167e-74	0.647881	0.864	0.821	3.97732e-70	2	Tc01G002020
2.93347e-74	0.980938	0.576	0.386	4.5193e-70	2	Tc12G279010
6.62717e-73	-1.75291	0.14	0.39	1.02098e-68	2	Tc08G243340
1.69698e-72	-1.83743	0.119	0.367	2.61437e-68	2	Tc10G176850
3.25707e-72	1.07123	0.485	0.279	5.01785e-68	2	Tc13G260990
3.60068e-72	0.9326	0.65	0.482	5.54721e-68	2	Tc05G069180
8.99704e-72	-1.40054	0.045	0.272	1.38608e-67	2	Tc06G272470
1.74147e-71	0.677142	0.832	0.794	2.68291e-67	2	Tc09G236820
2.12491e-70	1.12255	0.366	0.175	3.27363e-66	2	Tc10G170130
2.9349e-68	0.936561	0.585	0.412	4.52151e-64	2	Tc05G137050
6.00249e-68	1.63826	0.361	0.181	9.24743e-64	2	Tc07G286950
1.22712e-67	0.767565	0.707	0.558	1.8905e-63	2	Tc13G290980
3.31278e-67	-1.54734	0.063	0.285	5.10367e-63	2	Tc07G301580
3.69851e-67	-1.39223	0.092	0.329	5.69792e-63	2	Tc05G108130
1.84961e-66	0.81558	0.688	0.535	2.8495e-62	2	Tc05G325710
2.22225e-66	-1.50978	0.082	0.31	3.42361e-62	2	Tc01G365430
5.48242e-65	-1.33592	0.043	0.254	8.44621e-61	2	Tc04G289950
6.84663e-65	0.626839	0.841	0.779	1.05479e-60	2	Tc08G245510
9.28266e-64	0.955597	0.536	0.354	1.43009e-59	2	Tc09G190540
1.14006e-63	0.923001	0.531	0.332	1.75638e-59	2	Tc02G082900
3.76344e-63	0.983471	0.548	0.377	5.79796e-59	2	Tc08G300160
5.71966e-61	0.596316	0.821	0.754	8.81171e-57	2	Tc06G017280
7.24348e-61	-1.61313	0.106	0.327	1.11593e-56	2	Tc08G243660
2.53315e-60	-1.48544	0.051	0.253	3.90257e-56	2	Tc05G083260
2.25384e-59	0.6808	0.782	0.705	3.47227e-55	2	Tc11G144780
2.2918e-57	0.746645	0.699	0.594	3.53075e-53	2	Tc07G119470
7.03424e-57	-1.64569	0.073	0.273	1.08369e-52	2	Tc03G189920
1.97127e-55	0.946147	0.404	0.225	3.03694e-51	2	Tc03G202240
1.28657e-54	0.644989	0.777	0.688	1.9821e-50	2	Tc01G112020
5.34266e-54	1.02819	0.268	0.119	8.23091e-50	2	Tc01G011890
1.53493e-53	1.1206	0.338	0.172	2.36471e-49	2	Tc11G119380
2.1336e-52	-1.0689	0.221	0.445	3.28702e-48	2	Tc09G257570
5.19235e-52	-1.06331	0.106	0.308	7.99934e-48	2	Tc10G129340
3.67292e-51	-1.48846	0.089	0.281	5.6585e-47	2	Tc08G243910
1.1021e-49	0.712608	0.687	0.583	1.69789e-45	2	Tc09G310230
1.85459e-47	0.88441	0.497	0.342	2.85718e-43	2	Tc10G046820
2.6554e-47	-0.676651	0.724	0.853	4.09091e-43	2	Tc06G187190
3.2474e-47	0.795551	0.597	0.48	5.00294e-43	2	Tc07G154180
1.45173e-45	0.604687	0.751	0.656	2.23654e-41	2	Tc10G144300
4.69274e-45	0.864472	0.275	0.133	7.22964e-41	2	Tc13G183480
1.27099e-44	-1.57833	0.145	0.334	1.95808e-40	2	Tc08G243290
5.1598e-44	0.865513	0.411	0.259	7.94919e-40	2	Tc03G058620
5.45561e-44	0.845768	0.362	0.207	8.40491e-40	2	Tc12G181920
4.58579e-43	0.673343	0.62	0.495	7.06486e-39	2	Tc07G305310
1.85909e-42	0.760228	0.488	0.334	2.86411e-38	2	Tc06G010350
7.18979e-41	-0.936912	0.1	0.275	1.10766e-36	2	Tc03G167760
2.43437e-39	0.604412	0.652	0.539	3.7504e-35	2	Tc04G150530
3.08067e-39	0.569437	0.811	0.723	4.74608e-35	2	Tc02G213670
1.25341e-38	0.522239	0.788	0.734	1.931e-34	2	Tc09G257150
1.38042e-38	-0.859353	0.092	0.257	2.12668e-34	2	Tc01G368760
2.57198e-38	0.953157	0.301	0.167	3.96239e-34	2	Tc08G017150
1.04252e-37	0.674988	0.606	0.498	1.6061e-33	2	Tc10G336260
1.1184e-37	-2.04704	0.218	0.403	1.72301e-33	2	Tc11G063480
2.58577e-37	-1.21167	0.098	0.259	3.98363e-33	2	Tc10G165980
1.7105e-36	0.73803	0.424	0.28	2.6352e-32	2	Tc12G279100
2.65313e-36	0.822715	0.339	0.202	4.08741e-32	2	Tc08G256590
8.64467e-36	-1.23359	0.106	0.268	1.3318e-31	2	Tc12G184760
6.26732e-35	0.643441	0.553	0.43	9.65543e-31	2	Tc08G300140
6.46526e-35	-0.871674	0.42	0.594	9.96038e-31	2	Tc04G268640
9.30656e-35	0.789735	0.305	0.172	1.43377e-30	2	Tc04G316330
1.4852e-34	0.775156	0.485	0.348	2.2881e-30	2	Tc04G171280
3.14359e-33	0.740668	0.386	0.253	4.84301e-29	2	Tc10G331420
1.11837e-32	0.81223	0.281	0.157	1.72297e-28	2	Tc04G027660
2.26038e-32	1.39617	0.944	0.956	3.48234e-28	2	Tc04G123330
2.34622e-32	0.658089	0.485	0.356	3.61458e-28	2	Tc08G212030
3.38976e-32	0.551336	0.641	0.55	5.22226e-28	2	Tc11G023950
4.65245e-32	-1.76412	0.186	0.352	7.16756e-28	2	Tc07G123580
9.91303e-32	0.650592	0.43	0.289	1.5272e-27	2	Tc03G198330
4.04388e-31	0.589907	0.706	0.648	6.23e-27	2	Tc02G082890
6.10472e-31	-0.670705	0.147	0.306	9.40493e-27	2	Tc10G094470
7.46549e-30	0.750649	0.268	0.152	1.15013e-25	2	Tc03G036190
3.23029e-29	0.524969	0.705	0.657	4.97658e-25	2	Tc09G178290
9.29403e-29	-0.722961	0.122	0.266	1.43184e-24	2	Tc11G051170
1.85364e-28	0.666713	0.477	0.362	2.85571e-24	2	Tc04G359280
4.84114e-28	-0.828662	0.12	0.259	7.45826e-24	2	Tc08G051930
4.50311e-27	0.699609	0.329	0.21	6.93749e-23	2	Tc01G137540
6.36892e-26	0.585768	0.455	0.338	9.81195e-22	2	Tc07G186250
3.99443e-25	0.697285	0.27	0.162	6.15382e-21	2	Tc12G161000
5.47376e-25	0.652025	0.332	0.217	8.43287e-21	2	Tc03G120090
1.07567e-24	-1.47788	0.331	0.498	1.65718e-20	2	Tc08G270010
2.0978e-23	-0.684872	0.149	0.277	3.23188e-19	2	Tc03G108340
8.05883e-23	0.520735	0.617	0.546	1.24154e-18	2	Tc08G164960
1.46353e-22	0.618144	0.28	0.175	2.25472e-18	2	Tc05G193960
2.40468e-22	0.596001	0.421	0.316	3.70465e-18	2	Tc03G194670
3.01352e-22	0.697399	0.286	0.184	4.64264e-18	2	Tc07G072950
2.53218e-21	0.715324	0.584	0.505	3.90108e-17	2	Tc02G213890
1.05304e-20	0.571345	0.459	0.359	1.62231e-16	2	Tc09G322810
1.69467e-19	-1.80671	0.391	0.525	2.61081e-15	2	Tc07G123690
3.42537e-19	0.640284	0.348	0.253	5.27712e-15	2	Tc11G116590
2.0669e-18	0.578033	0.339	0.246	3.18426e-14	2	Tc01G142320
2.49459e-18	0.572325	0.354	0.259	3.84317e-14	2	Tc09G152530
2.02337e-16	0.534637	0.31	0.22	3.11721e-12	2	Tc05G107500
3.21486e-16	0.604072	0.274	0.189	4.95281e-12	2	Tc13G137020
2.12976e-15	0.521536	0.259	0.174	3.28111e-11	2	Tc10G149290
4.75272e-15	0.580037	0.302	0.22	7.32204e-11	2	Tc08G192800
1.24347e-14	0.517259	0.436	0.36	1.91569e-10	2	Tc06G150420
7.2624e-14	0.515839	0.269	0.188	1.11885e-09	2	Tc07G037790
3.15193e-13	0.502381	0.326	0.244	4.85586e-09	2	Tc04G115470
4.33384e-12	0.515107	0.269	0.197	6.67671e-08	2	Tc08G210400
7.93158e-12	0.517667	0.303	0.233	1.22194e-07	2	Tc11G023920
5.74606e-07	1.02475	0.301	0.273	0.00885238	2	Tc05G186510
2.45381e-06	0.611489	0.346	0.309	0.0378034	2	Tc05G186210
0	2.18247	0.659	0.212	0	3	Tc01G365430
0	1.67581	0.988	0.832	0	3	Tc07G149940
1.38313e-300	1.40319	0.976	0.714	2.13086e-296	3	Tc05G140920
2.20558e-290	2.02249	0.385	0.061	3.39792e-286	3	Tc05G275520
5.00027e-273	2.05757	0.951	0.725	7.70341e-269	3	Tc11G065230
1.23043e-250	0.784857	1	0.999	1.89561e-246	3	Tc08G245270
2.19931e-247	1.41594	0.873	0.606	3.38825e-243	3	Tc13G079190
3.17987e-180	1.23797	0.993	0.847	4.89891e-176	3	Tc09G222660
1.63473e-176	1.6801	0.394	0.109	2.51847e-172	3	Tc10G057320
2.78696e-172	1.48128	0.59	0.261	4.29358e-168	3	Tc07G025030
1.33477e-158	1.45192	0.542	0.226	2.05635e-154	3	Tc10G094110
5.56049e-155	-2.94385	0.209	0.571	8.56649e-151	3	Tc03G291520
4.89823e-154	1.52772	0.352	0.096	7.54621e-150	3	Tc09G125180
5.06526e-154	1.51703	0.663	0.358	7.80354e-150	3	Tc03G208400
8.64294e-149	1.17618	0.839	0.599	1.33153e-144	3	Tc04G227990
1.80815e-148	1.52073	0.56	0.258	2.78563e-144	3	Tc06G131450
1.42845e-146	1.4428	0.395	0.126	2.20067e-142	3	Tc07G305470
5.23103e-143	-2.36003	0.506	0.749	8.05893e-139	3	Tc11G005740
3.68092e-139	-2.35379	0.503	0.725	5.67083e-135	3	Tc11G005930
1.24815e-137	-2.11838	0.422	0.694	1.9229e-133	3	Tc08G243390
1.99773e-137	-0.604213	0.9	0.963	3.0777e-133	3	Tc04G123330
1.20629e-134	0.8493	0.996	0.913	1.8584e-130	3	Tc03G291640
1.08516e-131	-1.4186	0.514	0.737	1.6718e-127	3	Tc03G291470
4.22263e-130	1.48341	0.347	0.109	6.50538e-126	3	Tc03G321560
2.4018e-126	1.35043	0.554	0.265	3.70021e-122	3	Tc08G189000
2.41304e-126	1.49793	0.382	0.133	3.71753e-122	3	Tc08G333690
1.70162e-125	-2.16203	0.361	0.635	2.62152e-121	3	Tc06G110120
5.76441e-125	1.52644	0.459	0.201	8.88065e-121	3	Tc08G051930
2.33108e-123	-0.760233	0.99	0.996	3.59127e-119	3	Tc04G123030
2.65395e-123	1.38791	0.514	0.237	4.08868e-119	3	Tc08G261300
7.24647e-119	1.12275	0.648	0.372	1.11639e-114	3	Tc09G257570
1.04621e-104	1.77594	0.415	0.191	1.6118e-100	3	Tc05G083260
2.27748e-104	-0.68364	0.902	0.958	3.50869e-100	3	Tc05G234780
3.44007e-104	1.18362	0.537	0.278	5.29978e-100	3	Tc01G204300
1.35579e-101	1.26526	0.408	0.173	2.08873e-97	3	Tc12G199270
4.63144e-101	-1.14099	0.747	0.902	7.1352e-97	3	Tc09G191000
1.55549e-99	1.30936	0.268	0.08	2.39639e-95	3	Tc10G185770
4.25872e-98	1.31339	0.261	0.077	6.56099e-94	3	Tc09G312060
1.75804e-97	1.23415	0.412	0.178	2.70844e-93	3	Tc06G260900
1.85972e-94	1.06594	0.616	0.371	2.86509e-90	3	Tc11G080020
5.68599e-92	1.16754	0.408	0.181	8.75984e-88	3	Tc01G125510
1.48143e-91	-0.734758	0.803	0.916	2.28229e-87	3	Tc10G073270
4.38583e-89	-2.02736	0.221	0.497	6.75681e-85	3	Tc10G086690
5.99528e-85	-0.998594	0.575	0.786	9.23633e-81	3	Tc02G161410
1.07413e-83	1.5941	0.432	0.223	1.6548e-79	3	Tc07G301580
1.15125e-83	1.10968	0.785	0.665	1.77362e-79	3	Tc06G212800
1.23198e-83	-1.39937	0.555	0.742	1.89799e-79	3	Tc13G103190
1.92245e-83	-1.92869	0.127	0.392	2.96173e-79	3	Tc08G243340
9.44788e-83	-1.13793	0.31	0.575	1.45554e-78	3	Tc04G265320
3.77101e-79	-1.0353	0.412	0.66	5.80961e-75	3	Tc03G101260
2.04602e-78	1.00666	0.472	0.246	3.1521e-74	3	Tc10G129340
1.55284e-76	-0.941635	0.588	0.786	2.39231e-72	3	Tc04G188780
3.22512e-75	-0.77029	0.702	0.848	4.96862e-71	3	Tc11G126270
4.91802e-75	1.35818	0.259	0.093	7.57671e-71	3	Tc10G046020
9.6347e-75	-1.79601	0.163	0.412	1.48432e-70	3	Tc08G348830
3.42013e-71	-0.970954	0.435	0.669	5.26904e-67	3	Tc02G138350
1.01076e-70	-0.667105	0.787	0.879	1.55718e-66	3	Tc04G369410
2.00876e-69	1.96157	0.703	0.614	3.0947e-65	3	Tc11G069650
4.4056e-69	-0.645503	0.823	0.902	6.78727e-65	3	Tc11G019600
1.91239e-68	1.00959	0.279	0.109	2.94623e-64	3	Tc06G289950
4.56628e-68	1.09151	0.259	0.098	7.03481e-64	3	Tc07G114370
7.37408e-68	-1.19124	0.202	0.454	1.13605e-63	3	Tc01G203150
7.89932e-65	1.0782	0.343	0.162	1.21697e-60	3	Tc04G041100
1.04682e-64	0.952599	0.688	0.5	1.61273e-60	3	Tc03G181090
2.81642e-64	-0.724194	0.623	0.781	4.33897e-60	3	Tc12G014770
6.12606e-64	0.945969	0.516	0.312	9.43781e-60	3	Tc07G124700
1.499e-63	-1.71171	0.133	0.364	2.30935e-59	3	Tc10G176850
3.0593e-63	1.01207	0.338	0.156	4.71316e-59	3	Tc03G138330
1.43685e-62	-1.18637	0.834	0.881	2.21361e-58	3	Tc06G074050
3.43308e-61	0.901988	0.36	0.174	5.289e-57	3	Tc03G346540
7.26135e-61	-0.599395	0.812	0.895	1.11868e-56	3	Tc10G005680
8.8677e-58	-1.3717	0.128	0.346	1.36616e-53	3	Tc05G186210
2.63885e-57	-1.38064	0.099	0.307	4.06541e-53	3	Tc05G186510
4.00531e-56	-0.526134	0.937	0.968	6.17058e-52	3	Tc11G127350
4.90161e-56	-1.59185	0.117	0.325	7.55142e-52	3	Tc08G243660
1.01451e-55	-1.00431	0.315	0.528	1.56295e-51	3	Tc02G138280
5.11503e-55	-0.641621	0.685	0.803	7.88022e-51	3	Tc05G071930
2.50808e-54	0.974176	0.335	0.166	3.86395e-50	3	Tc10G136150
7.80898e-53	-0.5945	0.768	0.856	1.20305e-48	3	Tc01G329660
2.61463e-51	-1.52797	0.091	0.28	4.02811e-47	3	Tc08G243910
8.47733e-51	-0.594208	0.738	0.839	1.30602e-46	3	Tc04G235320
2.59156e-50	-0.646236	0.666	0.787	3.99256e-46	3	Tc05G190990
1.19146e-49	-0.951284	0.299	0.494	1.83557e-45	3	Tc04G291530
1.9035e-49	-1.9905	0.52	0.68	2.93253e-45	3	Tc10G108600
2.26038e-49	0.792229	0.564	0.394	3.48235e-45	3	Tc09G251660
2.88519e-49	-1.52793	0.085	0.271	4.44493e-45	3	Tc03G189920
7.58357e-49	0.888213	0.347	0.185	1.16832e-44	3	Tc13G200290
5.07254e-47	1.85321	0.304	0.165	7.81475e-43	3	Tc01G130120
5.56456e-47	0.758816	0.446	0.268	8.57277e-43	3	Tc06G205770
8.19947e-47	-0.589915	0.951	0.975	1.26321e-42	3	Tc04G122790
2.36856e-45	-2.2489	0.385	0.554	3.649e-41	3	Tc07G123790
2.85095e-45	-0.9389	0.2	0.396	4.39217e-41	3	Tc04G171280
2.77544e-44	0.852402	0.384	0.222	4.27585e-40	3	Tc11G051170
9.76479e-43	-1.59692	0.151	0.333	1.50436e-38	3	Tc08G243290
1.07441e-41	0.784081	0.867	0.741	1.65523e-37	3	Tc05G119120
1.14845e-41	-0.842814	0.211	0.403	1.7693e-37	3	Tc08G212030
1.09923e-40	-0.538113	0.702	0.809	1.69348e-36	3	Tc11G019450
1.22112e-40	-1.18874	0.093	0.261	1.88126e-36	3	Tc05G186390
2.20335e-40	-0.681738	0.996	0.997	3.39448e-36	3	Tc03G291380
3.51259e-40	-0.73587	0.472	0.637	5.41149e-36	3	Tc09G150660
7.25044e-40	-1.31272	0.095	0.259	1.117e-35	3	Tc10G165980
1.083e-39	-0.858559	0.21	0.391	1.66848e-35	3	Tc05G027690
1.13022e-38	-0.632875	0.563	0.687	1.74122e-34	3	Tc05G142900
1.44714e-37	-0.772874	0.306	0.484	2.22946e-33	3	Tc02G162020
6.70624e-37	0.588209	0.817	0.722	1.03316e-32	3	Tc02G213670
8.79141e-37	-0.550838	0.611	0.734	1.3544e-32	3	Tc11G144780
1.96131e-36	0.797994	0.304	0.167	3.02159e-32	3	Tc10G222890
2.85649e-36	0.820459	0.431	0.281	4.40071e-32	3	Tc02G214250
3.97247e-36	-0.753879	0.562	0.714	6.11998e-32	3	Tc13G179840
7.30136e-35	0.58793	0.906	0.845	1.12485e-30	3	Tc10G197870
1.53396e-34	-0.54744	0.646	0.754	2.36322e-30	3	Tc04G260080
4.45869e-34	0.527295	0.702	0.579	6.86906e-30	3	Tc05G068090
1.17302e-33	-0.513395	0.678	0.783	1.80715e-29	3	Tc07G112240
4.61706e-33	-0.81348	0.102	0.252	7.11304e-29	3	Tc12G181920
3.09646e-32	-0.503466	0.673	0.768	4.77041e-28	3	Tc09G130940
6.08464e-32	-0.592149	0.537	0.657	9.37399e-28	3	Tc03G145150
1.13982e-31	0.556618	0.496	0.338	1.75601e-27	3	Tc02G082900
4.44988e-31	-0.558214	0.455	0.603	6.85548e-27	3	Tc05G191460
5.61996e-30	-2.09322	0.197	0.35	8.65811e-26	3	Tc07G123580
8.93241e-30	-0.549708	0.593	0.701	1.37613e-25	3	Tc07G129430
1.75315e-29	-0.528861	0.619	0.724	2.70091e-25	3	Tc01G371580
1.94813e-29	-0.718463	0.245	0.402	3.00128e-25	3	Tc03G291320
4.76831e-29	-0.710063	0.262	0.416	7.34605e-25	3	Tc12G152810
4.76977e-29	-0.802038	0.13	0.272	7.34831e-25	3	Tc03G202240
3.76507e-28	-0.530193	0.536	0.665	5.80046e-24	3	Tc11G099360
4.006e-28	-0.749247	0.137	0.28	6.17165e-24	3	Tc01G125880
4.51153e-28	-0.52889	0.544	0.668	6.95046e-24	3	Tc03G057470
2.3409e-27	-0.530574	0.522	0.644	3.60639e-23	3	Tc03G096250
3.02151e-27	0.649565	0.305	0.184	4.65494e-23	3	Tc06G095280
4.92244e-27	-2.0251	0.253	0.397	7.5835e-23	3	Tc11G063480
8.33781e-27	0.556609	0.509	0.38	1.28452e-22	3	Tc03G148710
1.53016e-26	0.716265	0.34	0.221	2.35736e-22	3	Tc06G272470
6.09138e-26	-0.609349	0.31	0.454	9.38438e-22	3	Tc13G217970
6.29338e-26	-0.578512	0.377	0.515	9.69558e-22	3	Tc05G115430
8.08384e-26	-0.529992	0.394	0.534	1.2454e-21	3	Tc07G305310
2.03596e-25	0.690473	0.292	0.178	3.1366e-21	3	Tc01G206210
7.02568e-25	-0.756094	0.188	0.321	1.08238e-20	3	Tc02G052700
9.98365e-25	-1.23423	0.137	0.263	1.53808e-20	3	Tc12G184760
5.52179e-24	-0.633657	0.763	0.843	8.50686e-20	3	Tc08G109460
7.1252e-24	-0.628366	0.262	0.4	1.09771e-19	3	Tc03G214040
9.62127e-24	-2.25853	0.388	0.526	1.48225e-19	3	Tc07G123690
1.37595e-23	0.547497	0.489	0.368	2.11979e-19	3	Tc01G296460
1.55018e-23	-0.536194	0.514	0.628	2.3882e-19	3	Tc05G121260
6.77462e-23	-0.747233	0.211	0.343	1.0437e-18	3	Tc02G118430
2.94007e-22	-0.557897	0.394	0.525	4.52947e-18	3	Tc05G069180
2.4735e-21	-0.666484	0.133	0.25	3.81068e-17	3	Tc03G120090
5.56989e-21	0.531208	0.32	0.207	8.58097e-17	3	Tc03G315620
1.09546e-20	-0.645467	0.198	0.319	1.68767e-16	3	Tc08G108160
2.5958e-20	-0.556214	0.324	0.451	3.99909e-16	3	Tc03G214060
6.69195e-20	-0.681409	0.158	0.274	1.03096e-15	3	Tc13G069900
9.73977e-19	0.569848	0.307	0.208	1.50051e-14	3	Tc09G282400
7.50148e-18	0.580257	0.316	0.218	1.15568e-13	3	Tc11G086080
1.96675e-17	-0.502122	0.402	0.514	3.02998e-13	3	Tc07G107520
8.95253e-17	-0.614468	0.223	0.33	1.37923e-12	3	Tc09G014020
2.30222e-16	-0.597649	0.203	0.314	3.5468e-12	3	Tc05G104180
1.57588e-15	0.502364	0.341	0.246	2.42781e-11	3	Tc05G271900
3.33194e-14	-0.548472	0.177	0.272	5.13318e-10	3	Tc02G052710
1.10075e-13	-0.521493	0.164	0.256	1.69581e-09	3	Tc12G122990
1.37721e-11	-1.49729	0.397	0.486	2.12172e-07	3	Tc08G270010
0	2.73449	0.987	0.675	0	4	Tc03G291470
0	2.26566	0.985	0.725	0	4	Tc11G079980
0	1.66479	1	0.997	0	4	Tc03G291380
0	1.64168	1	0.82	0	4	Tc06G328960
5.91095e-304	2.17963	0.858	0.371	9.10641e-300	4	Tc01G203150
7.13745e-253	-1.99505	0.98	0.997	1.0996e-248	4	Tc04G123030
2.50026e-232	-1.00519	0.976	0.996	3.85191e-228	4	Tc12G158760
7.95177e-221	-1.91446	0.902	0.979	1.22505e-216	4	Tc04G122790
1.97863e-217	-1.00296	0.979	0.994	3.04828e-213	4	Tc08G195960
4.12812e-188	-1.21955	0.899	0.971	6.35979e-184	4	Tc11G127350
6.64383e-188	-1.20477	0.855	0.96	1.02355e-183	4	Tc05G234780
1.92763e-172	1.2537	0.989	0.84	2.9697e-168	4	Tc07G149940
9.33867e-166	-1.14769	0.871	0.957	1.43872e-161	4	Tc06G089630
1.73479e-164	-1.26711	0.746	0.916	2.67261e-160	4	Tc10G073270
3.12795e-148	-0.853746	0.966	0.992	4.81893e-144	4	Tc11G068670
4.457e-148	1.38627	0.985	0.84	6.86645e-144	4	Tc10G197870
1.48882e-146	-1.19464	0.746	0.905	2.29368e-142	4	Tc11G019600
3.28682e-145	-1.74883	0.913	0.958	5.06368e-141	4	Tc04G123330
1.92007e-139	-1.15008	0.739	0.897	2.95805e-135	4	Tc05G308020
5.36147e-135	-1.08176	0.739	0.901	8.25988e-131	4	Tc01G230630
1.23985e-134	-1.05106	0.773	0.913	1.91011e-130	4	Tc04G382360
1.68667e-132	1.3251	0.276	0.051	2.59848e-128	4	Tc10G174220
3.0729e-132	-1.62074	0.738	0.894	4.73411e-128	4	Tc09G191000
1.02012e-131	-1.09706	0.737	0.898	1.5716e-127	4	Tc10G005680
2.44269e-128	-1.12683	0.71	0.882	3.7632e-124	4	Tc04G369410
1.51131e-127	-1.06304	0.753	0.897	2.32832e-123	4	Tc10G167460
4.61285e-123	-1.17744	0.628	0.845	7.10656e-119	4	Tc04G235320
1.57658e-121	-0.910186	0.845	0.943	2.42888e-117	4	Tc02G041570
1.63283e-121	-1.23801	0.641	0.846	2.51553e-117	4	Tc11G126270
3.0065e-118	-1.14855	0.672	0.861	4.63181e-114	4	Tc01G329660
1.47214e-112	-1.47955	0.525	0.782	2.26799e-108	4	Tc04G188780
1.64499e-112	-1.03932	0.712	0.874	2.53426e-108	4	Tc04G291020
1.086e-110	-1.16943	0.58	0.808	1.67308e-106	4	Tc05G071930
4.14556e-109	-1.12725	0.594	0.821	6.38664e-105	4	Tc07G216720
1.26598e-108	-1.05144	0.654	0.846	1.95036e-104	4	Tc01G002020
7.16116e-108	-1.16183	0.643	0.845	1.10325e-103	4	Tc03G291070
3.06693e-106	-1.46567	0.528	0.779	4.72491e-102	4	Tc02G161410
3.17249e-106	-1.72019	0.34	0.666	4.88754e-102	4	Tc02G138350
8.91573e-106	-1.05781	0.667	0.846	1.37356e-101	4	Tc11G102720
1.30309e-104	-2.5392	0.489	0.714	2.00754e-100	4	Tc11G005930
1.55494e-100	-2.49153	0.526	0.733	2.39553e-96	4	Tc11G005740
1.68677e-100	-1.18292	0.544	0.781	2.59865e-96	4	Tc12G014770
2.06656e-99	-1.15758	0.594	0.787	3.18374e-95	4	Tc05G190990
3.12669e-99	-1.52398	0.333	0.65	4.81697e-95	4	Tc04G032080
9.81738e-99	-0.996462	0.678	0.854	1.51247e-94	4	Tc03G053430
3.4962e-98	-1.07112	0.627	0.827	5.38624e-94	4	Tc09G232280
8.98734e-97	-1.0605	0.614	0.806	1.38459e-92	4	Tc08G245510
4.42623e-96	-0.969155	0.658	0.845	6.81906e-92	4	Tc07G107130
1.69828e-95	-1.08726	0.612	0.807	2.61637e-91	4	Tc10G086740
5.97138e-94	-1.54868	0.323	0.641	9.19951e-90	4	Tc09G222770
1.63613e-92	-2.22189	0.432	0.678	2.52062e-88	4	Tc08G243390
2.33578e-91	2.67906	0.745	0.495	3.5985e-87	4	Tc03G291520
1.46803e-90	-1.13334	0.496	0.743	2.26164e-86	4	Tc02G049940
4.05488e-88	-2.26648	0.354	0.62	6.24695e-84	4	Tc06G110120
4.85856e-88	-1.00828	0.623	0.805	7.48509e-84	4	Tc03G312450
5.76288e-88	-0.997204	0.612	0.799	8.87829e-84	4	Tc03G114600
1.42126e-87	-1.00476	0.643	0.809	2.18959e-83	4	Tc11G019450
1.79356e-86	-0.950849	0.648	0.815	2.76316e-82	4	Tc09G236820
4.4021e-85	-0.855889	0.715	0.852	6.78188e-81	4	Tc03G148640
1.00807e-84	-1.07448	0.562	0.774	1.55304e-80	4	Tc09G130940
3.30106e-84	-0.620389	1	0.999	5.08561e-80	4	Tc08G245270
2.34313e-83	-1.08035	0.55	0.758	3.60983e-79	4	Tc04G260080
2.47516e-79	-1.2398	0.702	0.845	3.81324e-75	4	Tc08G109460
1.3786e-78	-0.870329	0.714	0.839	2.12387e-74	4	Tc11G013560
1.41588e-77	-1.04154	0.531	0.743	2.1813e-73	4	Tc03G184100
9.17833e-77	-1.07283	0.494	0.731	1.41401e-72	4	Tc01G371580
1.10914e-76	0.957283	0.871	0.663	1.70874e-72	4	Tc06G212800
6.84165e-75	-0.983189	0.606	0.785	1.05402e-70	4	Tc07G112240
1.08186e-74	-0.971815	0.58	0.759	1.66671e-70	4	Tc09G257150
1.52727e-74	-1.01135	0.511	0.738	2.35292e-70	4	Tc11G144780
4.35901e-74	-0.993741	0.537	0.743	6.7155e-70	4	Tc08G223870
1.95899e-73	-0.920154	0.61	0.78	3.01801e-69	4	Tc06G017280
1.52086e-72	-1.15547	0.436	0.666	2.34304e-68	4	Tc05G236190
6.32006e-72	-0.968492	0.537	0.749	9.73669e-68	4	Tc04G075730
1.18047e-71	-1.08989	0.468	0.709	1.81863e-67	4	Tc07G129430
1.50428e-71	-0.824551	0.802	0.893	2.31749e-67	4	Tc05G236040
2.96797e-70	-1.13027	0.424	0.662	4.57245e-66	4	Tc03G145150
8.49387e-70	-1.0792	0.454	0.692	1.30857e-65	4	Tc05G142900
7.06544e-69	-1.54939	0.244	0.524	1.0885e-64	4	Tc02G138280
7.26406e-69	-2.55027	0.484	0.675	1.1191e-64	4	Tc10G108600
1.9818e-67	-1.0593	0.954	0.975	3.05316e-63	4	Tc03G342810
5.53686e-67	-1.38939	0.633	0.771	8.53009e-63	4	Tc11G065230
9.42697e-67	-1.2027	0.386	0.637	1.45232e-62	4	Tc09G150660
9.79824e-66	-0.948251	0.522	0.718	1.50952e-61	4	Tc07G287570
4.92489e-65	-2.14531	0.207	0.484	7.58729e-61	4	Tc10G086690
7.96163e-63	-0.892615	0.566	0.738	1.22657e-58	4	Tc07G154240
5.68226e-62	-1.09047	0.417	0.649	8.75409e-58	4	Tc03G096250
1.32448e-61	-0.919826	0.535	0.719	2.04049e-57	4	Tc01G112020
4.78858e-61	-1.10934	0.397	0.648	7.37729e-57	4	Tc03G101260
9.03458e-61	-0.751643	0.856	0.937	1.39187e-56	4	Tc05G091870
1.1294e-59	-0.950568	0.478	0.684	1.73995e-55	4	Tc09G178290
1.21723e-59	-1.09323	0.405	0.618	1.87526e-55	4	Tc09G310230
1.26723e-59	-1.04778	0.413	0.635	1.95229e-55	4	Tc08G167230
1.40744e-59	-0.994733	0.511	0.713	2.1683e-55	4	Tc06G189040
8.06886e-58	-0.995637	0.408	0.63	1.24309e-53	4	Tc07G119470
1.25855e-57	-1.1056	0.73	0.831	1.93893e-53	4	Tc10G071810
1.08996e-56	0.846465	0.27	0.093	1.67919e-52	4	Tc01G168270
1.77514e-56	0.815483	0.274	0.095	2.73478e-52	4	Tc01G142490
3.16314e-56	-2.08485	0.127	0.377	4.87313e-52	4	Tc08G243340
1.04782e-55	-0.890996	0.501	0.696	1.61428e-51	4	Tc05G242040
1.0311e-53	-0.945191	0.471	0.665	1.58852e-49	4	Tc11G099360
1.62396e-53	-0.917691	0.469	0.669	2.50187e-49	4	Tc03G057470
3.22019e-53	0.981124	0.274	0.1	4.96103e-49	4	Tc13G069090
3.75306e-53	-1.14687	0.314	0.56	5.78197e-49	4	Tc04G265320
4.30283e-52	-1.0124	0.402	0.609	6.62895e-48	4	Tc06G148540
1.5968e-51	-0.87207	0.484	0.689	2.46004e-47	4	Tc10G144300
1.96628e-51	-0.893475	0.534	0.701	3.02926e-47	4	Tc07G140360
7.77834e-51	-2.62286	0.34	0.549	1.19833e-46	4	Tc07G123790
8.57022e-50	-0.976474	0.368	0.584	1.32033e-45	4	Tc11G023950
1.47723e-47	-1.81191	0.169	0.398	2.27582e-43	4	Tc08G348830
9.3067e-46	-1.05807	0.295	0.516	1.43379e-41	4	Tc05G115430
1.13503e-45	-1.1846	0.267	0.487	1.74863e-41	4	Tc04G291530
1.94549e-45	-1.60774	0.114	0.336	2.99721e-41	4	Tc05G186210
2.9254e-44	-1.89381	0.132	0.351	4.50688e-40	4	Tc10G176850
3.68146e-44	-1.09501	0.252	0.479	5.67166e-40	4	Tc02G162020
1.25071e-43	-1.01428	0.324	0.534	1.92684e-39	4	Tc10G336260
1.94888e-43	-0.559555	0.858	0.914	3.00244e-39	4	Tc11G099270
9.26416e-43	1.0021	0.349	0.167	1.42724e-38	4	Tc03G058040
2.54076e-42	-1.57747	0.333	0.532	3.91429e-38	4	Tc11G080900
2.71433e-42	-1.68115	0.098	0.315	4.18169e-38	4	Tc08G243660
3.01973e-41	0.862097	0.324	0.148	4.6522e-37	4	Tc07G305470
5.60475e-41	-1.17507	0.18	0.4	8.63468e-37	4	Tc03G291320
5.96019e-41	-2.53847	0.183	0.396	9.18228e-37	4	Tc11G063480
3.31121e-40	-0.863802	0.462	0.627	5.10125e-36	4	Tc05G121260
1.45382e-39	-0.807138	0.412	0.6	2.23976e-35	4	Tc05G191460
5.71462e-39	-1.06273	0.471	0.643	8.80394e-35	4	Tc11G069650
1.11723e-38	-0.689954	0.775	0.84	1.7212e-34	4	Tc06G187190
8.46652e-38	-0.895051	0.337	0.532	1.30435e-33	4	Tc07G305310
4.15837e-37	-1.17213	0.182	0.387	6.40639e-33	4	Tc04G171280
4.67598e-37	-0.906708	0.333	0.524	7.20382e-33	4	Tc05G069180
1.13633e-36	-0.927274	0.337	0.526	1.75063e-32	4	Tc04G135630
1.61167e-36	-1.2017	0.625	0.724	2.48294e-32	4	Tc13G103190
1.67884e-36	-1.11389	0.211	0.412	2.58642e-32	4	Tc12G152810
2.08636e-36	-1.12465	0.186	0.383	3.21425e-32	4	Tc05G027690
2.49265e-36	-1.69741	0.075	0.262	3.84017e-32	4	Tc03G189920
5.71584e-36	-1.20862	0.136	0.333	8.80582e-32	4	Tc09G014020
6.12356e-36	-1.04062	0.197	0.394	9.43396e-32	4	Tc08G212030
7.77148e-36	-0.744281	0.533	0.669	1.19727e-31	4	Tc02G082890
1.2095e-35	0.796946	0.361	0.184	1.86335e-31	4	Tc03G346540
1.27622e-35	-0.803242	0.397	0.572	1.96615e-31	4	Tc04G150530
1.58104e-35	-0.726612	0.479	0.636	2.43576e-31	4	Tc11G016950
2.4494e-35	-0.788383	0.463	0.624	3.77355e-31	4	Tc08G128520
5.51814e-35	-0.799205	0.739	0.754	8.50125e-31	4	Tc05G140920
5.68404e-35	-0.832426	0.45	0.607	8.75683e-31	4	Tc09G338420
9.07657e-35	-1.79311	0.135	0.325	1.39834e-30	4	Tc08G243290
7.15494e-34	-0.712902	0.503	0.645	1.10229e-29	4	Tc01G399890
2.32107e-33	-1.57991	0.092	0.27	3.57584e-29	4	Tc08G243910
3.97048e-32	-0.775746	0.406	0.573	6.11692e-28	4	Tc05G325710
5.59863e-32	-0.792373	0.416	0.571	8.62525e-28	4	Tc08G164960
5.63893e-32	-1.20206	0.632	0.693	8.68734e-28	4	Tc11G135580
1.16225e-31	-0.978334	0.233	0.418	1.79057e-27	4	Tc11G078770
4.58649e-31	-0.748485	0.409	0.572	7.06595e-27	4	Tc11G106460
5.9519e-31	-0.848445	0.327	0.502	9.1695e-27	4	Tc11G013470
6.04599e-31	-0.857725	0.288	0.464	9.31446e-27	4	Tc08G300140
1.73969e-30	-1.36672	0.083	0.253	2.68016e-26	4	Tc05G186390
2.80875e-30	-0.72817	0.549	0.668	4.32717e-26	4	Tc07G028340
5.13933e-30	-1.121	0.106	0.275	7.91765e-26	4	Tc01G125880
1.80935e-29	-0.904671	0.283	0.453	2.78748e-25	4	Tc05G137050
2.37779e-29	-0.829584	0.346	0.513	3.66322e-25	4	Tc07G154180
3.40372e-29	-0.716239	0.622	0.707	5.24377e-25	4	Tc05G112440
1.21981e-28	-0.841836	0.351	0.508	1.87924e-24	4	Tc10G060950
1.56321e-28	0.77802	0.253	0.12	2.40828e-24	4	Tc09G125180
2.8654e-28	-1.13594	0.109	0.272	4.41443e-24	4	Tc13G069900
4.20171e-28	-1.11516	0.105	0.267	6.47315e-24	4	Tc03G202240
9.44057e-28	-0.80523	0.358	0.513	1.45441e-23	4	Tc07G107520
1.30121e-27	-0.732125	0.414	0.555	2.00465e-23	4	Tc03G146180
2.60727e-27	-0.949366	0.327	0.474	4.01677e-23	4	Tc12G075530
6.29358e-27	-0.988091	0.649	0.714	9.69588e-23	4	Tc11G135010
1.22559e-26	-1.18812	0.133	0.292	1.88814e-22	4	Tc05G186510
1.6292e-26	-2.24415	0.181	0.343	2.50994e-22	4	Tc07G123580
6.54998e-26	-0.704233	0.369	0.515	1.00909e-21	4	Tc10G223910
1.40695e-25	-0.884478	0.321	0.476	2.16754e-21	4	Tc04G268390
2.6485e-25	-0.779356	0.295	0.454	4.08028e-21	4	Tc11G132380
4.83774e-25	-0.788495	0.443	0.575	7.45302e-21	4	Tc13G025140
6.26723e-25	-0.886732	0.218	0.374	9.6553e-21	4	Tc06G268770
1.44131e-24	-0.823851	0.3	0.447	2.22049e-20	4	Tc13G217970
1.85466e-24	-1.08569	0.106	0.253	2.8573e-20	4	Tc08G051930
9.62836e-24	-0.895754	0.245	0.395	1.48335e-19	4	Tc06G202380
1.90373e-23	-0.830445	0.211	0.367	2.93289e-19	4	Tc10G058640
3.69903e-23	-2.45461	0.385	0.518	5.69873e-19	4	Tc07G123690
9.72028e-23	-0.736296	0.606	0.701	1.49751e-18	4	Tc13G179840
3.96531e-22	-1.22282	0.159	0.312	6.10895e-18	4	Tc05G104180
4.65737e-22	-0.845846	0.252	0.394	7.17515e-18	4	Tc09G190540
1.14128e-21	-0.922346	0.315	0.447	1.75826e-17	4	Tc11G135630
5.24644e-21	-0.580358	0.418	0.546	8.08266e-17	4	Tc08G235710
9.15484e-21	-0.708155	0.358	0.484	1.41039e-16	4	Tc07G304880
2.03614e-20	-0.817193	0.213	0.356	3.13688e-16	4	Tc10G070780
2.16082e-20	-0.73163	0.336	0.464	3.32895e-16	4	Tc09G228390
2.74758e-20	-0.708388	0.299	0.437	4.23292e-16	4	Tc09G278870
9.13406e-20	-0.673036	0.244	0.387	1.40719e-15	4	Tc09G322810
2.80448e-19	-0.697783	0.424	0.54	4.32059e-15	4	Tc03G213960
3.79479e-19	-0.865082	0.204	0.336	5.84625e-15	4	Tc02G118430
8.09916e-19	-0.812066	0.182	0.314	1.24776e-14	4	Tc08G108160
8.63586e-19	-0.687741	0.309	0.445	1.33044e-14	4	Tc03G214060
2.01402e-18	-0.774155	0.164	0.294	3.1028e-14	4	Tc03G058620
5.69248e-18	-0.749207	0.152	0.279	8.76983e-14	4	Tc11G116590
3.79466e-17	-0.761107	0.211	0.339	5.84605e-13	4	Tc06G132410
5.68578e-17	-0.935517	0.564	0.626	8.75951e-13	4	Tc06G075020
7.8695e-17	-0.986919	0.908	0.871	1.21238e-12	4	Tc06G074050
1.30214e-16	-0.634331	0.348	0.461	2.00607e-12	4	Tc10G073400
2.32753e-16	-0.67404	0.27	0.391	3.58579e-12	4	Tc08G234180
2.54754e-16	-0.67669	0.294	0.413	3.92474e-12	4	Tc08G300160
3.67225e-16	-0.721551	0.207	0.326	5.65748e-12	4	Tc09G122240
3.82703e-16	-0.709536	0.135	0.254	5.89593e-12	4	Tc12G122990
9.75396e-16	-0.593339	0.309	0.434	1.5027e-11	4	Tc10G099200
1.30684e-15	-0.64755	0.34	0.446	2.01332e-11	4	Tc11G119060
2.01205e-15	-0.695163	0.237	0.351	3.09976e-11	4	Tc10G216510
3.83277e-15	-0.602758	0.242	0.364	5.90477e-11	4	Tc04G277100
5.14934e-15	-0.515738	0.507	0.588	7.93307e-11	4	Tc13G290980
6.17418e-15	-0.625748	0.272	0.39	9.51193e-11	4	Tc04G359280
8.95311e-15	-0.593382	0.373	0.475	1.37932e-10	4	Tc05G217150
1.20009e-14	-0.715164	0.195	0.307	1.84886e-10	4	Tc11G044920
1.73264e-14	-0.652824	0.276	0.388	2.66931e-10	4	Tc03G108490
1.97257e-14	-0.729514	0.174	0.282	3.03895e-10	4	Tc10G331420
2.37365e-14	-0.570904	0.361	0.468	3.65684e-10	4	Tc10G044590
2.6404e-14	-0.61275	0.181	0.297	4.0678e-10	4	Tc07G155570
2.93551e-14	-0.694725	0.182	0.292	4.52245e-10	4	Tc06G224570
4.34223e-14	-0.729134	0.148	0.255	6.68965e-10	4	Tc06G159940
4.52599e-14	-0.661755	0.263	0.366	6.97274e-10	4	Tc06G010350
1.75022e-13	-1.24962	0.263	0.362	2.69639e-09	4	Tc04G123930
2.47849e-13	-0.683622	0.165	0.269	3.81836e-09	4	Tc01G142320
6.12025e-13	-0.584713	0.323	0.423	9.42885e-09	4	Tc10G273790
7.60755e-13	-0.578388	0.259	0.365	1.17202e-08	4	Tc07G186250
1.46596e-12	-0.641564	0.182	0.283	2.25846e-08	4	Tc01G089510
2.1324e-12	-0.642681	0.18	0.281	3.28517e-08	4	Tc11G075570
2.41491e-12	-0.59242	0.189	0.29	3.72041e-08	4	Tc03G291110
3.0044e-12	-0.600491	0.318	0.409	4.62858e-08	4	Tc01G402610
3.67414e-12	-0.597862	0.22	0.322	5.66038e-08	4	Tc03G344340
7.96936e-12	-0.574107	0.283	0.38	1.22776e-07	4	Tc06G150420
9.93885e-12	-0.62676	0.173	0.27	1.53118e-07	4	Tc06G010410
1.0806e-11	-0.593979	0.181	0.283	1.66477e-07	4	Tc09G152530
1.36246e-11	-0.602335	0.238	0.335	2.09901e-07	4	Tc03G207300
1.5532e-11	-0.595207	0.378	0.456	2.39287e-07	4	Tc09G248480
7.79969e-11	-0.623814	0.164	0.253	1.20162e-06	4	Tc08G286570
1.11234e-10	-0.64372	0.177	0.265	1.71367e-06	4	Tc09G204600
1.65816e-10	-0.562373	0.173	0.267	2.55455e-06	4	Tc02G052710
1.7662e-10	-0.543546	0.287	0.373	2.72101e-06	4	Tc06G244940
1.98163e-10	-0.608793	0.165	0.252	3.05291e-06	4	Tc05G085190
3.72396e-10	-0.51878	0.304	0.395	5.73713e-06	4	Tc05G104360
3.76888e-10	-0.583165	0.242	0.326	5.80634e-06	4	Tc09G222220
9.5737e-10	-0.568096	0.187	0.272	1.47492e-05	4	Tc11G102600
1.1418e-09	-0.570218	0.283	0.369	1.75905e-05	4	Tc02G082900
1.15193e-09	-0.654698	0.512	0.574	1.77466e-05	4	Tc04G268640
1.728e-09	-0.555598	0.168	0.251	2.66216e-05	4	Tc11G023920
8.71049e-09	-0.530937	0.192	0.273	0.000134194	4	Tc04G350110
2.49121e-08	-0.557975	0.265	0.343	0.000383796	4	Tc10G128110
5.83234e-08	-0.555006	0.198	0.269	0.000898531	4	Tc08G244990
6.22915e-08	-0.540774	0.279	0.346	0.000959663	4	Tc01G144740
7.01008e-08	-0.576164	0.186	0.256	0.00107997	4	Tc03G167760
3.57408e-07	-0.507073	0.243	0.307	0.00550623	4	Tc12G279100
3.91714e-07	-0.520818	0.199	0.266	0.00603474	4	Tc05G151530
7.91045e-07	-0.51952	0.251	0.316	0.0121868	4	Tc13G260990
9.9442e-262	2.06401	0.266	0.012	1.532e-257	5	Tc04G044030
1.9475e-253	2.61634	0.445	0.049	3.00032e-249	5	Tc03G106360
2.47797e-249	2.55115	0.404	0.04	3.81756e-245	5	Tc10G070730
6.9489e-214	3.0313	0.368	0.039	1.07055e-209	5	Tc04G313290
5.86442e-204	2.98752	0.602	0.127	9.03473e-200	5	Tc05G255630
1.09423e-181	2.39921	0.379	0.05	1.68577e-177	5	Tc07G077790
3.0633e-134	2.0051	0.26	0.03	4.71932e-130	5	Tc04G176090
5.72163e-115	2.74479	0.404	0.092	8.81474e-111	5	Tc01G098280
3.23772e-77	1.30299	0.919	0.704	4.98803e-73	5	Tc13G103190
5.07207e-77	2.00491	0.264	0.054	7.81403e-73	5	Tc07G117360
4.69871e-66	2.32522	0.255	0.059	7.23884e-62	5	Tc11G069380
4.46394e-61	1.47277	0.5	0.206	6.87715e-57	5	Tc11G074760
6.57808e-60	1.4454	0.302	0.082	1.01342e-55	5	Tc07G207920
1.44151e-56	-0.701276	1	0.999	2.2208e-52	5	Tc08G245270
1.8551e-53	0.911076	0.885	0.672	2.85796e-49	5	Tc03G177520
1.1453e-51	1.35959	0.253	0.067	1.76446e-47	5	Tc10G129330
3.4207e-51	1.25644	0.566	0.288	5.26994e-47	5	Tc08G108160
2.96304e-50	0.821603	0.938	0.829	4.56486e-46	5	Tc06G187190
1.87526e-49	1.41363	0.262	0.075	2.88902e-45	5	Tc03G180860
2.65846e-48	1.26226	0.387	0.148	4.09562e-44	5	Tc07G299300
3.58293e-46	1.59454	0.34	0.124	5.51987e-42	5	Tc05G275360
1.48291e-44	-1.24894	0.689	0.845	2.28458e-40	5	Tc06G328960
3.27418e-44	0.846351	0.857	0.688	5.0442e-40	5	Tc04G171370
3.49494e-44	-1.69213	0.347	0.642	5.3843e-40	5	Tc11G069650
5.02165e-44	1.25349	0.296	0.098	7.73635e-40	5	Tc08G053270
2.2874e-43	-1.43682	0.436	0.696	3.52397e-39	5	Tc06G212800
4.83205e-43	1.1684	0.291	0.097	7.44425e-39	5	Tc08G203260
1.94126e-42	-0.942355	0.791	0.932	2.99071e-38	5	Tc03G291640
5.99197e-41	-1.06239	0.991	0.998	9.23122e-37	5	Tc03G291380
1.08376e-40	1.0909	0.585	0.34	1.66964e-36	5	Tc10G058640
8.20089e-37	-1.05448	0.577	0.762	1.26343e-32	5	Tc05G140920
8.64238e-37	0.729701	0.926	0.802	1.33144e-32	5	Tc09G232280
3.47656e-36	-1.98406	0.517	0.702	5.356e-32	5	Tc11G005930
2.76145e-35	0.973843	0.97	0.928	4.25429e-31	5	Tc05G091870
6.69598e-35	-0.650979	0.694	0.877	1.03158e-30	5	Tc09G222660
3.63655e-34	0.976414	0.553	0.324	5.60247e-30	5	Tc10G128110
2.74716e-32	1.05703	0.368	0.166	4.23228e-28	5	Tc05G194650
4.09283e-31	1.14698	0.266	0.102	6.30541e-27	5	Tc04G175120
1.60256e-29	1.07234	0.274	0.11	2.4689e-25	5	Tc09G206410
2.84768e-29	-1.20367	0.551	0.716	4.38714e-25	5	Tc11G135010
3.59462e-29	3.07287	0.468	0.289	5.53786e-25	5	Tc05G104180
5.46113e-29	1.1976	0.321	0.144	8.41342e-25	5	Tc09G156570
7.12706e-28	0.874786	0.615	0.423	1.098e-23	5	Tc03G214060
9.63262e-27	-0.767895	0.651	0.787	1.484e-22	5	Tc11G135640
1.63032e-26	0.918512	0.532	0.331	2.51167e-22	5	Tc07G271810
2.69775e-26	-1.73684	0.289	0.531	4.15615e-22	5	Tc03G291520
2.91132e-26	0.905695	0.409	0.218	4.48518e-22	5	Tc07G156110
4.03807e-26	0.89349	0.417	0.221	6.22106e-22	5	Tc06G227720
6.76437e-26	0.912101	0.328	0.154	1.04212e-21	5	Tc10G179050
1.28831e-24	-1.67571	0.528	0.662	1.98476e-20	5	Tc08G243390
1.31988e-24	-1.61297	0.43	0.604	2.0334e-20	5	Tc06G110120
2.75699e-24	1.15278	0.285	0.129	4.24742e-20	5	Tc10G166330
7.08046e-24	0.752867	1	0.995	1.09081e-19	5	Tc04G123030
9.64165e-24	0.688003	0.762	0.588	1.48539e-19	5	Tc05G068090
3.56153e-23	0.841977	0.504	0.306	5.4869e-19	5	Tc04G120270
7.86834e-23	0.619646	0.996	0.971	1.2122e-18	5	Tc03G342810
8.26332e-23	0.924375	0.311	0.148	1.27305e-18	5	Tc04G300520
3.29426e-22	0.904355	0.349	0.18	5.07514e-18	5	Tc06G095510
1.43568e-21	-1.57979	0.587	0.72	2.21181e-17	5	Tc11G005740
1.46086e-21	0.719507	0.585	0.403	2.2506e-17	5	Tc09G257570
1.81459e-21	0.948246	0.402	0.228	2.79556e-17	5	Tc06G118920
2.05531e-19	0.751458	0.766	0.681	3.1664e-15	5	Tc07G140360
2.6928e-19	-1.15029	0.523	0.714	4.14853e-15	5	Tc03G291470
3.10331e-19	-1.45572	0.187	0.386	4.78097e-15	5	Tc08G348830
6.0146e-19	0.899733	0.368	0.204	9.2661e-15	5	Tc06G260900
6.58257e-18	0.829622	0.336	0.188	1.01411e-13	5	Tc11G076530
6.63826e-18	0.805123	0.46	0.301	1.02269e-13	5	Tc06G257970
6.64812e-18	-1.5273	0.153	0.34	1.02421e-13	5	Tc10G176850
1.02071e-17	-1.42842	0.179	0.363	1.5725e-13	5	Tc08G243340
1.09801e-17	0.856117	0.253	0.121	1.6916e-13	5	Tc13G072090
2.39399e-17	0.871573	0.515	0.344	3.68818e-13	5	Tc04G123930
8.97929e-17	-2.25326	0.37	0.538	1.38335e-12	5	Tc07G123790
1.6466e-16	-0.636619	0.366	0.536	2.53675e-12	5	Tc03G181090
7.46991e-16	0.64282	0.589	0.455	1.15081e-11	5	Tc04G268390
1.74396e-15	0.745399	0.326	0.183	2.68674e-11	5	Tc08G246090
2.99895e-15	-1.52244	0.302	0.465	4.62018e-11	5	Tc10G086690
3.49026e-15	0.526843	0.985	0.971	5.3771e-11	5	Tc04G122790
8.29052e-15	0.739849	0.326	0.191	1.27724e-10	5	Tc03G310990
2.2763e-14	0.599637	0.549	0.406	3.50687e-10	5	Tc10G273790
2.38576e-14	-0.647292	0.498	0.641	3.6755e-10	5	Tc04G227990
2.45139e-14	-1.32461	0.106	0.261	3.77661e-10	5	Tc08G243910
3.67428e-14	-0.666016	0.604	0.766	5.66059e-10	5	Tc11G065230
1.70604e-13	0.516619	0.534	0.376	2.62833e-09	5	Tc05G179750
4.64328e-13	0.788987	0.251	0.14	7.15344e-09	5	Tc11G052330
4.90246e-13	-1.1612	0.147	0.302	7.55273e-09	5	Tc08G243660
6.24199e-13	0.681398	0.279	0.159	9.61642e-09	5	Tc04G083640
1.58196e-12	0.679066	0.268	0.151	2.43717e-08	5	Tc05G167930
2.4751e-12	-1.85692	0.543	0.663	3.81314e-08	5	Tc10G108600
3.78091e-12	0.722272	0.272	0.16	5.82488e-08	5	Tc08G203630
3.86528e-12	-0.623809	0.653	0.765	5.95484e-08	5	Tc05G119120
4.48206e-12	0.580274	0.498	0.354	6.90507e-08	5	Tc02G082900
6.65196e-12	0.633692	0.253	0.141	1.0248e-07	5	Tc01G111310
1.02867e-11	0.54068	0.509	0.373	1.58476e-07	5	Tc03G214040
1.35897e-11	0.601872	0.345	0.219	2.09362e-07	5	Tc07G270550
2.92336e-11	0.670685	0.343	0.225	4.50372e-07	5	Tc11G127920
4.15274e-11	-2.03658	0.189	0.335	6.39771e-07	5	Tc07G123580
1.7434e-10	0.595576	0.291	0.18	2.68589e-06	5	Tc13G121800
3.01661e-10	-1.09553	0.123	0.25	4.64739e-06	5	Tc03G189920
3.19931e-10	0.896281	0.294	0.195	4.92885e-06	5	Tc13G200730
3.68329e-10	0.537298	0.287	0.178	5.67448e-06	5	Tc08G089610
4.25677e-10	0.643191	0.411	0.296	6.55799e-06	5	Tc02G052700
5.07014e-10	0.565404	0.451	0.338	7.81106e-06	5	Tc06G164920
1.12526e-09	0.643849	0.294	0.189	1.73357e-05	5	Tc03G105590
1.34714e-09	0.523166	0.479	0.365	2.07541e-05	5	Tc06G150420
1.94784e-09	0.569297	0.323	0.218	3.00084e-05	5	Tc04G289950
2.92401e-09	-0.591869	0.589	0.758	4.50474e-05	5	Tc11G079980
3.6532e-09	-2.33872	0.387	0.512	5.62812e-05	5	Tc07G123690
6.98795e-09	-1.25663	0.189	0.313	0.000107656	5	Tc08G243290
3.25204e-08	0.524384	0.319	0.217	0.00050101	5	Tc09G147040
3.2593e-08	-0.665365	0.296	0.423	0.000502128	5	Tc01G203150
5.13069e-08	0.545835	0.283	0.189	0.000790435	5	Tc09G012630
9.04713e-08	-0.614742	0.166	0.278	0.0013938	5	Tc10G094110
2.8332e-07	0.518802	0.326	0.234	0.00436484	5	Tc08G113150
2.96536e-07	0.556489	0.253	0.168	0.00456844	5	Tc10G205410
5.20901e-07	-0.541344	0.147	0.25	0.00802499	5	Tc11G051170
1.36107e-06	0.815922	0.304	0.232	0.0209686	5	Tc10G165980
2.01404e-06	0.589038	0.423	0.338	0.0310283	5	Tc10G070780
0	3.58241	0.768	0.148	0	6	Tc03G120500
0	3.11302	0.61	0.071	0	6	Tc07G154760
0	2.97621	0.587	0.054	0	6	Tc11G109370
6.9443e-303	3.73068	0.859	0.215	1.06984e-298	6	Tc12G184760
3.96364e-301	4.68211	0.995	0.448	6.10638e-297	6	Tc08G270010
2.271e-280	3.44791	0.7	0.127	3.4987e-276	6	Tc13G088740
9.91191e-275	3.70532	0.765	0.169	1.52703e-270	6	Tc01G111890
8.64006e-250	-3.04174	0.986	1	1.33109e-245	6	Tc08G245270
4.10466e-246	2.94538	0.977	0.549	6.32363e-242	6	Tc04G268640
2.27918e-236	2.52915	0.373	0.032	3.5113e-232	6	Tc06G162670
2.76929e-234	2.84922	0.453	0.053	4.26636e-230	6	Tc01G236670
2.19251e-224	2.89928	0.681	0.152	3.37778e-220	6	Tc12G109420
4.30776e-215	3.01704	0.448	0.057	6.63653e-211	6	Tc04G078840
9.02132e-214	2.80547	0.648	0.139	1.38983e-209	6	Tc10G179050
2.39271e-205	3.09839	0.62	0.131	3.68621e-201	6	Tc07G115550
4.2468e-205	2.08827	0.298	0.023	6.54263e-201	6	Tc10G089130
6.2415e-204	3.20551	0.737	0.211	9.61565e-200	6	Tc10G165980
1.087e-202	3.19524	0.967	0.702	1.67463e-198	6	Tc13G103190
1.03441e-197	2.74522	0.796	0.271	1.59361e-193	6	Tc05G108130
1.85691e-191	3.06419	0.535	0.098	2.86075e-187	6	Tc01G364350
9.77985e-190	2.57713	0.962	0.679	1.50668e-185	6	Tc13G179840
2.66545e-188	2.08931	0.268	0.02	4.1064e-184	6	Tc11G090060
3.52515e-188	2.52622	0.472	0.074	5.43085e-184	6	Tc02G042270
1.15129e-176	2.04926	0.967	0.828	1.77368e-172	6	Tc06G187190
5.0906e-173	2.50361	0.401	0.056	7.84258e-169	6	Tc03G053440
7.8364e-173	3.78701	0.962	0.87	1.20728e-168	6	Tc06G074050
6.52799e-161	2.53834	0.608	0.154	1.0057e-156	6	Tc01G364230
3.56635e-160	-4.03222	0.669	0.937	5.49432e-156	6	Tc03G291640
4.83381e-155	2.34061	0.415	0.068	7.44696e-151	6	Tc10G190560
2.28945e-153	-3.44756	0.46	0.888	3.52713e-149	6	Tc09G222660
3.45958e-144	-2.27538	0.972	0.996	5.32982e-140	6	Tc04G123030
2.55562e-141	-3.95727	0.991	0.998	3.93719e-137	6	Tc03G291380
6.98271e-140	-2.9743	0.427	0.875	1.07576e-135	6	Tc07G149940
1.85391e-137	-2.92597	0.441	0.874	2.85613e-133	6	Tc10G197870
2.23465e-134	-3.8208	0.462	0.855	3.44271e-130	6	Tc06G328960
7.17364e-134	2.38645	0.477	0.106	1.10517e-129	6	Tc08G227590
1.87637e-132	-3.71881	0.181	0.777	2.89074e-128	6	Tc11G079980
1.67105e-131	2.41724	0.448	0.094	2.57442e-127	6	Tc02G068620
4.1577e-129	2.24613	0.38	0.067	6.40535e-125	6	Tc10G097560
9.23941e-128	2.05789	0.864	0.548	1.42342e-123	6	Tc13G025140
5.59151e-124	2.30912	0.282	0.037	8.61429e-120	6	Tc13G049580
1.14523e-123	1.82625	0.901	0.645	1.76434e-119	6	Tc07G028340
2.19783e-122	-2.95583	0.235	0.777	3.38598e-118	6	Tc05G140920
3.79268e-119	-3.17744	0.232	0.784	5.843e-115	6	Tc05G119120
1.25136e-116	2.24798	0.263	0.034	1.92785e-112	6	Tc01G330660
1.43268e-114	2.61824	0.455	0.112	2.20718e-110	6	Tc13G072090
2.69745e-113	1.93513	0.822	0.515	4.15569e-109	6	Tc03G213960
1.10254e-111	2.5773	0.411	0.091	1.69857e-107	6	Tc07G040550
5.69152e-111	-2.24507	0.5	0.897	8.76835e-107	6	Tc09G191000
4.99068e-110	1.9691	0.784	0.446	7.68863e-106	6	Tc04G268390
2.38634e-109	2.1267	0.333	0.059	3.6764e-105	6	Tc09G278640
3.11926e-108	-4.01788	0.228	0.727	4.80553e-104	6	Tc03G291470
5.98281e-106	-3.0849	0.157	0.708	9.21712e-102	6	Tc06G212800
1.24395e-104	-1.89725	0.871	0.976	1.91642e-100	6	Tc04G122790
8.60574e-104	1.9622	0.399	0.09	1.3258e-99	6	Tc08G089040
1.07922e-102	1.98626	0.538	0.172	1.66264e-98	6	Tc06G227040
4.13536e-102	2.24795	0.481	0.138	6.37093e-98	6	Tc11G095600
5.74931e-102	1.66016	0.89	0.69	8.85738e-98	6	Tc05G112440
5.49358e-101	1.34694	0.958	0.928	8.46341e-97	6	Tc05G091870
6.38717e-99	-3.64646	0.425	0.797	9.84008e-95	6	Tc11G135640
1.47095e-97	-2.10249	0.847	0.959	2.26614e-93	6	Tc04G123330
2.34082e-97	-2.59868	0.343	0.778	3.60627e-93	6	Tc11G065230
2.4751e-97	3.06783	0.315	0.059	3.81314e-93	6	Tc07G303160
3.09142e-96	-3.54658	0.275	0.729	4.76264e-92	6	Tc11G135010
8.77363e-95	-3.2618	0.225	0.709	1.35166e-90	6	Tc11G135580
8.64587e-93	2.6469	0.516	0.178	1.33198e-88	6	Tc01G205510
1.97798e-92	1.36144	0.958	0.906	3.04727e-88	6	Tc11G099270
3.08061e-90	2.31603	0.378	0.092	4.746e-86	6	Tc13G072020
4.61232e-90	1.84701	0.577	0.224	7.10574e-86	6	Tc07G248120
1.82099e-89	1.81641	0.319	0.065	2.80542e-85	6	Tc07G115410
7.98328e-89	2.06184	0.364	0.087	1.2299e-84	6	Tc04G209960
4.34673e-88	1.83561	0.617	0.263	6.69657e-84	6	Tc08G276510
7.52597e-88	1.66676	0.711	0.362	1.15945e-83	6	Tc03G108490
8.22069e-87	-2.01359	0.308	0.777	1.26648e-82	6	Tc02G161410
1.36311e-86	1.83444	0.272	0.049	2.10001e-82	6	Tc03G217520
2.16765e-86	-2.02106	0.3	0.779	3.33948e-82	6	Tc04G188780
5.26297e-86	2.06164	0.265	0.047	8.10813e-82	6	Tc07G040580
1.21376e-85	1.94079	0.308	0.064	1.86992e-81	6	Tc08G017750
1.86846e-84	-3.14961	0.164	0.649	2.87856e-80	6	Tc11G069650
3.01332e-82	1.88996	0.261	0.047	4.64231e-78	6	Tc09G274610
1.54299e-81	1.96293	0.559	0.222	2.37713e-77	6	Tc06G118920
2.09105e-80	1.67399	0.737	0.434	3.22147e-76	6	Tc09G248480
2.25376e-78	2.0512	0.413	0.122	3.47215e-74	6	Tc05G275360
1.45837e-77	-4.36768	0.054	0.541	2.24676e-73	6	Tc03G291520
1.20744e-76	1.63356	0.261	0.05	1.86018e-72	6	Tc05G250470
1.50779e-76	2.20166	0.46	0.16	2.3229e-72	6	Tc08G054080
5.13981e-76	-1.1026	0.838	0.97	7.91839e-72	6	Tc11G127350
5.17224e-76	1.8994	0.378	0.105	7.96835e-72	6	Tc05G193620
1.14804e-75	1.62409	0.728	0.438	1.76868e-71	6	Tc09G228390
1.43903e-75	1.86789	0.34	0.086	2.21696e-71	6	Tc07G131200
9.54949e-75	1.83796	0.34	0.087	1.47119e-70	6	Tc05G193680
9.97166e-75	0.653232	1	0.997	1.53623e-70	6	Tc02G214740
1.24807e-74	1.17346	0.925	0.802	1.92277e-70	6	Tc09G232280
6.87352e-74	1.52629	0.803	0.599	1.05893e-69	6	Tc08G128520
1.07036e-72	1.71834	0.488	0.176	1.649e-68	6	Tc08G246090
5.09537e-71	0.939536	0.995	0.951	7.84993e-67	6	Tc02G215020
6.96568e-71	1.8261	0.34	0.09	1.07313e-66	6	Tc06G214110
2.07733e-70	-1.89566	0.157	0.642	3.20033e-66	6	Tc04G032080
3.58804e-70	-2.06449	0.16	0.632	5.52773e-66	6	Tc09G222770
5.00262e-69	1.43802	0.784	0.583	7.70704e-65	6	Tc09G338420
9.16007e-68	1.62323	0.627	0.326	1.4112e-63	6	Tc01G144740
2.72464e-66	1.47352	0.796	0.603	4.19758e-62	6	Tc05G121260
4.81163e-66	-1.02953	0.803	0.956	7.4128e-62	6	Tc06G089630
1.71688e-64	1.66403	0.535	0.236	2.64503e-60	6	Tc03G167760
2.5868e-64	1.71745	0.453	0.172	3.98522e-60	6	Tc05G116440
5.71895e-64	-2.61173	0.101	0.548	8.81062e-60	6	Tc03G181090
9.92545e-64	-1.95057	0.221	0.655	1.52912e-59	6	Tc02G138350
6.08233e-63	1.0728	0.934	0.809	9.37043e-59	6	Tc02G214270
1.42201e-61	1.41592	0.725	0.487	2.19075e-57	6	Tc07G107520
5.19065e-60	1.65168	0.589	0.303	7.99671e-56	6	Tc04G120270
2.06531e-59	-2.62862	0.035	0.453	3.18181e-55	6	Tc11G135630
3.52977e-59	-2.59813	0.371	0.708	5.43797e-55	6	Tc11G005930
7.35378e-59	-1.75399	0.218	0.643	1.13292e-54	6	Tc03G101260
2.59343e-58	2.09564	0.455	0.188	3.99544e-54	6	Tc13G200730
3.26891e-58	-2.88371	0.028	0.436	5.03609e-54	6	Tc01G203150
1.29846e-57	1.65502	0.303	0.083	2.0004e-53	6	Tc07G207920
1.86831e-57	1.56248	0.343	0.105	2.87831e-53	6	Tc03G169880
5.4509e-57	1.37229	0.674	0.425	8.39766e-53	6	Tc11G119060
3.7112e-56	1.51959	0.624	0.368	5.71747e-52	6	Tc03G214040
4.93568e-56	0.607091	0.998	0.973	7.60391e-52	6	Tc02G214140
5.34859e-56	1.60272	0.27	0.069	8.24004e-52	6	Tc04G071730
1.66536e-54	-1.4237	0.526	0.835	2.56565e-50	6	Tc10G071810
3.46945e-54	1.97143	0.641	0.401	5.34503e-50	6	Tc09G257570
1.04804e-53	-2.60729	0.08	0.473	1.6146e-49	6	Tc11G135650
1.14383e-53	-1.57158	0.261	0.652	1.76218e-49	6	Tc04G227990
1.36471e-52	-1.40012	0.568	0.844	2.10247e-48	6	Tc08G109460
3.39377e-49	1.54523	0.526	0.276	5.22844e-45	6	Tc05G112510
4.00065e-49	1.58528	0.465	0.211	6.1634e-45	6	Tc04G289950
8.89438e-49	1.57712	0.477	0.223	1.37027e-44	6	Tc10G331020
1.39273e-48	1.25324	0.737	0.567	2.14564e-44	6	Tc06G159950
1.44209e-48	1.60765	0.263	0.074	2.22168e-44	6	Tc04G230310
2.47373e-48	1.55626	0.376	0.142	3.81102e-44	6	Tc13G216460
5.41235e-48	1.57572	0.324	0.109	8.33827e-44	6	Tc06G257160
5.59023e-48	1.35974	0.615	0.379	8.61231e-44	6	Tc03G036280
4.12921e-47	-1.76195	0.131	0.515	6.36146e-43	6	Tc02G138280
5.68964e-47	-1.11353	0.439	0.769	8.76546e-43	6	Tc09G130940
7.30703e-47	1.41924	0.404	0.163	1.12572e-42	6	Tc06G095100
2.43912e-46	-2.18856	0.272	0.61	3.7577e-42	6	Tc06G110120
2.56393e-46	-1.91262	0.056	0.423	3.94999e-42	6	Tc11G080020
3.12107e-46	1.65948	0.345	0.126	4.80831e-42	6	Tc10G319770
7.86521e-46	1.36021	0.601	0.376	1.21171e-41	6	Tc05G104360
2.44448e-45	1.44416	0.477	0.232	3.76597e-41	6	Tc12G122990
2.62285e-45	1.72803	0.376	0.152	4.04076e-41	6	Tc01G290190
3.96143e-45	-0.89703	0.685	0.9	6.10298e-41	6	Tc11G019600
4.27304e-45	-2.09647	0.366	0.669	6.58304e-41	6	Tc08G243390
6.37702e-45	1.77564	0.352	0.134	9.82444e-41	6	Tc06G312780
1.90226e-44	1.53492	0.465	0.22	2.93061e-40	6	Tc06G227720
9.35891e-44	-1.03234	0.509	0.801	1.44183e-39	6	Tc03G312450
5.20106e-41	-2.21631	0.469	0.725	8.01276e-37	6	Tc11G005740
8.59121e-41	-1.21096	0.305	0.661	1.32356e-36	6	Tc13G079190
1.41335e-40	-1.6189	0.134	0.482	2.17741e-36	6	Tc04G291530
4.69092e-40	-0.829575	0.685	0.891	7.22683e-36	6	Tc05G308020
1.31481e-39	-0.54164	0.977	0.995	2.02559e-35	6	Tc12G158760
1.49163e-39	-0.905054	0.606	0.854	2.298e-35	6	Tc01G329660
2.76862e-39	1.3734	0.385	0.168	4.26533e-35	6	Tc11G106030
3.09196e-39	-1.09547	0.918	0.975	4.76347e-35	6	Tc03G342810
4.65394e-39	-1.09905	0.369	0.701	7.16987e-35	6	Tc07G129430
9.2153e-39	1.38575	0.347	0.14	1.41971e-34	6	Tc08G212050
1.46658e-38	1.33626	0.474	0.246	2.25942e-34	6	Tc09G204600
1.81527e-38	1.54055	0.263	0.087	2.79661e-34	6	Tc09G230510
1.97208e-38	1.40149	0.549	0.353	3.03818e-34	6	Tc06G199680
1.16255e-37	1.39017	0.474	0.259	1.79103e-33	6	Tc13G216490
4.32656e-37	-1.26835	0.286	0.629	6.6655e-33	6	Tc09G150660
5.06148e-37	1.31589	0.469	0.254	7.79772e-33	6	Tc11G102600
1.1346e-36	1.33224	0.282	0.1	1.74796e-32	6	Tc07G056850
1.7123e-36	1.44402	0.343	0.143	2.63796e-32	6	Tc05G098960
2.51836e-36	1.42014	0.35	0.147	3.87979e-32	6	Tc04G300520
3.56312e-36	1.33412	0.502	0.287	5.48934e-32	6	Tc11G044920
3.63647e-36	1.31197	0.533	0.331	5.60235e-32	6	Tc10G216510
3.70561e-36	1.2241	0.641	0.464	5.70886e-32	6	Tc07G304880
4.32343e-36	1.34875	0.256	0.086	6.66068e-32	6	Tc03G203540
5.38533e-36	0.999646	0.836	0.731	8.29664e-32	6	Tc02G213670
2.27183e-35	1.19944	0.613	0.425	3.49998e-31	6	Tc13G217970
2.4627e-35	-1.60616	0.082	0.395	3.79404e-31	6	Tc06G202380
3.64557e-35	-0.803816	0.589	0.84	5.61637e-31	6	Tc11G102720
5.35563e-35	1.37857	0.308	0.12	8.25088e-31	6	Tc04G209030
1.55839e-34	-1.89243	0.033	0.321	2.40086e-30	6	Tc07G025030
2.19905e-34	1.14484	0.57	0.37	3.38785e-30	6	Tc08G234180
3.2289e-34	0.996007	0.739	0.627	4.97444e-30	6	Tc01G399890
4.73062e-34	1.42324	0.3	0.119	7.28799e-30	6	Tc03G186280
1.52596e-33	-2.01736	0.07	0.367	2.35089e-29	6	Tc08G243340
1.97194e-33	-1.62917	0.108	0.416	3.03797e-29	6	Tc03G208400
1.9393e-32	1.04863	0.615	0.442	2.98769e-28	6	Tc10G073400
3.14563e-32	1.28582	0.427	0.221	4.84616e-28	6	Tc07G073790
4.79902e-32	-0.877738	0.65	0.835	7.39338e-28	6	Tc11G126270
6.33757e-32	-1.31103	0.157	0.475	9.76365e-28	6	Tc12G075530
2.37651e-31	-2.02655	0.174	0.471	3.66126e-27	6	Tc10G086690
4.17902e-31	1.35042	0.293	0.118	6.4382e-27	6	Tc11G017000
7.24437e-31	1.35341	0.444	0.251	1.11607e-26	6	Tc05G151530
1.48651e-30	-1.47449	0.094	0.381	2.29011e-26	6	Tc04G171280
1.95389e-30	1.50608	0.286	0.116	3.01017e-26	6	Tc07G166260
3.80768e-30	-1.35921	0.115	0.407	5.86611e-26	6	Tc12G152810
1.7936e-29	-0.936202	0.352	0.653	2.76322e-25	6	Tc03G145150
2.72413e-29	1.24385	0.286	0.117	4.19679e-25	6	Tc11G008830
6.62606e-29	-1.70054	0.061	0.327	1.02081e-24	6	Tc05G186210
1.99527e-28	1.14005	0.528	0.344	3.07391e-24	6	Tc10G058640
3.13813e-28	-1.65198	0.239	0.526	4.83461e-24	6	Tc11G080900
3.6684e-28	-1.71765	0.038	0.288	5.65153e-24	6	Tc01G365430
4.65393e-28	1.25317	0.331	0.155	7.16984e-24	6	Tc03G280500
7.65865e-28	-0.819602	0.559	0.778	1.17989e-23	6	Tc07G112240
8.67857e-28	1.19927	0.451	0.263	1.33702e-23	6	Tc11G075570
3.16112e-26	-1.64672	0.124	0.388	4.87001e-22	6	Tc08G348830
4.66979e-26	1.0618	0.549	0.393	7.19427e-22	6	Tc01G402610
6.86304e-26	1.39292	0.296	0.134	1.05732e-21	6	Tc05G132200
8.81862e-26	1.02159	0.596	0.451	1.3586e-21	6	Tc10G044590
1.10849e-25	1.19804	0.324	0.156	1.70774e-21	6	Tc10G169130
1.40031e-25	-1.22056	0.124	0.391	2.15732e-21	6	Tc03G291320
1.4075e-25	2.90831	0.608	0.621	2.1684e-21	6	Tc06G075020
1.84166e-25	-1.88961	0.094	0.342	2.83727e-21	6	Tc10G176850
2.40383e-25	1.17957	0.317	0.15	3.70334e-21	6	Tc09G208180
4.12948e-25	-1.01523	0.096	0.354	6.36188e-21	6	Tc10G070780
5.98988e-25	-1.34336	0.077	0.326	9.22802e-21	6	Tc09G014020
7.80806e-25	-1.57494	0.073	0.313	1.20291e-20	6	Tc06G131450
9.39819e-25	1.10373	0.298	0.136	1.44789e-20	6	Tc09G209300
9.40545e-25	1.14855	0.39	0.214	1.449e-20	6	Tc03G233110
2.37008e-24	1.13659	0.423	0.25	3.65134e-20	6	Tc08G266950
4.50398e-24	-1.196	0.08	0.327	6.93884e-20	6	Tc01G204300
8.97618e-24	-1.62752	0.042	0.263	1.38287e-19	6	Tc07G301580
4.34115e-23	1.14727	0.458	0.294	6.68797e-19	6	Tc08G108160
5.4288e-23	-1.08235	0.092	0.335	8.3636e-19	6	Tc02G118430
5.78627e-23	-1.42477	0.061	0.287	8.91433e-19	6	Tc05G186510
7.57017e-23	1.01864	0.484	0.318	1.16626e-18	6	Tc03G207300
1.16097e-22	-0.613285	0.615	0.837	1.7886e-18	6	Tc11G013560
1.37229e-22	1.09409	0.293	0.14	2.11416e-18	6	Tc10G254890
1.39814e-22	1.02354	0.502	0.355	2.15397e-18	6	Tc11G110360
2.01981e-22	-1.40088	0.052	0.267	3.11172e-18	6	Tc13G069900
2.2324e-22	1.14067	0.357	0.198	3.43924e-18	6	Tc11G116530
2.55167e-22	-0.730439	0.507	0.73	3.93111e-18	6	Tc02G049940
2.80266e-22	1.09085	0.293	0.139	4.31777e-18	6	Tc11G052330
5.20848e-22	-1.24218	0.052	0.269	8.02419e-18	6	Tc01G125880
8.59826e-22	1.14473	0.378	0.214	1.32465e-17	6	Tc09G147040
1.12946e-21	1.13256	0.34	0.185	1.74005e-17	6	Tc06G011610
1.15249e-21	1.25036	0.303	0.154	1.77552e-17	6	Tc05G147500
1.30555e-21	0.798762	0.692	0.592	2.01134e-17	6	Tc05G068090
2.30505e-21	1.0674	0.362	0.2	3.55116e-17	6	Tc04G079030
2.31386e-21	0.948699	0.491	0.337	3.56473e-17	6	Tc06G164920
2.4264e-21	-0.961483	0.192	0.449	3.73811e-17	6	Tc05G137050
3.53902e-21	1.09146	0.413	0.255	5.45221e-17	6	Tc08G244990
5.2412e-21	-0.741783	0.488	0.719	8.0746e-17	6	Tc01G371580
5.82173e-21	-0.754602	0.439	0.68	8.96896e-17	6	Tc05G142900
7.02345e-21	1.01757	0.453	0.302	1.08203e-16	6	Tc06G257970
7.37515e-21	-0.876904	0.258	0.518	1.13622e-16	6	Tc05G069180
8.51444e-21	1.40812	0.326	0.179	1.31174e-16	6	Tc06G129170
1.23938e-20	1.1365	0.385	0.23	1.9094e-16	6	Tc09G257290
1.24819e-20	-0.575946	0.707	0.873	1.92296e-16	6	Tc04G369410
1.7678e-20	-1.55273	0.089	0.304	2.72347e-16	6	Tc08G243660
1.8715e-20	-1.70155	0.099	0.317	2.88323e-16	6	Tc08G243290
2.27533e-20	1.24686	0.376	0.221	3.50538e-16	6	Tc07G156110
3.67739e-20	-2.29223	0.31	0.54	5.66539e-16	6	Tc07G123790
3.95521e-20	-0.550387	0.742	0.89	6.09339e-16	6	Tc10G005680
4.58979e-20	1.03684	0.256	0.117	7.07103e-16	6	Tc10G151750
4.7625e-20	-0.939372	0.131	0.367	7.33711e-16	6	Tc06G010350
3.1521e-19	-1.07926	0.073	0.282	4.85613e-15	6	Tc10G094110
6.44791e-19	-0.90767	0.096	0.312	9.93365e-15	6	Tc02G052700
6.79592e-19	-1.10757	0.061	0.261	1.04698e-14	6	Tc03G202240
2.63914e-18	1.05262	0.366	0.22	4.06586e-14	6	Tc06G163890
5.88219e-18	-1.53161	0.066	0.253	9.0621e-14	6	Tc03G189920
1.03666e-17	1.01202	0.308	0.166	1.59707e-13	6	Tc10G205410
4.80209e-17	-0.688619	0.275	0.519	7.39811e-13	6	Tc04G135630
1.3078e-16	0.766802	0.57	0.46	2.0148e-12	6	Tc05G217150
1.44027e-16	-0.517567	0.629	0.807	2.21888e-12	6	Tc07G216720
2.58588e-16	-0.53711	0.585	0.778	3.98381e-12	6	Tc05G190990
3.11576e-16	0.948163	0.444	0.312	4.80014e-12	6	Tc09G222220
3.998e-16	-0.673618	0.376	0.609	6.15931e-12	6	Tc09G310230
4.22163e-16	-0.644819	0.406	0.637	6.50384e-12	6	Tc03G096250
4.62372e-16	-0.538142	0.629	0.794	7.1233e-12	6	Tc05G071930
7.30334e-16	0.901355	0.35	0.212	1.12515e-11	6	Tc13G082660
1.26751e-15	-1.1816	0.08	0.261	1.95272e-11	6	Tc08G243910
1.39074e-15	1.14861	0.319	0.192	2.14258e-11	6	Tc06G054070
1.42888e-15	-0.544579	0.472	0.673	2.20133e-11	6	Tc09G178290
1.54767e-15	1.01843	0.34	0.208	2.38434e-11	6	Tc09G312870
1.75146e-15	-0.730213	0.183	0.39	2.6983e-11	6	Tc09G190540
2.04242e-15	1.00127	0.317	0.188	3.14656e-11	6	Tc01G206210
2.64478e-15	-0.622317	0.336	0.574	4.07455e-11	6	Tc11G023950
3.71916e-15	0.548706	0.988	0.992	5.72974e-11	6	Tc08G195960
4.4844e-15	-0.967372	0.124	0.315	6.90866e-11	6	Tc08G189000
7.50186e-15	0.821528	0.596	0.542	1.15574e-10	6	Tc11G027090
7.83291e-15	-1.89963	0.484	0.665	1.20674e-10	6	Tc10G108600
8.5136e-15	-0.862404	0.141	0.336	1.3116e-10	6	Tc06G132410
1.03399e-14	-0.521118	0.43	0.654	1.59297e-10	6	Tc05G236190
1.5185e-14	1.02462	0.308	0.186	2.3394e-10	6	Tc10G183890
1.77942e-14	0.866746	0.284	0.159	2.74138e-10	6	Tc04G083640
1.8493e-14	0.972406	0.279	0.16	2.84902e-10	6	Tc03G133490
2.70272e-14	0.933198	0.282	0.16	4.16381e-10	6	Tc03G344660
2.81748e-14	1.03473	0.319	0.196	4.34061e-10	6	Tc06G150480
5.9422e-14	-0.704333	0.171	0.37	9.15455e-10	6	Tc08G111500
5.96522e-14	-0.515256	0.533	0.733	9.19003e-10	6	Tc08G223870
5.97544e-14	-0.537107	0.232	0.442	9.20576e-10	6	Tc03G214060
6.59766e-14	-0.595926	0.42	0.623	1.01644e-09	6	Tc08G167230
1.80204e-13	0.687403	0.704	0.696	2.77622e-09	6	Tc04G171370
2.19671e-13	0.973453	0.258	0.143	3.38425e-09	6	Tc08G214070
2.36545e-13	0.98084	0.437	0.339	3.64421e-09	6	Tc03G214790
2.52501e-13	0.662834	0.603	0.512	3.89003e-09	6	Tc02G213890
5.96176e-13	-0.630592	0.3	0.502	9.18468e-09	6	Tc10G060950
8.65171e-13	-2.02512	0.16	0.336	1.33288e-08	6	Tc07G123580
9.76112e-13	0.858632	0.357	0.239	1.5038e-08	6	Tc06G159940
2.04661e-12	-0.576027	0.258	0.457	3.153e-08	6	Tc08G300140
2.82368e-12	0.854229	0.312	0.198	4.35017e-08	6	Tc11G155150
4.38105e-12	-0.509252	0.638	0.795	6.74944e-08	6	Tc10G086740
4.66735e-12	-0.802815	0.124	0.284	7.19052e-08	6	Tc08G261300
4.92675e-12	-0.509529	0.359	0.566	7.59015e-08	6	Tc08G164960
7.46687e-12	0.937911	0.272	0.166	1.15035e-07	6	Tc03G311010
1.15796e-11	0.945425	0.293	0.187	1.78395e-07	6	Tc10G060050
1.22151e-11	-0.577413	0.106	0.265	1.88186e-07	6	Tc02G052710
2.17559e-11	-0.787369	0.103	0.252	3.35172e-07	6	Tc11G051170
2.5202e-11	-0.639572	0.129	0.29	3.88262e-07	6	Tc10G094470
2.93067e-11	0.561568	0.627	0.58	4.51499e-07	6	Tc05G191460
8.61974e-11	0.785313	0.38	0.282	1.32796e-06	6	Tc07G155570
9.02222e-11	0.975086	0.336	0.234	1.38996e-06	6	Tc08G113150
2.25627e-10	0.884903	0.329	0.229	3.47601e-06	6	Tc03G120090
3.5578e-10	0.819968	0.345	0.242	5.48115e-06	6	Tc03G104700
3.92081e-10	0.935482	0.272	0.173	6.0404e-06	6	Tc11G004500
1.11143e-09	0.790121	0.277	0.178	1.71226e-05	6	Tc07G157550
1.21907e-09	0.929767	0.272	0.178	1.8781e-05	6	Tc01G390740
1.26536e-09	-0.632078	0.124	0.264	1.94942e-05	6	Tc03G108340
2.38992e-09	0.839455	0.286	0.194	3.68191e-05	6	Tc03G310990
5.97425e-09	0.50248	0.636	0.62	9.20392e-05	6	Tc11G016950
8.4195e-09	0.814274	0.293	0.202	0.000129711	6	Tc01G289770
1.74012e-08	-1.81634	0.232	0.383	0.000268082	6	Tc11G063480
2.09017e-08	0.625392	0.592	0.555	0.000322012	6	Tc11G106460
3.77981e-08	0.708744	0.315	0.23	0.000582317	6	Tc04G039080
3.89866e-08	0.794751	0.277	0.19	0.000600628	6	Tc09G012630
4.01445e-08	0.791591	0.272	0.186	0.000618466	6	Tc05G193960
4.4094e-08	0.755141	0.279	0.194	0.000679313	6	Tc01G111950
4.72035e-08	0.696444	0.298	0.214	0.000727217	6	Tc01G370960
5.24046e-08	0.600653	0.465	0.396	0.000807345	6	Tc03G148710
9.70058e-08	-1.10819	0.23	0.358	0.00149447	6	Tc04G123930
1.92701e-07	0.512681	0.594	0.579	0.00296875	6	Tc13G290980
2.13261e-07	0.755775	0.293	0.213	0.0032855	6	Tc07G184430
2.48473e-07	0.570397	0.441	0.376	0.00382798	6	Tc10G188710
2.57804e-07	0.678001	0.303	0.22	0.00397173	6	Tc03G315620
2.58485e-07	0.717931	0.272	0.191	0.00398222	6	Tc03G105590
4.87399e-07	0.680546	0.263	0.182	0.00750887	6	Tc13G121800
6.29237e-07	-0.560168	0.192	0.315	0.00969403	6	Tc03G198330
8.78002e-07	0.681376	0.293	0.219	0.0135265	6	Tc09G282400
9.33212e-07	0.669139	0.376	0.306	0.0143771	6	Tc01G311330
1.96563e-06	0.56002	0.439	0.383	0.0302825	6	Tc01G296460
0	5.38789	0.997	0.348	0	7	Tc11G063480
0	4.66488	0.877	0.054	0	7	Tc04G122590
0	4.14513	0.905	0.102	0	7	Tc10G151300
0	3.52556	0.804	0.092	0	7	Tc07G048270
0	3.50508	0.724	0.053	0	7	Tc04G076780
0	3.47329	0.636	0.038	0	7	Tc05G152650
0	3.43802	0.759	0.116	0	7	Tc03G149110
0	3.39437	0.663	0.051	0	7	Tc10G278060
0	3.05933	0.631	0.075	0	7	Tc07G166440
0	2.94161	0.508	0.023	0	7	Tc07G132950
0	2.85554	0.583	0.052	0	7	Tc09G309100
0	2.76478	0.497	0.03	0	7	Tc05G285410
0	2.39572	0.364	0.012	0	7	Tc09G341490
1.41939e-302	2.43026	0.394	0.024	2.18671e-298	7	Tc07G101370
2.32588e-289	2.59099	0.435	0.034	3.58324e-285	7	Tc11G005780
4.51587e-284	4.09726	1	0.433	6.95715e-280	7	Tc10G086690
5.49165e-279	3.6895	0.789	0.165	8.46043e-275	7	Tc04G344650
1.62333e-278	3.58591	0.862	0.217	2.5009e-274	7	Tc03G189920
8.22098e-275	2.59622	0.477	0.045	1.26652e-270	7	Tc02G051900
2.39291e-259	5.21266	1	0.642	3.68651e-255	7	Tc10G108600
1.42815e-253	3.7204	0.925	0.304	2.20021e-249	7	Tc10G176850
2.96144e-253	4.02978	0.884	0.281	4.56239e-249	7	Tc08G243290
1.04717e-246	3.96899	1	0.679	1.61327e-242	7	Tc11G005930
2.47774e-237	2.40351	0.392	0.034	3.81721e-233	7	Tc07G133690
4.04292e-237	2.60531	0.45	0.047	6.22853e-233	7	Tc07G033570
1.18195e-234	3.74636	0.995	0.577	1.82091e-230	7	Tc06G110120
5.81733e-231	4.4006	0.995	0.701	8.96217e-227	7	Tc11G005740
4.20626e-217	3.2912	0.905	0.329	6.48017e-213	7	Tc08G243340
4.36486e-206	2.18765	0.342	0.029	6.7245e-202	7	Tc11G057700
6.94822e-206	1.82445	0.254	0.014	1.07044e-201	7	Tc10G087250
1.11835e-203	2.58227	0.611	0.113	1.72293e-199	7	Tc12G201630
4.01069e-193	3.31788	0.812	0.271	6.17887e-189	7	Tc08G243660
2.79333e-188	2.38409	0.482	0.072	4.3034e-184	7	Tc10G141390
2.89719e-182	3.05551	0.688	0.181	4.46341e-178	7	Tc08G348840
1.18691e-179	3.31191	0.857	0.355	1.82856e-175	7	Tc08G348830
2.68034e-174	1.73444	0.289	0.024	4.12934e-170	7	Tc01G084200
1.22322e-166	1.81005	0.274	0.023	1.8845e-162	7	Tc06G240180
3.96256e-154	1.84896	0.286	0.028	6.10472e-150	7	Tc11G050020
6.51004e-150	1.87263	0.284	0.028	1.00294e-145	7	Tc10G027960
7.8965e-137	1.66959	0.261	0.026	1.21653e-132	7	Tc03G077920
2.47038e-129	-3.68573	0.995	0.997	3.80587e-125	7	Tc03G291380
2.38232e-124	-3.79453	0.497	0.852	3.67021e-120	7	Tc06G328960
1.04977e-114	3.3132	0.899	0.644	1.61727e-110	7	Tc08G243390
1.37001e-113	3.15281	0.45	0.103	2.11064e-109	7	Tc08G348810
2.638e-111	2.3077	0.364	0.066	4.06411e-107	7	Tc03G189650
2.34895e-101	-2.51925	0.719	0.875	3.61879e-97	7	Tc09G222660
7.12469e-98	-3.12514	0.191	0.704	1.09763e-93	7	Tc06G212800
6.21248e-95	-3.7949	0.269	0.724	9.57094e-91	7	Tc03G291470
1.52799e-94	1.90748	0.595	0.212	2.35402e-90	7	Tc01G368830
2.68498e-94	-2.84375	0.312	0.769	4.13648e-90	7	Tc11G079980
3.39153e-92	1.68736	0.462	0.12	5.225e-88	7	Tc01G099510
3.29052e-91	1.51592	0.266	0.041	5.06938e-87	7	Tc08G047880
2.7601e-87	-2.31063	0.857	0.928	4.25221e-83	7	Tc03G291640
2.16091e-86	-2.18314	0.646	0.864	3.32911e-82	7	Tc07G149940
2.35229e-85	1.52126	0.251	0.039	3.62393e-81	7	Tc11G035270
4.9276e-83	1.55616	0.726	0.352	7.59146e-79	7	Tc04G171280
5.43172e-81	1.64386	0.399	0.101	8.3681e-77	7	Tc11G051480
1.5156e-80	-1.00894	1	0.999	2.33493e-76	7	Tc08G245270
1.4067e-75	-2.05502	0.45	0.766	2.16716e-71	7	Tc05G140920
2.0625e-73	-3.00324	0.204	0.646	3.1775e-69	7	Tc11G069650
3.3267e-72	1.44285	0.274	0.054	5.12511e-68	7	Tc07G153050
2.33344e-69	1.63755	0.359	0.094	3.5949e-65	7	Tc11G012600
4.28258e-66	-2.0684	0.452	0.772	6.59774e-62	7	Tc11G065230
6.98913e-66	1.38253	0.286	0.063	1.07675e-61	7	Tc07G058530
7.38777e-65	-4.02266	0.095	0.537	1.13816e-60	7	Tc03G291520
1.6536e-61	-1.8796	0.249	0.651	2.54754e-57	7	Tc04G227990
1.97034e-60	0.727343	0.992	0.972	3.0355e-56	7	Tc03G342810
1.55332e-57	0.719514	0.967	0.825	2.39305e-53	7	Tc08G109460
6.33005e-57	1.39747	0.312	0.082	9.75208e-53	7	Tc03G114320
1.26863e-55	3.02153	0.44	0.18	1.95445e-51	7	Tc01G344740
1.27916e-52	2.60224	0.505	0.242	1.97068e-48	7	Tc08G243910
3.99441e-51	-2.72848	0.043	0.434	6.15379e-47	7	Tc01G203150
3.62455e-49	1.22836	0.595	0.297	5.58399e-45	7	Tc03G198330
2.44196e-48	1.37009	0.523	0.239	3.76208e-44	7	Tc03G202240
2.81782e-48	4.24305	0.42	0.164	4.34114e-44	7	Tc08G243630
7.65436e-46	1.38615	0.299	0.09	1.17923e-41	7	Tc08G044090
1.55054e-45	-2.07748	0.457	0.719	2.38876e-41	7	Tc11G135010
2.88461e-43	1.25167	0.598	0.329	4.44403e-39	7	Tc07G271810
9.49907e-43	-1.30469	0.678	0.862	1.46343e-38	7	Tc10G197870
1.25562e-42	1.35139	0.266	0.076	1.93441e-38	7	Tc07G205570
5.86038e-40	1.28544	0.289	0.093	9.02851e-36	7	Tc07G149200
1.4516e-38	-2.24869	0.153	0.468	2.23633e-34	7	Tc11G135650
1.45894e-38	-1.82189	0.465	0.697	2.24764e-34	7	Tc11G135580
4.50969e-37	1.0517	0.646	0.412	6.94762e-33	7	Tc10G099200
6.68319e-37	1.11431	0.294	0.098	1.02961e-32	7	Tc08G300970
1.5136e-36	-1.32364	0.744	0.88	2.33186e-32	7	Tc06G074050
1.23446e-35	-1.933	0.646	0.786	1.90181e-31	7	Tc11G135640
2.30966e-35	-1.48014	0.555	0.768	3.55827e-31	7	Tc05G119120
1.87135e-33	0.674773	0.93	0.816	2.883e-29	7	Tc10G071810
3.87838e-31	1.08121	0.55	0.326	5.97503e-27	7	Tc10G128110
5.05726e-31	-1.55384	0.126	0.419	7.79122e-27	7	Tc11G080020
1.20138e-30	1.03198	0.261	0.09	1.85085e-26	7	Tc04G013580
1.89178e-30	-1.40664	0.487	0.725	2.91447e-26	7	Tc13G103190
1.10282e-29	-1.11905	0.415	0.655	1.699e-25	7	Tc13G079190
1.11771e-29	1.01677	0.477	0.25	1.72195e-25	7	Tc05G271900
7.0938e-29	1.03796	0.508	0.285	1.09287e-24	7	Tc06G205770
4.67011e-28	1.36309	0.362	0.174	7.19477e-24	7	Tc09G261030
1.22711e-27	0.881559	0.405	0.187	1.89049e-23	7	Tc11G119380
2.92035e-26	-0.669329	0.814	0.885	4.49909e-22	7	Tc05G308020
4.93701e-26	0.84726	0.58	0.351	7.60595e-22	7	Tc02G082900
1.14712e-25	0.816503	0.575	0.351	1.76725e-21	7	Tc08G111500
4.39404e-24	0.674157	0.819	0.691	6.76946e-20	7	Tc04G171370
6.31244e-24	0.819316	0.616	0.404	9.72495e-20	7	Tc10G273790
8.87968e-23	-1.13092	0.387	0.631	1.368e-18	7	Tc06G075020
1.03251e-22	1.04135	0.274	0.119	1.59068e-18	7	Tc07G270120
6.10279e-22	0.97465	0.291	0.131	9.40197e-18	7	Tc08G256630
2.15504e-21	-0.616742	0.756	0.863	3.32005e-17	7	Tc04G291020
2.05624e-20	-0.653514	0.653	0.787	3.16784e-16	7	Tc03G114600
2.98116e-20	0.931892	0.354	0.181	4.59277e-16	7	Tc06G095510
4.56029e-20	-1.11183	0.204	0.444	7.02558e-16	7	Tc11G135630
6.602e-20	-0.752478	0.535	0.716	1.0171e-15	7	Tc01G371580
1.51817e-19	0.779757	0.49	0.301	2.33889e-15	7	Tc13G260990
2.00419e-19	-0.551567	0.817	0.889	3.08765e-15	7	Tc01G230630
2.39741e-19	0.821223	0.485	0.299	3.69344e-15	7	Tc08G189000
3.66906e-19	-0.961812	0.332	0.579	5.65255e-15	7	Tc04G268640
5.9477e-19	-0.802408	0.47	0.665	9.16302e-15	7	Tc07G028340
2.41628e-18	-0.621435	0.656	0.792	3.72252e-14	7	Tc05G071930
1.43348e-17	0.909374	0.372	0.218	2.20841e-13	7	Tc07G270550
1.68757e-17	0.578538	0.673	0.499	2.59988e-13	7	Tc05G069180
2.81367e-17	-1.19266	0.116	0.323	4.33474e-13	7	Tc05G186210
4.21787e-17	-1.16092	0.068	0.258	6.49806e-13	7	Tc03G167760
4.82586e-17	-1.23384	0.103	0.303	7.43472e-13	7	Tc05G108130
8.60137e-17	-0.591284	0.613	0.77	1.32513e-12	7	Tc06G017280
1.64636e-16	-0.586137	0.641	0.775	2.53637e-12	7	Tc05G190990
5.93612e-15	-1.10854	0.101	0.28	9.14518e-11	7	Tc10G094110
6.50933e-15	-1.2195	0.085	0.26	1.00283e-10	7	Tc07G301580
6.96699e-15	-0.539992	0.706	0.803	1.07333e-10	7	Tc09G236820
1.0979e-14	-0.970965	0.327	0.536	1.69143e-10	7	Tc03G181090
4.30891e-14	-1.40617	0.121	0.305	6.63831e-10	7	Tc05G104180
4.34473e-14	-0.595671	0.558	0.706	6.69349e-10	7	Tc07G287570
2.67912e-13	-0.848313	0.138	0.316	4.12744e-09	7	Tc07G025030
6.55867e-13	0.738168	0.369	0.227	1.01043e-08	7	Tc01G368760
1.07795e-12	0.712692	0.332	0.195	1.6607e-08	7	Tc03G346540
1.73386e-12	0.554601	0.535	0.377	2.67118e-08	7	Tc05G179750
2.09508e-12	0.588797	0.467	0.321	3.22768e-08	7	Tc06G132410
2.3036e-12	0.635852	0.442	0.296	3.54893e-08	7	Tc06G131450
3.26754e-12	-1.1238	0.126	0.283	5.03398e-08	7	Tc01G365430
6.06363e-12	0.625198	0.354	0.215	9.34164e-08	7	Tc11G074760
6.42283e-12	-0.513072	0.367	0.537	9.89501e-08	7	Tc07G123790
1.66545e-11	-0.503761	0.766	0.829	2.56579e-07	7	Tc11G126270
2.50797e-11	-0.512244	0.608	0.729	3.86378e-07	7	Tc08G223870
3.34103e-11	-0.534788	0.575	0.707	5.14719e-07	7	Tc01G112020
9.50696e-11	-0.652855	0.387	0.543	1.46464e-06	7	Tc04G265320
1.26393e-10	0.703909	0.276	0.161	1.94721e-06	7	Tc07G257520
2.50161e-10	-0.664558	0.369	0.52	3.85398e-06	7	Tc10G336260
3.78252e-10	0.580174	0.254	0.145	5.82736e-06	7	Tc08G261290
4.66547e-10	0.574337	0.319	0.198	7.18762e-06	7	Tc10G170130
5.51692e-10	-0.597851	0.357	0.501	8.49936e-06	7	Tc05G115430
5.53669e-10	-0.537973	0.523	0.652	8.52983e-06	7	Tc11G099360
7.7049e-10	0.722612	0.302	0.191	1.18702e-05	7	Tc11G076530
1.04334e-09	-0.703834	0.123	0.264	1.60737e-05	7	Tc03G108340
3.79531e-09	-0.622845	0.327	0.472	5.84705e-05	7	Tc04G291530
4.31775e-09	-0.536351	0.503	0.629	6.65192e-05	7	Tc03G101260
5.63188e-09	-0.547609	0.317	0.478	8.67647e-05	7	Tc07G304880
7.22807e-09	-0.729528	0.143	0.283	0.000111356	7	Tc05G186510
9.95577e-09	0.508846	0.437	0.31	0.000153379	7	Tc04G120270
1.18918e-08	-0.515805	0.52	0.631	0.000183206	7	Tc03G096250
3.74017e-08	0.538932	0.364	0.251	0.000576211	7	Tc04G115470
4.2303e-08	-0.544151	0.357	0.504	0.00065172	7	Tc02G138280
1.8371e-07	0.549637	0.276	0.181	0.00283024	7	Tc03G058040
1.99627e-07	-0.667017	0.862	0.88	0.00307546	7	Tc09G191000
2.5689e-07	-0.59517	0.153	0.274	0.00395764	7	Tc13G216490
2.71779e-07	-0.509664	0.319	0.456	0.00418702	7	Tc10G073400
5.57263e-07	0.674781	0.41	0.32	0.00858519	7	Tc02G118430
6.03914e-07	-0.698971	0.156	0.263	0.0093039	7	Tc08G266950
9.37592e-07	-0.532564	0.153	0.267	0.0144445	7	Tc08G244990
1.7356e-06	-0.741936	0.291	0.407	0.0267387	7	Tc03G208400
6.28432e-182	2.98617	0.567	0.064	9.68163e-178	8	Tc11G064940
3.74764e-158	2.39383	0.442	0.042	5.77361e-154	8	Tc11G143260
6.5716e-157	2.72564	0.475	0.051	1.01242e-152	8	Tc04G350090
3.47643e-131	1.73037	0.267	0.017	5.35579e-127	8	Tc07G027750
1.01403e-129	2.70808	0.604	0.103	1.56222e-125	8	Tc08G185130
2.13055e-122	3.08652	0.977	0.517	3.28232e-118	8	Tc03G181090
1.47516e-107	2.10221	0.286	0.025	2.27263e-103	8	Tc01G401350
6.80297e-106	2.8299	0.995	0.851	1.04807e-101	8	Tc10G197870
2.70823e-103	2.57573	0.995	0.753	4.1723e-99	8	Tc05G119120
5.05054e-99	1.88273	0.332	0.037	7.78085e-95	8	Tc06G224340
2.43718e-84	2.04475	0.498	0.098	3.75473e-80	8	Tc10G185770
3.46373e-74	2.57151	0.521	0.128	5.33622e-70	8	Tc11G135590
7.98805e-74	1.9253	0.295	0.039	1.23064e-69	8	Tc05G284440
1.92927e-63	1.6455	0.336	0.057	2.97224e-59	8	Tc03G019820
4.90954e-62	1.6905	0.281	0.042	7.56363e-58	8	Tc01G100810
2.13279e-57	1.46328	0.922	0.691	3.28577e-53	8	Tc04G171370
2.0317e-56	1.77594	0.452	0.112	3.13003e-52	8	Tc13G200380
5.6438e-56	1.87795	0.7	0.293	8.69484e-52	8	Tc06G131450
3.38522e-52	1.69773	0.406	0.097	5.21527e-48	8	Tc09G312060
1.152e-51	1.66219	0.382	0.088	1.77477e-47	8	Tc09G199550
2.73801e-47	1.76698	0.687	0.299	4.21817e-43	8	Tc07G025030
7.19534e-45	1.9269	0.544	0.201	1.10851e-40	8	Tc13G200290
9.61714e-44	1.48763	0.401	0.107	1.48162e-39	8	Tc11G051480
9.63836e-44	1.31049	0.253	0.046	1.48489e-39	8	Tc02G042110
3.8799e-42	1.33713	0.295	0.062	5.97737e-38	8	Tc01G180860
1.20862e-41	1.51237	0.475	0.153	1.86199e-37	8	Tc07G299300
4.15741e-39	-3.01657	0.323	0.701	6.40491e-35	8	Tc11G005930
4.40923e-38	1.49889	0.359	0.097	6.79286e-34	8	Tc08G165110
1.70348e-37	1.66695	0.502	0.188	2.62438e-33	8	Tc11G076530
1.39828e-35	1.28203	0.659	0.298	2.1542e-31	8	Tc08G189000
3.03592e-35	1.35876	0.406	0.126	4.67714e-31	8	Tc09G125180
7.93219e-35	0.664654	1	0.997	1.22203e-30	8	Tc02G214740
2.34459e-33	1.08383	0.737	0.405	3.61207e-29	8	Tc09G257570
6.44957e-33	1.26911	0.668	0.333	9.9362e-29	8	Tc07G271810
1.19345e-31	-2.66399	0.438	0.72	1.83863e-27	8	Tc11G005740
2.97519e-31	0.94056	0.995	0.952	4.58358e-27	8	Tc02G215020
5.43468e-31	-0.714558	0.982	0.992	8.37267e-27	8	Tc08G195960
2.1948e-30	-3.69417	0.157	0.527	3.3813e-26	8	Tc03G291520
3.1087e-30	-2.69205	0.516	0.709	4.78927e-26	8	Tc03G291470
1.58867e-29	-1.85304	0.797	0.838	2.44751e-25	8	Tc06G328960
2.47092e-29	0.91047	1	0.974	3.8067e-25	8	Tc02G214140
2.81606e-28	1.34503	0.512	0.216	4.33842e-24	8	Tc05G083260
6.11197e-28	0.939671	0.876	0.678	9.41611e-24	8	Tc03G177520
5.36312e-27	1.41633	0.406	0.145	8.26242e-23	8	Tc10G057320
5.48668e-27	-1.6918	0.3	0.643	8.45278e-23	8	Tc02G138350
5.26902e-26	-2.38615	0.401	0.661	8.11745e-22	8	Tc08G243390
8.16667e-26	-0.823422	0.885	0.951	1.25816e-21	8	Tc05G234780
4.75206e-25	-2.44418	0.332	0.601	7.32102e-21	8	Tc06G110120
8.38075e-25	-0.875251	0.765	0.889	1.29114e-20	8	Tc01G230630
3.24645e-24	1.35909	0.604	0.33	5.00149e-20	8	Tc10G128110
4.27829e-24	-0.869474	0.76	0.903	6.59114e-20	8	Tc10G073270
7.4063e-24	-1.3011	0.737	0.883	1.14101e-19	8	Tc09G191000
8.70312e-24	-1.05347	0.631	0.831	1.3408e-19	8	Tc11G126270
1.63366e-22	-0.832448	0.774	0.893	2.51681e-18	8	Tc11G019600
3.32998e-22	0.77706	0.977	0.811	5.13017e-18	8	Tc02G214270
3.54271e-22	1.08085	0.539	0.266	5.45789e-18	8	Tc10G094110
7.4532e-22	-2.20193	0.101	0.425	1.14824e-17	8	Tc01G203150
1.33697e-21	-0.839217	0.76	0.886	2.05974e-17	8	Tc10G005680
2.5771e-21	1.21732	0.295	0.102	3.97027e-17	8	Tc11G095660
4.08639e-21	-0.836584	0.654	0.829	6.29549e-17	8	Tc04G235320
5.59004e-21	1.15873	0.318	0.113	8.61202e-17	8	Tc11G101740
8.10536e-21	1.11568	0.373	0.15	1.24871e-16	8	Tc07G214250
8.32442e-21	1.01507	0.3	0.103	1.28246e-16	8	Tc08G053270
8.81295e-21	-2.39329	0.157	0.464	1.35772e-16	8	Tc10G086690
1.9003e-20	1.13048	0.452	0.208	2.92761e-16	8	Tc09G312870
4.84519e-20	-1.71251	0.659	0.752	7.46449e-16	8	Tc11G079980
2.53184e-19	-1.57166	0.198	0.504	3.90055e-15	8	Tc02G138280
2.62582e-19	-0.89928	0.604	0.79	4.04534e-15	8	Tc05G071930
2.76303e-19	0.979094	0.295	0.104	4.25673e-15	8	Tc12G211440
2.89286e-19	1.14402	0.3	0.109	4.45674e-15	8	Tc03G117530
3.46962e-19	-2.2412	0.088	0.383	5.3453e-15	8	Tc08G348830
5.98938e-19	0.808471	0.908	0.731	9.22724e-15	8	Tc02G213670
6.27292e-19	0.944247	0.521	0.271	9.66406e-15	8	Tc01G365430
6.52636e-18	-1.33924	0.488	0.687	1.00545e-13	8	Tc06G212800
9.8279e-18	0.965286	0.493	0.254	1.51409e-13	8	Tc05G271900
1.16959e-17	1.04541	0.336	0.139	1.80187e-13	8	Tc03G321560
1.44297e-17	-0.706246	0.843	0.957	2.22304e-13	8	Tc04G123330
2.80423e-17	-1.24569	0.263	0.543	4.3202e-13	8	Tc04G265320
3.98071e-17	-0.717374	0.774	0.884	6.13268e-13	8	Tc05G308020
7.82645e-17	-1.0605	0.571	0.76	1.20574e-12	8	Tc02G161410
8.0993e-17	0.793096	0.811	0.63	1.24778e-12	8	Tc04G227990
1.11865e-16	0.925733	0.295	0.112	1.72339e-12	8	Tc10G046020
1.32257e-16	0.954669	0.304	0.118	2.03755e-12	8	Tc08G227590
2.25842e-16	1.04201	0.276	0.102	3.47932e-12	8	Tc08G203260
2.31084e-16	-2.30069	0.429	0.662	3.56007e-12	8	Tc10G108600
3.5082e-16	-0.870942	0.484	0.714	5.40473e-12	8	Tc01G371580
3.6234e-16	-0.853063	0.576	0.763	5.58221e-12	8	Tc12G014770
3.91257e-16	0.945343	0.295	0.117	6.0277e-12	8	Tc07G114370
5.91978e-16	-0.81774	0.59	0.773	9.12002e-12	8	Tc05G190990
5.98231e-16	-1.56124	0.106	0.374	9.21634e-12	8	Tc04G171280
6.5297e-16	1.0909	0.3	0.124	1.00597e-11	8	Tc08G081470
1.06915e-15	1.04351	0.382	0.182	1.64713e-11	8	Tc10G222890
1.16094e-15	-0.66347	0.806	0.885	1.78855e-11	8	Tc10G167460
1.40812e-15	-1.0001	0.382	0.629	2.16936e-11	8	Tc03G101260
1.96181e-15	0.740003	0.922	0.682	3.02237e-11	8	Tc11G135580
2.07343e-15	0.887034	0.645	0.427	3.19433e-11	8	Tc03G214060
2.26716e-15	-1.28596	0.387	0.633	3.49278e-11	8	Tc11G069650
2.79027e-15	-0.678974	0.714	0.862	4.29869e-11	8	Tc04G291020
3.03532e-15	1.1552	0.424	0.22	4.67622e-11	8	Tc07G270550
4.40501e-15	1.18942	0.452	0.254	6.78637e-11	8	Tc03G108340
5.05018e-15	-2.55526	0.29	0.535	7.78031e-11	8	Tc07G123790
5.28069e-15	-1.96866	0.083	0.336	8.13544e-11	8	Tc10G176850
5.34408e-15	-0.521436	0.945	0.964	8.23308e-11	8	Tc11G127350
5.50207e-15	-0.581376	0.894	0.95	8.47648e-11	8	Tc06G089630
6.8903e-15	-2.00689	0.111	0.359	1.06152e-10	8	Tc08G243340
1.22821e-14	-0.673801	0.742	0.868	1.89218e-10	8	Tc04G369410
1.54691e-14	-2.1672	0.069	0.312	2.38318e-10	8	Tc08G243290
2.91154e-14	0.920469	0.406	0.2	4.48552e-10	8	Tc05G212970
3.28215e-14	0.843011	0.488	0.272	5.05647e-10	8	Tc08G261300
1.0034e-13	0.911467	0.258	0.104	1.54584e-09	8	Tc05G159600
1.09293e-13	0.86321	0.373	0.182	1.68378e-09	8	Tc13G121800
1.37236e-13	0.842489	0.286	0.12	2.11426e-09	8	Tc10G151750
3.91528e-13	-1.15901	1	0.997	6.03188e-09	8	Tc03G291380
6.51548e-13	-0.809712	0.447	0.674	1.00378e-08	8	Tc05G142900
8.03156e-13	0.8014	0.346	0.167	1.23734e-08	8	Tc01G143850
8.67323e-13	-0.873295	0.442	0.644	1.3362e-08	8	Tc03G145150
1.16526e-12	-1.82122	0.078	0.3	1.7952e-08	8	Tc08G243660
2.00716e-12	0.882902	0.355	0.179	3.09223e-08	8	Tc08G089610
2.48437e-12	0.874534	0.309	0.144	3.82742e-08	8	Tc08G110110
5.17096e-12	0.675881	0.567	0.356	7.96639e-08	8	Tc02G082900
5.37385e-12	-0.862145	0.438	0.631	8.27896e-08	8	Tc03G096250
7.19637e-12	0.868483	0.272	0.122	1.10867e-07	8	Tc07G270120
9.37952e-12	-1.06986	0.253	0.471	1.44501e-07	8	Tc04G291530
9.84597e-12	0.562825	0.737	0.57	1.51687e-07	8	Tc06G159950
9.91546e-12	-0.775734	0.424	0.652	1.52758e-07	8	Tc11G099360
1.17928e-11	-1.15467	0.161	0.384	1.8168e-07	8	Tc03G291320
1.83736e-11	-1.25631	0.097	0.32	2.83064e-07	8	Tc05G186210
2.49874e-11	-0.612888	0.631	0.803	3.84957e-07	8	Tc07G216720
3.31771e-11	-1.06074	0.442	0.624	5.11127e-07	8	Tc06G075020
3.65917e-11	-0.690217	0.521	0.706	5.63731e-07	8	Tc01G112020
3.82124e-11	-0.828969	0.47	0.661	5.887e-07	8	Tc07G028340
5.6174e-11	0.90715	0.512	0.338	8.65416e-07	8	Tc10G070780
5.83047e-11	1.10063	0.276	0.135	8.98242e-07	8	Tc08G256630
6.98294e-11	0.896763	0.281	0.132	1.07579e-06	8	Tc07G128880
9.35448e-11	0.914991	0.318	0.162	1.44115e-06	8	Tc08G203630
1.07687e-10	-0.575015	0.737	0.831	1.65903e-06	8	Tc11G102720
1.39884e-10	0.512035	0.747	0.593	2.15505e-06	8	Tc05G068090
1.43262e-10	0.812648	0.378	0.208	2.2071e-06	8	Tc06G260900
1.57777e-10	-0.993864	0.235	0.441	2.43071e-06	8	Tc11G119060
1.58729e-10	-0.647208	0.581	0.761	2.44538e-06	8	Tc04G188780
2.5427e-10	-0.611227	0.682	0.796	3.91729e-06	8	Tc11G019450
3.27225e-10	0.743035	0.29	0.142	5.04123e-06	8	Tc11G052330
3.71243e-10	0.75616	0.318	0.161	5.71937e-06	8	Tc04G083640
4.06552e-10	-0.665681	0.608	0.757	6.26334e-06	8	Tc09G130940
4.89926e-10	-0.86962	0.705	0.834	7.5478e-06	8	Tc08G109460
5.94207e-10	0.767997	0.447	0.275	9.15435e-06	8	Tc10G129340
6.18231e-10	-1.52173	0.074	0.257	9.52446e-06	8	Tc08G243910
6.66123e-10	-0.856621	0.29	0.5	1.02623e-05	8	Tc05G115430
7.11357e-10	-1.46603	0.295	0.459	1.09592e-05	8	Tc11G135650
7.65111e-10	-0.502329	0.797	0.902	1.17873e-05	8	Tc04G382360
9.33332e-10	-0.979737	0.161	0.369	1.43789e-05	8	Tc05G027690
9.6178e-10	0.725888	0.323	0.17	1.48172e-05	8	Tc04G038650
1.31655e-09	1.58634	0.332	0.195	2.02827e-05	8	Tc09G261940
1.35301e-09	-0.597485	0.668	0.791	2.08445e-05	8	Tc03G312450
1.84552e-09	-0.70404	0.406	0.602	2.84321e-05	8	Tc09G310230
1.94398e-09	0.778529	0.327	0.179	2.9949e-05	8	Tc03G138330
1.97802e-09	-0.77003	0.392	0.568	3.04733e-05	8	Tc11G023950
2.86696e-09	0.712624	0.3	0.153	4.41683e-05	8	Tc04G300520
2.97976e-09	-0.817411	0.456	0.617	4.59061e-05	8	Tc09G150660
4.50472e-09	0.756713	0.304	0.162	6.93997e-05	8	Tc07G257520
4.56482e-09	0.689427	0.465	0.299	7.03257e-05	8	Tc02G214250
5.15493e-09	-0.643343	0.613	0.741	7.94168e-05	8	Tc04G260080
5.26277e-09	-0.587587	0.585	0.726	8.10782e-05	8	Tc03G184100
6.03508e-09	-0.502531	0.728	0.83	9.29764e-05	8	Tc01G002020
7.00649e-09	0.923412	0.258	0.131	0.000107942	8	Tc06G289950
7.6567e-09	0.683682	0.295	0.153	0.000117959	8	Tc05G167930
8.06994e-09	-1.21867	0.101	0.281	0.000124325	8	Tc05G186510
1.03896e-08	0.647451	0.332	0.183	0.000160063	8	Tc08G017150
1.12975e-08	-0.596521	0.618	0.771	0.00017405	8	Tc07G112240
2.00884e-08	-2.283	0.157	0.332	0.000309481	8	Tc07G123580
2.19242e-08	-1.00835	0.138	0.318	0.000337765	8	Tc09G014020
2.93136e-08	-0.592596	0.53	0.667	0.000451606	8	Tc09G178290
3.76236e-08	-0.552519	0.558	0.724	0.000579629	8	Tc02G049940
3.87677e-08	0.666846	0.341	0.197	0.000597255	8	Tc03G346540
6.1153e-08	-0.745415	0.336	0.51	0.000942122	8	Tc05G069180
6.11755e-08	-0.524744	0.512	0.69	0.00094247	8	Tc07G140360
6.92863e-08	0.641235	0.327	0.191	0.00106742	8	Tc09G012630
7.84515e-08	0.628611	0.373	0.227	0.00120862	8	Tc07G073790
8.14523e-08	0.670781	0.465	0.306	0.00125485	8	Tc03G198330
8.41683e-08	-0.514686	0.705	0.783	0.0012967	8	Tc03G114600
9.14544e-08	-0.797754	0.203	0.379	0.00140895	8	Tc08G212030
1.071e-07	-0.97643	0.811	0.876	0.00164998	8	Tc06G074050
1.3297e-07	-0.67722	0.341	0.518	0.00204854	8	Tc10G336260
1.37345e-07	0.590067	0.387	0.244	0.00211594	8	Tc03G104700
1.49745e-07	-0.918432	0.101	0.257	0.00230697	8	Tc07G301580
1.67907e-07	0.727293	0.313	0.184	0.00258677	8	Tc08G260770
1.92622e-07	-0.736539	0.286	0.451	0.00296753	8	Tc08G300140
2.67494e-07	-0.582119	0.461	0.618	0.00412101	8	Tc08G167230
2.96503e-07	-2.10884	0.221	0.38	0.00456793	8	Tc11G063480
3.1561e-07	-0.768752	0.29	0.455	0.00486229	8	Tc09G228390
3.40663e-07	-0.774123	0.217	0.398	0.00524825	8	Tc12G152810
4.15047e-07	0.697789	0.369	0.236	0.00639422	8	Tc08G113150
4.24524e-07	-0.525002	0.608	0.727	0.00654021	8	Tc08G223870
4.44585e-07	-0.61026	0.512	0.635	0.00684928	8	Tc01G399890
4.51366e-07	-0.502605	0.71	0.79	0.00695374	8	Tc08G245510
4.79774e-07	0.636064	0.258	0.139	0.00739139	8	Tc05G132200
5.84639e-07	0.558194	0.502	0.357	0.00900695	8	Tc08G111500
7.13899e-07	-0.772662	0.59	0.694	0.0109983	8	Tc13G179840
7.23796e-07	-0.558478	0.618	0.731	0.0111508	8	Tc04G075730
7.97152e-07	0.544972	0.544	0.395	0.0122809	8	Tc03G148710
8.69592e-07	0.605165	0.341	0.213	0.0133969	8	Tc06G144560
9.30596e-07	0.58884	0.378	0.242	0.0143368	8	Tc11G051170
9.50067e-07	0.619752	0.373	0.234	0.0146367	8	Tc09G257290
1.04899e-06	0.572863	0.548	0.415	0.0161607	8	Tc09G251660
1.05535e-06	0.537918	0.479	0.34	0.0162588	8	Tc06G164920
1.14166e-06	0.699119	0.309	0.187	0.0175884	8	Tc10G136150
1.32722e-06	-0.562589	0.488	0.611	0.0204471	8	Tc08G128520
2.86811e-06	0.563559	0.535	0.411	0.0441862	8	Tc10G273790
2.97692e-06	-0.775182	0.212	0.363	0.0458624	8	Tc06G268770
6.77604e-220	3.35491	0.696	0.075	1.04392e-215	9	Tc07G123890
4.00237e-169	1.86072	0.531	0.05	6.16605e-165	9	Tc13G133800
1.78154e-143	2.45168	0.763	0.137	2.74465e-139	9	Tc08G261290
3.88205e-126	2.23451	0.83	0.183	5.98069e-122	9	Tc11G119380
1.46608e-119	2.67275	1	0.508	2.25864e-115	9	Tc03G291520
2.18151e-112	2.06078	0.67	0.123	3.36083e-108	9	Tc01G099510
2.76956e-111	2.01858	0.526	0.075	4.26678e-107	9	Tc07G205570
2.49352e-110	2.99874	0.392	0.045	3.84151e-106	9	Tc08G243590
1.12155e-108	1.62601	0.284	0.022	1.72786e-104	9	Tc11G080970
2.26911e-107	3.62858	0.861	0.316	3.49579e-103	9	Tc07G123580
9.83235e-102	2.21605	1	0.744	1.51477e-97	9	Tc11G079980
1.04602e-83	3.92112	0.887	0.498	1.61151e-79	9	Tc07G123690
2.0038e-77	4.09969	0.866	0.522	3.08705e-73	9	Tc07G123790
8.1021e-73	1.58156	0.68	0.174	1.24821e-68	9	Tc03G058040
1.2877e-69	2.10234	0.299	0.039	1.98383e-65	9	Tc04G069190
7.34053e-64	1.37988	1	0.953	1.13088e-59	9	Tc04G123330
9.67813e-63	1.1572	0.258	0.031	1.49101e-58	9	Tc05G024290
3.90908e-62	-3.75063	0.912	0.925	6.02232e-58	9	Tc03G291640
4.63037e-62	-1.41631	1	0.999	7.13355e-58	9	Tc08G245270
5.78946e-58	-3.2971	0.289	0.762	8.91924e-54	9	Tc05G140920
1.30646e-52	0.869953	1	0.972	2.01274e-48	9	Tc03G342810
6.12637e-51	-3.42179	0.361	0.767	9.43829e-47	9	Tc05G119120
7.82544e-51	1.26208	0.675	0.211	1.20559e-46	9	Tc11G074760
1.04029e-50	-4.13087	0.247	0.718	1.60267e-46	9	Tc11G135010
1.80864e-49	1.23923	0.366	0.072	2.78639e-45	9	Tc04G123440
2.06407e-49	-3.81757	0.423	0.788	3.1799e-45	9	Tc11G135640
1.15321e-48	-3.9251	0.216	0.697	1.77664e-44	9	Tc11G135580
2.00183e-47	-2.94334	0.402	0.766	3.08402e-43	9	Tc11G065230
3.91876e-46	1.13147	0.294	0.052	6.03724e-42	9	Tc09G063930
1.21457e-45	1.00668	0.995	0.817	1.87116e-41	9	Tc10G071810
1.34643e-44	1.61177	0.531	0.164	2.07432e-40	9	Tc04G242650
2.00917e-44	-0.928913	0.979	0.992	3.09532e-40	9	Tc08G195960
9.66132e-44	1.2549	0.381	0.086	1.48842e-39	9	Tc03G114320
8.36739e-43	1.09935	0.876	0.407	1.28908e-38	9	Tc01G203150
3.28496e-41	-3.38104	0.216	0.664	5.06081e-37	9	Tc08G243390
6.52497e-41	1.3559	0.397	0.099	1.00524e-36	9	Tc11G012600
1.93353e-39	1.18057	0.546	0.168	2.97879e-35	9	Tc05G194650
4.24249e-39	-3.34805	0.33	0.7	6.53597e-35	9	Tc11G005930
6.65087e-38	-3.3759	0.144	0.604	1.02463e-33	9	Tc06G110120
2.35506e-37	1.002	0.562	0.185	3.6282e-33	9	Tc01G205510
5.27472e-35	-3.12234	0.433	0.72	8.12623e-31	9	Tc11G005740
1.14463e-33	1.10527	0.448	0.134	1.76342e-29	9	Tc01G011890
2.13046e-33	-2.33507	0.418	0.721	3.28218e-29	9	Tc13G103190
4.21864e-33	-1.09929	0.809	0.91	6.49924e-29	9	Tc11G099270
1.84179e-32	0.956545	0.784	0.37	2.83746e-28	9	Tc03G291320
3.06226e-31	0.919584	0.268	0.058	4.71772e-27	9	Tc08G188160
4.75986e-31	0.666059	1	0.995	7.33304e-27	9	Tc04G123030
2.26942e-29	0.557442	1	0.698	3.49626e-25	9	Tc03G291470
3.92005e-29	-1.8245	0.954	0.866	6.03922e-25	9	Tc09G222660
8.38093e-29	-2.90172	0.165	0.535	1.29117e-24	9	Tc03G181090
8.52265e-29	0.908428	0.294	0.072	1.313e-24	9	Tc08G260830
2.20104e-28	0.756961	0.954	0.753	3.39092e-24	9	Tc04G188780
4.29056e-27	1.09119	0.722	0.344	6.61003e-23	9	Tc04G123930
4.44665e-26	0.992763	0.495	0.184	6.85051e-22	9	Tc10G136150
1.31879e-25	0.516968	0.99	0.828	2.03173e-21	9	Tc08G109460
8.1134e-24	-2.67147	0.113	0.462	1.24995e-19	9	Tc11G135650
9.1152e-24	0.868208	0.263	0.068	1.40429e-19	9	Tc08G087750
1.49214e-23	0.859633	0.381	0.125	2.29878e-19	9	Tc11G066580
7.09391e-22	-1.69621	0.778	0.877	1.09289e-17	9	Tc06G074050
2.17083e-21	0.809749	0.356	0.118	3.34438e-17	9	Tc07G166260
7.30204e-21	0.874126	0.258	0.073	1.12495e-16	9	Tc08G258510
2.88847e-20	0.812399	0.299	0.093	4.44998e-16	9	Tc04G013580
8.18755e-20	-2.68488	0.438	0.661	1.26137e-15	9	Tc10G108600
9.66258e-20	0.850099	0.407	0.159	1.48862e-15	9	Tc07G319390
1.01607e-19	0.744801	0.268	0.08	1.56536e-15	9	Tc04G188930
1.03581e-19	0.738172	0.33	0.109	1.59576e-15	9	Tc03G117530
1.32812e-19	-1.94507	0.129	0.441	2.04611e-15	9	Tc11G135630
4.22495e-19	0.762973	0.541	0.245	6.50896e-15	9	Tc03G202240
6.41397e-19	-0.803984	0.83	0.887	9.88137e-15	9	Tc01G230630
2.02656e-18	-1.43964	0.485	0.637	3.12212e-14	9	Tc04G227990
2.56461e-18	-2.57137	0.036	0.337	3.95104e-14	9	Tc10G176850
4.00497e-18	-1.27278	0.49	0.661	6.17006e-14	9	Tc07G028340
5.43919e-18	0.759305	0.469	0.197	8.37962e-14	9	Tc10G170130
9.32921e-18	0.81898	0.871	0.605	1.43726e-13	9	Tc09G222770
9.91211e-18	0.690956	0.448	0.185	1.52706e-13	9	Tc08G246090
1.20575e-17	-0.946773	0.686	0.788	1.85758e-13	9	Tc05G071930
4.65385e-17	0.639973	0.68	0.354	7.16973e-13	9	Tc02G082900
7.27023e-17	-2.32926	0.103	0.382	1.12005e-12	9	Tc08G348830
9.49403e-17	0.700407	0.407	0.164	1.46265e-12	9	Tc03G036190
1.01784e-16	-0.785308	0.866	0.882	1.56809e-12	9	Tc05G308020
1.99996e-16	0.748416	0.325	0.119	3.08114e-12	9	Tc13G089530
3.25919e-16	0.94207	0.335	0.13	5.02111e-12	9	Tc12G201630
6.12211e-16	-1.51125	0.345	0.573	9.43172e-12	9	Tc04G268640
8.6213e-16	-1.09938	0.572	0.702	1.3282e-11	9	Tc05G112440
9.73406e-16	-0.853564	0.686	0.784	1.49963e-11	9	Tc03G114600
1.51358e-15	-0.765202	0.835	0.838	2.33181e-11	9	Tc03G053430
3.3919e-15	0.643278	0.423	0.183	5.22556e-11	9	Tc06G095510
4.13949e-15	0.826505	0.309	0.118	6.37729e-11	9	Tc13G239720
4.30821e-15	0.555526	0.696	0.377	6.63722e-11	9	Tc05G179750
1.03823e-14	-1.18976	0.552	0.695	1.5995e-10	9	Tc13G179840
1.26568e-14	0.897176	0.448	0.232	1.9499e-10	9	Tc05G186390
1.44086e-14	-0.719947	0.918	0.9	2.21979e-10	9	Tc10G073270
1.88177e-14	0.558338	0.546	0.271	2.89905e-10	9	Tc08G261300
2.57453e-14	0.568945	1	0.997	3.96632e-10	9	Tc03G291380
2.69314e-14	-0.660591	0.897	0.9	4.14905e-10	9	Tc04G382360
4.81213e-14	-1.16149	0.418	0.596	7.41357e-10	9	Tc09G338420
5.00198e-14	0.521747	0.619	0.33	7.70605e-10	9	Tc10G128110
1.47161e-13	-2.15346	0.062	0.299	2.26716e-09	9	Tc08G243660
2.07192e-13	-0.714435	0.845	0.859	3.192e-09	9	Tc04G291020
2.30966e-13	-0.582108	0.969	0.949	3.55827e-09	9	Tc05G234780
3.97039e-13	0.552808	0.66	0.375	6.11679e-09	9	Tc06G202380
4.3219e-13	-0.710672	0.84	0.866	6.65831e-09	9	Tc04G369410
5.67342e-13	-1.72717	0.046	0.277	8.74047e-09	9	Tc10G094110
6.11033e-13	0.603086	0.593	0.321	9.41358e-09	9	Tc06G132410
1.9611e-12	0.559807	0.263	0.099	3.02127e-08	9	Tc13G028630
2.29172e-12	0.720949	0.613	0.363	3.53062e-08	9	Tc04G171280
3.50169e-12	-1.86173	0.062	0.281	5.3947e-08	9	Tc01G365430
3.53048e-12	-1.97246	0.134	0.358	5.43906e-08	9	Tc08G243340
3.55388e-12	-1.03651	0.464	0.612	5.4751e-08	9	Tc08G128520
5.63318e-12	0.657574	0.268	0.106	8.67848e-08	9	Tc01G168270
6.9355e-12	0.570612	0.278	0.11	1.06848e-07	9	Tc08G203900
9.0325e-12	0.559178	0.387	0.176	1.39155e-07	9	Tc03G103730
1.08609e-11	-0.674071	0.794	0.825	1.67324e-07	9	Tc04G235320
1.12224e-11	-1.63251	0.077	0.299	1.72892e-07	9	Tc05G108130
1.33283e-11	0.518224	0.402	0.191	2.05336e-07	9	Tc11G076530
2.78079e-11	-2.66776	0.17	0.38	4.28409e-07	9	Tc11G063480
4.26742e-11	-1.68309	0.052	0.257	6.57439e-07	9	Tc07G301580
4.71419e-11	-0.654072	0.825	0.827	7.26268e-07	9	Tc07G107130
6.00297e-11	0.567356	0.273	0.113	9.24818e-07	9	Tc05G234920
7.10851e-11	-1.70408	0.103	0.306	1.09514e-06	9	Tc06G131450
1.14658e-10	0.571404	0.273	0.115	1.76643e-06	9	Tc11G101740
1.22082e-10	-1.09799	0.366	0.532	1.8808e-06	9	Tc03G213960
1.4009e-10	-0.845524	0.49	0.635	2.15822e-06	9	Tc01G399890
1.77334e-10	0.524849	0.619	0.376	2.73201e-06	9	Tc09G190540
2.55039e-10	-1.81793	0.062	0.257	3.92913e-06	9	Tc08G243910
2.95274e-10	-1.97322	0.108	0.311	4.54899e-06	9	Tc08G243290
3.38823e-10	-0.809922	0.521	0.646	5.21991e-06	9	Tc05G236190
3.5251e-10	0.508136	0.433	0.224	5.43077e-06	9	Tc01G368830
4.78387e-10	-1.38347	0.072	0.262	7.37003e-06	9	Tc03G108340
9.23803e-10	0.54627	0.387	0.196	1.42321e-05	9	Tc07G037790
1.65867e-09	-0.633858	0.67	0.743	2.55534e-05	9	Tc09G257150
3.64598e-09	-0.617746	0.778	0.788	5.617e-05	9	Tc08G245510
4.07286e-09	0.55034	0.33	0.162	6.27465e-05	9	Tc07G257520
4.83404e-09	-0.647555	0.794	0.799	7.44733e-05	9	Tc07G216720
6.11237e-09	-1.02577	0.366	0.501	9.41672e-05	9	Tc07G107520
1.0594e-08	-0.672385	0.629	0.703	0.000163211	9	Tc01G112020
1.23916e-08	-1.4851	0.108	0.28	0.000190904	9	Tc05G186510
3.46448e-08	-1.10635	0.253	0.41	0.000533737	9	Tc11G080020
3.93034e-08	-0.776398	0.546	0.628	0.000605508	9	Tc03G096250
5.16904e-08	-0.632986	0.737	0.77	0.000796342	9	Tc05G190990
5.23559e-08	0.509409	0.32	0.161	0.000806594	9	Tc10G119560
6.5928e-08	-1.77859	0.34	0.46	0.00101569	9	Tc10G086690
1.17086e-07	-0.81578	0.552	0.613	0.00180383	9	Tc05G121260
1.44552e-07	-0.507947	0.83	0.829	0.00222697	9	Tc11G102720
2.12887e-07	-0.567023	0.809	0.835	0.00327974	9	Tc06G187190
2.58245e-07	-0.60311	0.742	0.759	0.00397852	9	Tc12G014770
3.06147e-07	-0.895823	0.304	0.451	0.0047165	9	Tc09G248480
5.00249e-07	-0.67585	0.624	0.665	0.00770683	9	Tc09G178290
6.89271e-07	-1.09706	0.144	0.29	0.0106189	9	Tc05G112510
6.97271e-07	-0.943236	0.345	0.453	0.0107422	9	Tc10G073400
1.02732e-06	-0.577338	0.722	0.722	0.0158268	9	Tc07G154240
1.45701e-06	-0.514355	0.732	0.764	0.0224467	9	Tc06G017280
1.46166e-06	-0.745277	0.479	0.559	0.0225183	9	Tc11G106460
1.60098e-06	-0.619887	0.706	0.739	0.0246646	9	Tc04G260080
1.67514e-06	-1.16113	0.17	0.311	0.0258073	9	Tc07G025030
2.03126e-06	-0.990856	0.149	0.289	0.0312935	9	Tc07G155570
2.03786e-06	-0.849146	0.33	0.454	0.0313953	9	Tc09G228390
2.41502e-06	-1.02198	0.186	0.318	0.0372059	9	Tc09G122240
2.43547e-06	-0.840967	0.376	0.474	0.0375208	9	Tc07G304880
2.59413e-06	-0.563835	0.727	0.72	0.0399652	9	Tc02G049940
0	4.28358	0.826	0.049	0	10	Tc13G133800
1.43693e-275	3.94978	0.891	0.075	2.21373e-271	10	Tc07G123890
1.73e-274	3.35976	0.703	0.042	2.66524e-270	10	Tc08G243590
4.84353e-197	3.75601	0.957	0.138	7.46195e-193	10	Tc08G261290
3.14662e-124	2.8584	0.906	0.186	4.84768e-120	10	Tc11G119380
1.85954e-123	5.5303	0.986	0.318	2.86481e-119	10	Tc07G123580
8.55599e-100	5.7345	1	0.498	1.31814e-95	10	Tc07G123690
1.28366e-97	5.18078	1	0.522	1.9776e-93	10	Tc07G123790
2.20791e-90	1.99914	0.348	0.031	3.40151e-86	10	Tc01G084200
1.29044e-67	2.07264	0.703	0.17	1.98805e-63	10	Tc02G135060
5.77605e-66	2.16866	0.993	0.878	8.89858e-62	10	Tc09G191000
6.55539e-65	1.55821	1	0.972	1.00992e-60	10	Tc03G342810
8.19308e-61	1.55444	1	0.818	1.26223e-56	10	Tc10G071810
1.0168e-55	-1.7336	1	0.999	1.56649e-51	10	Tc08G245270
6.54266e-54	1.67891	0.5	0.099	1.00796e-49	10	Tc11G012600
6.24905e-53	-3.86815	0.507	0.874	9.62729e-49	10	Tc09G222660
1.66425e-51	-4.0588	0.783	0.927	2.56394e-47	10	Tc03G291640
8.98907e-50	-3.37945	0.5	0.86	1.38486e-45	10	Tc07G149940
2.01373e-48	1.54563	0.391	0.068	3.10235e-44	10	Tc08G087750
4.00047e-48	-3.51416	0.478	0.86	6.16312e-44	10	Tc10G197870
6.11507e-48	-4.29898	1	0.997	9.42088e-44	10	Tc03G291380
1.76328e-47	1.24555	0.993	0.829	2.71651e-43	10	Tc08G109460
4.57755e-46	1.97114	0.435	0.087	7.05218e-42	10	Tc03G114320
6.27032e-45	-4.20865	0.58	0.841	9.66005e-41	10	Tc06G328960
6.71195e-45	1.38773	0.957	0.605	1.03404e-40	10	Tc09G222770
1.87026e-44	1.10338	0.993	0.883	2.88133e-40	10	Tc05G236040
2.0609e-44	-4.06061	0.21	0.758	3.17502e-40	10	Tc11G079980
2.04116e-42	1.22736	0.971	0.752	3.14462e-38	10	Tc02G161410
7.3508e-39	-2.99491	0.312	0.759	1.13246e-34	10	Tc05G140920
7.99143e-39	-4.72633	0.217	0.712	1.23116e-34	10	Tc03G291470
3.32278e-37	1.16002	0.899	0.507	5.11908e-33	10	Tc11G080900
4.86268e-36	1.31205	0.5	0.129	7.49144e-32	10	Tc01G099510
6.20009e-36	-3.77666	0.391	0.786	9.55185e-32	10	Tc11G135640
8.60151e-35	1.11343	0.935	0.631	1.32515e-30	10	Tc02G138350
3.52298e-34	-3.15649	0.399	0.764	5.4275e-30	10	Tc05G119120
5.13187e-34	-2.91177	0.377	0.764	7.90616e-30	10	Tc11G065230
7.84927e-34	-3.13861	0.232	0.689	1.20926e-29	10	Tc06G212800
1.18828e-33	-2.99641	0.116	0.642	1.83067e-29	10	Tc04G227990
1.66427e-33	-3.63302	0.261	0.715	2.56397e-29	10	Tc11G135010
3.13059e-33	-3.45903	0.217	0.694	4.82299e-29	10	Tc11G135580
6.46625e-33	3.0645	0.645	0.231	9.9619e-29	10	Tc05G186390
1.01066e-31	1.3046	0.659	0.245	1.55703e-27	10	Tc03G202240
1.041e-31	1.23014	0.355	0.077	1.60377e-27	10	Tc07G147050
1.62487e-31	1.15813	0.819	0.377	2.50327e-27	10	Tc05G179750
3.35857e-31	1.44923	0.478	0.136	5.17422e-27	10	Tc01G011890
1.88315e-29	1.01505	0.942	0.619	2.90117e-25	10	Tc03G101260
1.00986e-28	0.853209	0.986	0.754	1.55578e-24	10	Tc04G188780
2.71162e-28	1.23493	0.645	0.254	4.17752e-24	10	Tc05G271900
2.30563e-27	1.21114	0.261	0.051	3.55205e-23	10	Tc05G020070
9.7989e-27	1.273	0.587	0.215	1.50962e-22	10	Tc11G074760
1.04017e-26	1.26422	0.319	0.074	1.60248e-22	10	Tc04G337470
1.1019e-26	-3.16002	0.333	0.698	1.69758e-22	10	Tc11G005930
1.36241e-26	-3.09595	0.355	0.719	2.09893e-22	10	Tc11G005740
1.3633e-26	1.15505	0.768	0.375	2.1003e-22	10	Tc06G202380
1.38955e-26	-3.14812	0.217	0.633	2.14074e-22	10	Tc11G069650
5.38732e-26	1.26885	0.254	0.051	8.29971e-22	10	Tc04G304440
3.60211e-25	1.36957	0.312	0.076	5.54941e-21	10	Tc04G340390
5.9698e-25	1.20604	0.297	0.069	9.19707e-21	10	Tc07G058530
3.70933e-24	-2.89917	0.297	0.66	5.71459e-20	10	Tc08G243390
1.38137e-23	-2.00677	0.768	0.876	2.12815e-19	10	Tc06G074050
1.47299e-23	-4.2479	0.101	0.525	2.26929e-19	10	Tc03G291520
4.82892e-23	1.20524	0.261	0.059	7.43943e-19	10	Tc04G155050
1.11275e-22	-2.94932	0.225	0.6	1.71431e-18	10	Tc06G110120
2.5783e-22	-1.92021	0.261	0.65	3.97212e-18	10	Tc13G079190
3.86097e-21	1.10503	0.275	0.067	5.9482e-17	10	Tc06G128210
1.13036e-20	-3.11389	0.014	0.423	1.74143e-16	10	Tc01G203150
2.56662e-20	1.2648	0.283	0.073	3.95414e-16	10	Tc08G258510
3.71925e-20	1.17526	0.29	0.077	5.72988e-16	10	Tc11G135030
3.81928e-20	1.09972	0.558	0.229	5.88398e-16	10	Tc09G157580
6.75654e-20	0.54874	0.993	0.971	1.04091e-15	10	Tc04G122790
1.16503e-19	1.01472	0.377	0.12	1.79485e-15	10	Tc07G166260
1.53577e-19	-2.65453	0.159	0.533	2.36601e-15	10	Tc03G181090
2.10288e-19	0.898188	0.688	0.322	3.23969e-15	10	Tc06G132410
6.23334e-19	0.896001	0.688	0.347	9.60309e-15	10	Tc04G123930
8.53465e-19	1.15469	0.681	0.363	1.31485e-14	10	Tc04G171280
1.10803e-18	0.707762	0.913	0.691	1.70703e-14	10	Tc06G189040
4.15585e-18	0.960083	0.5	0.199	6.40251e-14	10	Tc10G170130
1.10083e-17	-2.29334	0.043	0.412	1.69593e-13	10	Tc11G080020
1.1027e-17	-2.48303	0.072	0.44	1.69882e-13	10	Tc11G135630
2.40113e-16	1.02489	0.442	0.174	3.69918e-12	10	Tc12G161000
3.68434e-16	0.900341	0.275	0.081	5.67609e-12	10	Tc04G188930
1.18716e-15	0.871339	0.42	0.16	1.82895e-11	10	Tc07G319390
1.54627e-15	0.798189	0.761	0.456	2.38219e-11	10	Tc12G075530
1.75686e-15	1.36841	0.71	0.398	2.70661e-11	10	Tc03G208400
3.86035e-14	0.847348	0.435	0.18	5.94725e-10	10	Tc01G202820
5.60751e-14	1.10222	0.435	0.186	8.63893e-10	10	Tc08G246090
6.9728e-14	0.82014	0.413	0.165	1.07423e-09	10	Tc03G036190
7.90113e-14	0.797153	0.703	0.396	1.21725e-09	10	Tc11G078770
8.45072e-14	0.719948	0.812	0.503	1.30192e-09	10	Tc04G135630
2.46663e-13	-2.15421	0.167	0.459	3.80009e-09	10	Tc11G135650
4.56754e-13	0.73503	0.862	0.667	7.03676e-09	10	Tc10G144300
5.10481e-13	0.903018	0.268	0.088	7.86447e-09	10	Tc03G104480
5.83692e-13	-2.15117	0.464	0.66	8.99236e-09	10	Tc10G108600
1.06886e-12	1.14997	0.493	0.233	1.64669e-08	10	Tc06G118920
3.2118e-12	-2.28976	0.101	0.38	4.9481e-08	10	Tc08G348830
3.35178e-12	0.602654	0.87	0.683	5.16375e-08	10	Tc07G129430
4.82337e-12	-2.29532	0.203	0.461	7.43089e-08	10	Tc10G086690
6.4317e-12	0.654689	0.841	0.57	9.90868e-08	10	Tc06G159950
8.22946e-12	-1.91827	0.036	0.312	1.26783e-07	10	Tc07G025030
1.7484e-11	0.866794	0.638	0.377	2.69358e-07	10	Tc09G190540
2.89881e-11	0.911587	0.399	0.177	4.46591e-07	10	Tc03G103730
3.45987e-11	-2.46955	0.043	0.301	5.33027e-07	10	Tc05G104180
3.84995e-11	-2.1603	0.029	0.28	5.93123e-07	10	Tc01G365430
3.94781e-11	0.803288	0.341	0.14	6.08199e-07	10	Tc08G108240
4.16041e-11	-2.16358	0.094	0.357	6.40953e-07	10	Tc08G243340
4.61757e-11	-2.25332	0.072	0.334	7.11382e-07	10	Tc10G176850
4.89035e-11	0.52856	0.935	0.751	7.53407e-07	10	Tc09G130940
7.60812e-11	0.753102	0.659	0.375	1.17211e-06	10	Tc03G291320
1.2026e-10	0.761129	0.565	0.312	1.85273e-06	10	Tc04G120270
1.39265e-10	-1.79516	0.029	0.276	2.14552e-06	10	Tc10G094110
1.41105e-10	0.590193	0.899	0.674	2.17387e-06	10	Tc05G242040
1.46399e-10	0.672764	0.768	0.554	2.25543e-06	10	Tc05G325710
6.01916e-10	0.778149	0.391	0.182	9.27312e-06	10	Tc03G058040
6.55378e-10	0.713914	0.493	0.253	1.00968e-05	10	Tc13G069900
8.45639e-10	0.678548	0.297	0.118	1.30279e-05	10	Tc10G073330
3.14385e-09	0.726092	0.261	0.103	4.84342e-05	10	Tc06G323400
3.45538e-09	0.644866	0.268	0.106	5.32336e-05	10	Tc12G211440
3.75201e-09	-1.78	0.08	0.306	5.78035e-05	10	Tc06G131450
4.32684e-09	0.67006	0.37	0.173	6.66592e-05	10	Tc05G194650
4.73201e-09	0.656305	0.543	0.306	7.29013e-05	10	Tc13G260990
5.33186e-09	0.631337	0.449	0.23	8.21426e-05	10	Tc05G107500
5.52669e-09	0.659253	0.355	0.162	8.51442e-05	10	Tc10G119560
5.61557e-09	0.654117	0.391	0.189	8.65135e-05	10	Tc04G316330
5.99492e-09	0.637192	0.551	0.311	9.23578e-05	10	Tc09G014020
7.36978e-09	0.665663	0.58	0.358	0.000113539	10	Tc02G082900
1.27612e-08	0.618783	0.384	0.185	0.000196599	10	Tc06G095510
1.51601e-08	0.661105	0.42	0.219	0.000233556	10	Tc09G147040
1.60714e-08	-1.91241	0.087	0.31	0.000247596	10	Tc08G243290
1.68321e-08	0.608574	0.384	0.187	0.000259316	10	Tc05G193960
2.19917e-08	0.624304	0.283	0.119	0.000338805	10	Tc06G312200
2.47314e-08	-1.72336	0.051	0.256	0.000381012	10	Tc07G301580
6.35113e-08	0.748293	0.261	0.112	0.000978455	10	Tc07G153190
6.37962e-08	0.550365	0.717	0.494	0.000982844	10	Tc02G138280
1.07606e-07	0.662328	0.42	0.226	0.00165778	10	Tc01G368830
1.49507e-07	-1.68638	0.094	0.297	0.0023033	10	Tc08G243660
1.58983e-07	0.572179	0.413	0.217	0.00244928	10	Tc03G104670
1.67923e-07	1.42029	0.522	0.311	0.00258702	10	Tc05G186210
1.86982e-07	0.606546	0.457	0.256	0.00288064	10	Tc01G125880
2.14407e-07	0.740449	0.254	0.113	0.00330316	10	Tc12G269680
2.21234e-07	-1.23111	0.065	0.261	0.00340833	10	Tc03G108340
3.15686e-07	0.533618	0.703	0.503	0.00486346	10	Tc05G069180
3.6976e-07	-1.28216	0.152	0.345	0.00569652	10	Tc10G070780
3.81374e-07	0.683409	0.326	0.163	0.00587545	10	Tc03G344660
4.18983e-07	0.629907	0.297	0.143	0.00645485	10	Tc10G157270
4.19272e-07	0.502357	0.428	0.236	0.00645931	10	Tc08G113150
4.76137e-07	0.53999	0.688	0.494	0.00733536	10	Tc07G154180
6.11149e-07	0.617786	0.297	0.144	0.00941536	10	Tc01G111310
8.28771e-07	0.596385	0.261	0.12	0.012768	10	Tc13G239720
8.62822e-07	-1.58564	0.072	0.255	0.0132926	10	Tc08G243910
8.78537e-07	0.564646	0.616	0.411	0.0135347	10	Tc12G279010
1.08577e-06	0.608943	0.283	0.135	0.0167274	10	Tc06G257980
2.14827e-06	0.614658	0.261	0.121	0.0330962	10	Tc13G089530
2.26737e-06	0.603261	0.399	0.23	0.0349311	10	Tc12G100020
2.66573e-06	0.565697	0.254	0.117	0.0410683	10	Tc10G087820
