# Supplementary material for: A molecular atlas reveals the tri-sectional spinning mechanism of spider dragline silk
Source: Nat Commun. 2023 Feb 15;14:837. doi: 10.1038/s41467-023-36545-6 (PMC9932165; doi:10.1038/s41467-023-36545-6)
Supplement: Supplementary file 5 — Supplementary Data 1-22 [file 41467_2023_36545_MOESM5_ESM.zip › Supplementary Data 18.xlsx]

## Sheet: Sheet1
Supplementary Data 18. Marker genes in ST clusters
p_val	avg_log2FC	pct.1	pct.2	p_val_adj	cluster	gene
2.18564e-109	3.91294	0.942	0.026	1.78239e-105	e	Tc10G151300
8.03112e-104	4.15291	0.99	0.065	6.54938e-100	e	Tc11G063480
5.98627e-102	4.07707	0.933	0.043	4.8818e-98	e	Tc08G243970
6.25932e-102	3.61617	0.952	0.051	5.10448e-98	e	Tc05G152650
4.25041e-94	2.20097	0.779	0.006	3.46621e-90	e	Tc07G166440
5.94916e-93	4.22413	0.865	0.039	4.85154e-89	e	Tc06G110120
5.5065e-91	3.79104	0.981	0.112	4.49055e-87	e	Tc04G076780
1.01072e-90	2.58287	0.808	0.022	8.2424e-87	e	Tc07G133690
5.84763e-90	2.20501	0.817	0.026	4.76874e-86	e	Tc11G005930
1.01453e-86	2.23674	0.808	0.028	8.27349e-83	e	Tc05G289940
1.31806e-85	5.40721	1	0.162	1.07488e-81	e	Tc10G086690
2.36185e-85	3.52425	0.971	0.132	1.92609e-81	e	Tc11G050020
1.56729e-84	2.03546	0.74	0.014	1.27813e-80	e	Tc08G348840
1.34152e-83	5.84324	1	0.176	1.09401e-79	e	Tc08G243660
6.21231e-82	2.93831	0.875	0.071	5.06614e-78	e	Tc03G149110
3.57505e-81	1.69729	0.692	0.008	2.91545e-77	e	Tc07G048270
2.21951e-80	5.82922	1	0.203	1.81001e-76	e	Tc08G243340
6.11901e-79	1.76706	0.692	0.012	4.99005e-75	e	Tc11G057700
1.44161e-75	1.4505	0.692	0.018	1.17564e-71	e	Tc02G051900
1.61885e-75	1.31609	0.635	0.004	1.32017e-71	e	Tc03G241870
2.39797e-75	1.28516	0.635	0.004	1.95554e-71	e	Tc10G086710
2.22595e-74	1.87237	0.721	0.03	1.81526e-70	e	Tc01G084200
2.69869e-74	1.75333	0.702	0.024	2.20078e-70	e	Tc11G005780
3.53609e-73	5.82928	1	0.28	2.88368e-69	e	Tc04G344650
1.22582e-71	1.46447	0.587	0	9.99658e-68	e	Tc08G243910
9.09191e-70	2.85103	0.904	0.126	7.41445e-66	e	Tc11G005740
3.46742e-69	6.41663	1	0.343	2.82768e-65	e	Tc08G243810
4.17012e-69	6.57052	1	0.343	3.40073e-65	e	Tc08G348810
9.24785e-69	2.28336	0.885	0.126	7.54162e-65	e	Tc10G278060
3.38857e-63	7.52104	1	0.513	2.76338e-59	e	Tc08G348830
1.64784e-62	1.12711	0.538	0.004	1.34381e-58	e	Tc07G101880
1.75769e-62	7.58211	1	0.531	1.4334e-58	e	Tc08G243630
3.03589e-62	7.1832	1	0.566	2.47577e-58	e	Tc10G108600
3.63086e-62	1.24787	0.558	0.008	2.96097e-58	e	Tc11G079020
1.71922e-61	1.38225	0.625	0.028	1.40203e-57	e	Tc06G169510
1.86108e-61	2.43156	0.904	0.162	1.51771e-57	e	Tc12G201630
2.20765e-61	1.06424	0.567	0.012	1.80034e-57	e	Tc07G033570
3.57108e-61	2.49487	0.827	0.134	2.91221e-57	e	Tc09G239590
3.89074e-61	1.04251	0.596	0.02	3.1729e-57	e	Tc09G159240
2.03815e-60	1.33298	0.5	0	1.66211e-56	e	Tc08G243390
4.34017e-60	2.12437	0.846	0.12	3.53941e-56	e	Tc08G243590
2.49467e-56	1.51187	0.51	0.008	2.0344e-52	e	Tc03G151190
5.09803e-56	1.51623	0.635	0.045	4.15744e-52	e	Tc07G111740
9.80601e-55	0.859537	0.481	0.004	7.99681e-51	e	Tc08G243470
9.54502e-54	3.37711	1	0.73	7.78396e-50	e	Tc08G243250
1.446e-52	0.871677	0.471	0.006	1.17921e-48	e	Tc05G285410
1.13119e-51	0.988823	0.5	0.014	9.22487e-48	e	Tc05G043920
1.26967e-51	2.90339	1	0.919	1.03542e-47	e	Tc08G243290
1.39562e-51	1.87488	0.875	0.189	1.13813e-47	e	Tc08G261290
9.87579e-51	0.791413	0.423	0	8.0537e-47	e	Tc10G176850
1.32984e-50	0.820199	0.433	0.002	1.08449e-46	e	Tc03G078810
5.0783e-50	2.27945	0.99	0.456	4.14135e-46	e	Tc06G131450
7.5953e-50	1.2313	0.625	0.061	6.19396e-46	e	Tc13G187900
1.90986e-48	0.910464	0.567	0.041	1.55749e-44	e	Tc01G275520
7.49421e-48	-2.31323	0.99	1	6.11153e-44	e	Tc01G230630
9.7035e-47	0.836697	0.442	0.01	7.91321e-43	e	Tc04G208890
1.44093e-46	-2.76174	1	1	1.17508e-42	e	Tc10G005680
8.83822e-46	0.731265	0.394	0.002	7.20757e-42	e	Tc09G309100
3.44207e-45	0.997786	0.481	0.022	2.80701e-41	e	Tc03G189920
1.6545e-43	-2.23587	1	1	1.34925e-39	e	Tc04G369410
1.91326e-43	0.903967	0.375	0.002	1.56027e-39	e	Tc06G085140
5.21143e-43	0.901272	0.404	0.008	4.24992e-39	e	Tc03G136600
1.88875e-42	0.612443	0.356	0	1.54027e-38	e	Tc05G049830
3.08189e-42	1.36031	0.798	0.211	2.51328e-38	e	Tc06G272660
5.45286e-42	0.70866	0.375	0.004	4.44681e-38	e	Tc04G322480
2.35232e-41	-2.19105	0.962	0.996	1.91832e-37	e	Tc05G190990
3.07889e-41	-2.01008	1	1	2.51083e-37	e	Tc07G107130
1.43872e-40	1.91309	0.817	0.306	1.17328e-36	e	Tc05G043430
2.05087e-40	-1.76518	0.99	1	1.67249e-36	e	Tc06G089630
2.9192e-40	1.72061	0.76	0.203	2.38061e-36	e	Tc04G051640
6.50586e-40	-1.90136	0.731	0.976	5.30553e-36	e	Tc03G096250
1.2694e-39	1.39237	0.875	0.249	1.03519e-35	e	Tc11G012600
1.82386e-39	-1.79622	1	1	1.48736e-35	e	Tc04G382360
2.68045e-39	-2.10604	0.981	0.992	2.1859e-35	e	Tc11G019450
5.94249e-39	0.6746	0.327	0	4.8461e-35	e	Tc07G132950
1.27693e-38	-1.95214	0.933	0.986	1.04133e-34	e	Tc05G236190
1.33866e-38	1.35481	0.644	0.122	1.09168e-34	e	Tc10G136620
1.87903e-38	-2.07277	0.558	0.974	1.53235e-34	e	Tc08G192800
2.35623e-38	1.96874	0.798	0.294	1.9215e-34	e	Tc09G159360
6.04772e-38	-1.97378	0.99	0.996	4.93192e-34	e	Tc10G073270
7.67427e-38	1.24762	0.606	0.103	6.25837e-34	e	Tc11G049640
7.89363e-38	1.14331	0.673	0.14	6.43726e-34	e	Tc07G196950
8.85546e-38	-1.95986	1	1	7.22163e-34	e	Tc10G167460
1.32971e-37	-1.56803	0.971	0.998	1.08438e-33	e	Tc05G121260
1.65337e-37	-2.02646	1	0.998	1.34832e-33	e	Tc05G234780
2.66343e-37	-2.24435	1	0.998	2.17203e-33	e	Tc01G329660
3.43251e-37	-2.07826	0.962	0.994	2.79921e-33	e	Tc11G102720
7.07547e-37	-1.88108	0.962	0.996	5.77005e-33	e	Tc11G144780
8.82191e-37	-1.63712	1	1	7.19427e-33	e	Tc07G216720
1.52851e-36	-1.96984	1	1	1.2465e-32	e	Tc11G019600
1.59402e-36	-1.87615	1	0.998	1.29992e-32	e	Tc08G245510
1.97205e-36	-1.78338	1	0.996	1.60821e-32	e	Tc01G002020
6.45493e-36	-1.66376	0.971	0.986	5.264e-32	e	Tc03G057470
8.98214e-36	0.700914	0.481	0.045	7.32493e-32	e	Tc11G079220
9.37163e-36	-2.0057	1	0.992	7.64256e-32	e	Tc10G336260
9.46026e-36	0.533725	0.356	0.01	7.71484e-32	e	Tc09G341490
9.6046e-36	-1.84307	0.952	0.986	7.83255e-32	e	Tc05G142900
1.68527e-35	-1.69619	0.942	0.984	1.37433e-31	e	Tc03G145150
1.79896e-35	-1.99434	1	0.994	1.46705e-31	e	Tc04G291020
2.62391e-35	-1.63881	0.99	0.998	2.13979e-31	e	Tc03G053430
7.58289e-35	-1.54401	0.942	0.992	6.18384e-31	e	Tc09G236820
8.31982e-35	1.72317	0.981	0.726	6.78481e-31	e	Tc01G368830
1.25192e-34	-1.74203	1	1	1.02094e-30	e	Tc11G127350
1.50844e-34	-1.60532	0.952	0.996	1.23013e-30	e	Tc06G017280
2.07909e-34	-1.725	0.894	0.98	1.6955e-30	e	Tc05G115430
3.70057e-34	-1.76752	0.99	0.986	3.01782e-30	e	Tc11G099360
3.75173e-34	-1.63648	0.99	0.994	3.05954e-30	e	Tc12G014770
9.76621e-34	-1.94744	0.99	1	7.96435e-30	e	Tc05G308020
1.2364e-33	-1.73098	0.99	0.994	1.00829e-29	e	Tc04G260080
1.29182e-33	-1.46316	0.971	0.998	1.05348e-29	e	Tc11G013560
1.34161e-33	0.529607	0.375	0.018	1.09408e-29	e	Tc07G097790
2.01658e-33	-1.36154	0.962	0.992	1.64452e-29	e	Tc08G223870
2.16179e-33	-1.52384	1	1	1.76294e-29	e	Tc05G236040
3.65125e-33	-1.85746	1	0.996	2.9776e-29	e	Tc05G071930
4.38509e-33	-1.50468	1	0.99	3.57604e-29	e	Tc04G075730
4.86247e-33	-1.90297	0.99	0.992	3.96534e-29	e	Tc07G112240
9.27672e-33	-1.46079	1	1	7.56517e-29	e	Tc08G195960
1.26228e-32	-1.53264	0.971	0.994	1.02939e-28	e	Tc09G257150
1.73541e-32	-1.50183	0.933	0.99	1.41523e-28	e	Tc10G086740
2.17516e-32	-1.50801	0.779	0.961	1.77385e-28	e	Tc11G116590
2.9492e-32	1.905	1	0.872	2.40507e-28	e	Tc02G214740
5.2248e-32	-1.51667	0.952	0.982	4.26082e-28	e	Tc03G312450
6.55373e-32	-1.67207	0.981	0.988	5.34457e-28	e	Tc06G148540
7.67582e-32	-1.76242	0.99	0.986	6.25963e-28	e	Tc03G184100
8.89906e-32	-3.2202	0.654	0.886	7.25718e-28	e	Tc04G032080
1.19013e-31	-3.7228	0.587	0.84	9.70554e-28	e	Tc04G188780
1.99791e-31	-1.5954	0.875	0.968	1.6293e-27	e	Tc05G137050
2.44428e-31	-1.46375	0.692	0.951	1.99331e-27	e	Tc10G331420
3.56932e-31	-1.49266	0.99	0.992	2.91078e-27	e	Tc09G178290
4.34278e-31	1.9017	1	0.87	3.54154e-27	e	Tc02G215020
6.3988e-31	-1.80686	0.971	0.984	5.21822e-27	e	Tc08G300140
8.18459e-31	-1.49396	0.952	0.988	6.67454e-27	e	Tc07G119470
1.09752e-30	-1.56163	0.99	0.986	8.95025e-27	e	Tc01G142320
1.44137e-30	-1.65368	0.856	0.97	1.17544e-26	e	Tc09G322810
1.90233e-30	-1.5631	0.952	0.976	1.55135e-26	e	Tc08G167230
1.95921e-30	0.573304	0.298	0.008	1.59773e-26	e	Tc05G027390
2.15252e-30	-1.55252	0.981	0.98	1.75538e-26	e	Tc11G126270
2.40638e-30	-1.56521	0.99	0.994	1.9624e-26	e	Tc03G114600
2.82506e-30	-1.50797	0.942	0.992	2.30384e-26	e	Tc11G023950
3.78199e-30	-1.8114	0.971	0.982	3.08421e-26	e	Tc07G154180
4.18865e-30	-1.94649	1	0.996	3.41584e-26	e	Tc07G129430
5.04117e-30	-1.61664	0.981	0.994	4.11108e-26	e	Tc04G235320
7.02064e-30	-1.54457	1	1	5.72533e-26	e	Tc02G041570
7.70329e-30	-1.68771	0.904	0.968	6.28204e-26	e	Tc09G310230
8.87653e-30	-2.91578	0.577	0.846	7.23881e-26	e	Tc03G101260
3.50755e-29	-1.73412	0.981	0.992	2.8604e-25	e	Tc02G049940
5.604e-29	-1.11302	1	1	4.57006e-25	e	Tc07G028340
8.93752e-29	-3.31618	0.808	0.854	7.28854e-25	e	Tc03G291320
1.21853e-28	1.11985	1	0.813	9.93713e-25	e	Tc08G109460
1.33612e-28	-1.42947	1	1	1.08961e-24	e	Tc09G232280
2.8676e-28	1.55365	0.99	0.621	2.33853e-24	e	Tc02G214140
3.42526e-28	0.771073	0.51	0.085	2.7933e-24	e	Tc07G301240
4.18572e-28	1.46589	0.76	0.331	3.41345e-24	e	Tc04G299130
4.62946e-28	-1.59704	0.99	0.994	3.77532e-24	e	Tc09G130940
7.83833e-28	-1.38337	0.865	0.959	6.39216e-24	e	Tc07G305310
1.74027e-27	-1.78369	0.99	0.992	1.41919e-23	e	Tc01G371580
1.79929e-27	0.879932	0.577	0.128	1.46732e-23	e	Tc10G027960
1.84973e-27	1.15932	0.606	0.156	1.50846e-23	e	Tc06G198380
1.90564e-27	-1.24561	0.894	0.978	1.55405e-23	e	Tc13G217970
7.38802e-27	-1.74774	1	1	6.02493e-23	e	Tc09G278870
9.41943e-27	1.88661	0.99	0.828	7.68154e-23	e	Tc02G214270
2.3392e-26	-1.5105	0.981	0.98	1.90762e-22	e	Tc05G325710
3.22635e-26	-2.32137	0.433	0.793	2.63109e-22	e	Tc02G138350
3.29521e-26	-1.44024	0.981	0.992	2.68724e-22	e	Tc07G287570
3.77883e-26	0.705422	0.442	0.065	3.08163e-22	e	Tc03G107130
6.96857e-26	-2.59885	0.471	0.793	5.68287e-22	e	Tc02G138280
8.03535e-26	-1.42693	0.981	0.992	6.55282e-22	e	Tc05G242040
1.19336e-25	-1.47092	1	1	9.73184e-22	e	Tc03G342810
1.43942e-25	-1.3852	0.971	0.996	1.17385e-21	e	Tc01G112020
2.75038e-25	-1.81629	0.356	0.773	2.24294e-21	e	Tc10G216380
2.75966e-25	-1.26221	1	1	2.25051e-21	e	Tc10G144300
4.54793e-25	-1.42583	0.99	0.992	3.70883e-21	e	Tc07G154240
5.22633e-25	-1.5832	0.894	0.939	4.26207e-21	e	Tc05G194650
5.505e-25	-1.03462	0.74	0.945	4.48933e-21	e	Tc03G213960
7.55755e-25	-1.58704	0.76	0.901	6.16318e-21	e	Tc10G060950
8.1002e-25	-2.1307	0.519	0.799	6.60571e-21	e	Tc02G135060
1.00501e-24	-1.58957	0.721	0.878	8.1959e-21	e	Tc05G027690
1.11214e-24	1.34462	0.942	0.592	9.06954e-21	e	Tc07G058530
1.624e-24	-1.66708	0.596	0.824	1.32437e-20	e	Tc11G066580
2.38634e-24	-4.20149	0.808	0.878	1.94606e-20	e	Tc04G123330
3.2372e-24	-1.77529	0.375	0.765	2.63993e-20	e	Tc09G014020
5.59396e-24	-1.38116	0.981	0.984	4.56188e-20	e	Tc06G189040
1.11875e-23	-1.07507	0.721	0.943	9.12342e-20	e	Tc10G208170
1.17352e-23	-1.05831	0.981	0.996	9.57008e-20	e	Tc05G068090
1.28494e-23	-1.90461	0.423	0.775	1.04787e-19	e	Tc05G130330
3.35048e-23	-1.11185	0.952	0.978	2.73232e-19	e	Tc13G290980
3.66011e-23	-4.49969	0.76	0.852	2.98482e-19	e	Tc04G123030
4.87851e-23	-1.07502	0.74	0.931	3.97842e-19	e	Tc01G370820
5.81355e-23	-1.84891	0.635	0.826	4.74095e-19	e	Tc07G091850
6.71168e-23	-1.00292	0.529	0.866	5.47338e-19	e	Tc08G300160
1.16902e-22	1.60339	0.962	0.726	9.53337e-19	e	Tc05G104180
1.21208e-22	-1.57493	0.423	0.779	9.88453e-19	e	Tc07G206640
1.74096e-22	1.03079	0.635	0.231	1.41975e-18	e	Tc01G014820
2.156e-22	1.05998	0.942	0.615	1.75822e-18	e	Tc01G290180
4.07421e-22	0.955177	0.894	0.584	3.32252e-18	e	Tc06G172420
5.25254e-22	1.23202	0.702	0.347	4.28344e-18	e	Tc10G141390
8.34187e-22	-0.91474	0.971	0.982	6.8028e-18	e	Tc09G338420
8.54218e-22	1.05536	0.683	0.28	6.96614e-18	e	Tc09G274610
1.76219e-21	-0.985716	0.894	0.978	1.43707e-17	e	Tc08G128520
1.80251e-21	0.50432	0.356	0.049	1.46995e-17	e	Tc04G315670
2.07671e-21	-1.06966	0.625	0.897	1.69356e-17	e	Tc05G304640
3.17978e-21	1.00967	0.731	0.357	2.59311e-17	e	Tc05G147160
5.3531e-21	-0.917118	0.904	0.98	4.36546e-17	e	Tc05G112510
8.39755e-21	-1.05803	1	1	6.8482e-17	e	Tc05G091870
9.16766e-21	1.26962	1	0.793	7.47623e-17	e	Tc02G213670
1.01345e-20	0.718212	0.471	0.112	8.26469e-17	e	Tc07G052720
1.06622e-20	0.802362	0.558	0.17	8.69503e-17	e	Tc11G051480
1.1568e-20	0.937861	0.577	0.191	9.43372e-17	e	Tc07G188260
1.20649e-20	-2.18897	0.952	0.846	9.83895e-17	e	Tc02G161410
1.29152e-20	1.25319	0.99	0.734	1.05323e-16	e	Tc01G099510
1.68564e-20	-3.16282	0.76	0.85	1.37464e-16	e	Tc09G191000
2.79827e-20	-1.1987	0.779	0.931	2.28199e-16	e	Tc12G100020
5.22791e-20	-0.95663	0.606	0.86	4.26336e-16	e	Tc09G152530
8.7556e-20	-0.89463	0.769	0.943	7.14019e-16	e	Tc09G228390
9.64555e-20	-0.960006	0.99	0.998	7.86595e-16	e	Tc11G016950
1.16664e-19	0.698931	0.433	0.093	9.51397e-16	e	Tc02G029150
1.18261e-19	-1.06506	0.548	0.83	9.64421e-16	e	Tc03G138330
1.32895e-19	-0.975116	0.875	0.957	1.08376e-15	e	Tc06G010350
1.40637e-19	0.616973	0.308	0.034	1.14689e-15	e	Tc11G080970
1.66055e-19	-1.0748	0.644	0.88	1.35418e-15	e	Tc05G304070
2.01688e-19	-1.21336	0.173	0.627	1.64477e-15	e	Tc07G223880
2.26745e-19	0.884788	0.894	0.558	1.8491e-15	e	Tc10G062520
2.32784e-19	-3.14423	0.962	0.872	1.89836e-15	e	Tc07G319390
2.94248e-19	-1.03567	0.904	0.943	2.39959e-15	e	Tc03G194670
4.74741e-19	-1.05982	0.904	0.921	3.87151e-15	e	Tc04G135630
4.7903e-19	0.672175	0.471	0.114	3.90649e-15	e	Tc13G088550
4.973e-19	-0.98776	0.981	0.992	4.05548e-15	e	Tc07G140360
5.008e-19	0.518314	0.269	0.026	4.08402e-15	e	Tc10G062800
6.977e-19	-0.922514	0.74	0.882	5.68975e-15	e	Tc06G006760
7.10157e-19	-1.25719	0.865	0.923	5.79133e-15	e	Tc11G013470
9.48944e-19	-1.09697	0.904	0.959	7.73864e-15	e	Tc03G146180
1.12076e-18	-1.02657	0.99	1	9.1398e-15	e	Tc03G291070
1.1538e-18	-1.25657	0.26	0.677	9.40925e-15	e	Tc13G069900
1.33139e-18	0.94751	0.587	0.225	1.08575e-14	e	Tc07G101950
1.87658e-18	0.685308	0.471	0.124	1.53035e-14	e	Tc07G080510
2.28498e-18	-0.96959	0.962	0.949	1.8634e-14	e	Tc09G309390
2.78386e-18	0.803	0.615	0.195	2.27024e-14	e	Tc02G214060
3.18126e-18	-1.2044	0.01	0.487	2.59432e-14	e	Tc01G346280
3.85666e-18	-0.822708	0.952	0.988	3.14511e-14	e	Tc11G119060
5.70967e-18	-0.82274	0.673	0.911	4.65623e-14	e	Tc05G129420
6.94019e-18	-0.892472	1	0.976	5.65973e-14	e	Tc09G222770
7.31818e-18	-1.07048	1	1	5.96798e-14	e	Tc12G158760
9.25368e-18	-0.919351	0.548	0.811	7.54637e-14	e	Tc13G112730
1.45166e-17	-1.03401	0.115	0.562	1.18383e-13	e	Tc10G160040
1.45878e-17	0.803076	0.894	0.582	1.18963e-13	e	Tc05G271900
1.45982e-17	0.893888	0.587	0.183	1.19048e-13	e	Tc02G214410
1.51583e-17	0.825101	0.933	0.698	1.23616e-13	e	Tc07G050190
2.68709e-17	-0.977388	0.288	0.677	2.19132e-13	e	Tc07G028870
3.05617e-17	0.726934	0.5	0.156	2.49231e-13	e	Tc13G240750
3.55967e-17	0.944923	0.76	0.454	2.90291e-13	e	Tc03G346540
4.04626e-17	-0.742115	1	1	3.29972e-13	e	Tc11G099270
4.0489e-17	-1.33821	0.894	0.892	3.30188e-13	e	Tc08G111500
4.68782e-17	0.803	1	0.97	3.82292e-13	e	Tc10G099200
5.46884e-17	0.549735	0.423	0.101	4.45984e-13	e	Tc02G077210
5.93682e-17	0.515093	0.394	0.087	4.84148e-13	e	Tc05G340820
8.63183e-17	-1.11489	0.308	0.686	7.03926e-13	e	Tc04G038660
1.58403e-16	-1.54159	0.817	0.88	1.29178e-12	e	Tc04G291530
1.87374e-16	-1.12276	0.413	0.734	1.52803e-12	e	Tc07G062840
2.69732e-16	-1.16343	0.587	0.87	2.19966e-12	e	Tc11G106030
5.63807e-16	-0.996264	0.442	0.748	4.59785e-12	e	Tc06G182710
6.13943e-16	-0.87937	0.846	0.949	5.00671e-12	e	Tc01G399890
6.30355e-16	-1.11041	0.76	0.848	5.14055e-12	e	Tc08G205650
6.47114e-16	-0.924921	0.75	0.886	5.27721e-12	e	Tc03G126820
6.53612e-16	-1.02413	0.981	0.996	5.3302e-12	e	Tc03G177520
7.13642e-16	-1.36264	0.356	0.661	5.81975e-12	e	Tc04G153210
8.04893e-16	-0.780531	0.788	0.923	6.5639e-12	e	Tc08G212050
1.27033e-15	-1.07692	0.971	0.957	1.03595e-11	e	Tc10G071810
1.56516e-15	-1.09564	0.788	0.88	1.27639e-11	e	Tc11G078770
2.14184e-15	-0.760995	0.538	0.817	1.74667e-11	e	Tc06G053350
2.37407e-15	0.715271	0.538	0.203	1.93606e-11	e	Tc10G317190
2.90265e-15	-0.711783	1	1	2.36711e-11	e	Tc06G187190
4.23753e-15	0.618715	0.49	0.158	3.45571e-11	e	Tc04G154310
4.60396e-15	0.573533	0.433	0.124	3.75453e-11	e	Tc05G210990
4.66645e-15	-0.881184	0.452	0.736	3.80549e-11	e	Tc07G129370
5.57609e-15	-1.08382	0.375	0.669	4.5473e-11	e	Tc12G152810
6.30555e-15	-1.00383	0.49	0.74	5.14217e-11	e	Tc03G036190
7.14869e-15	-0.733124	0.038	0.45	5.82976e-11	e	Tc03G283670
7.14966e-15	-1.04497	0.01	0.418	5.83054e-11	e	Tc12G139760
8.40835e-15	-1.2454	0.75	0.848	6.85701e-11	e	Tc12G075530
9.12895e-15	-0.740901	0.769	0.941	7.44466e-11	e	Tc03G105590
9.37714e-15	0.777183	0.654	0.345	7.64706e-11	e	Tc10G097200
1.017e-14	-0.814174	0.683	0.838	8.29363e-11	e	Tc04G075890
1.06061e-14	-0.676307	0.933	0.966	8.64926e-11	e	Tc10G073400
1.12578e-14	-0.809715	0.971	0.976	9.18076e-11	e	Tc08G164960
1.71075e-14	-1.08642	0.019	0.42	1.39512e-10	e	Tc04G122790
1.88503e-14	0.584884	0.346	0.077	1.53724e-10	e	Tc05G002470
2.13766e-14	-0.731563	0.76	0.897	1.74326e-10	e	Tc09G122240
2.44572e-14	-1.34067	0.875	0.826	1.99448e-10	e	Tc10G170130
3.01339e-14	-0.806308	0.346	0.68	2.45742e-10	e	Tc07G115130
3.57431e-14	-0.918972	0.019	0.42	2.91485e-10	e	Tc05G130180
3.66042e-14	-0.771489	0.981	0.98	2.98507e-10	e	Tc06G150420
3.93173e-14	0.693448	0.625	0.282	3.20632e-10	e	Tc06G205770
4.72717e-14	-0.81171	0.808	0.943	3.85501e-10	e	Tc08G108160
4.82284e-14	-0.89742	0.413	0.7	3.93302e-10	e	Tc06G008830
7.23021e-14	-0.737882	0.712	0.86	5.89623e-10	e	Tc05G341470
7.70871e-14	-0.794954	0.76	0.884	6.28646e-10	e	Tc01G370960
8.21476e-14	-0.884657	0.683	0.844	6.69913e-10	e	Tc04G359280
8.25662e-14	-0.80686	0.952	0.98	6.73328e-10	e	Tc10G058640
3.07785e-13	0.744984	0.606	0.233	2.50999e-09	e	Tc02G101400
3.41407e-13	-0.795534	0.615	0.797	2.78417e-09	e	Tc01G164800
4.15729e-13	0.6968	0.779	0.469	3.39027e-09	e	Tc01G368760
4.6044e-13	-0.809623	0.317	0.643	3.75489e-09	e	Tc08G314300
4.8005e-13	-0.823749	0.01	0.377	3.91481e-09	e	Tc07G305110
4.80875e-13	-0.800639	0.01	0.377	3.92154e-09	e	Tc05G186210
5.85227e-13	-0.837905	0.058	0.434	4.77253e-09	e	Tc12G021280
6.09941e-13	-0.650232	0.76	0.892	4.97407e-09	e	Tc11G075570
6.76431e-13	-1.07149	0.904	0.862	5.5163e-09	e	Tc06G202380
6.86187e-13	-0.635573	0.731	0.874	5.59586e-09	e	Tc09G204600
7.01695e-13	-0.611809	0.692	0.86	5.72233e-09	e	Tc08G244990
8.60128e-13	-0.668284	0.673	0.852	7.01435e-09	e	Tc01G144740
8.84628e-13	0.648744	0.923	0.669	7.21414e-09	e	Tc09G306270
9.62689e-13	0.74938	0.654	0.32	7.85073e-09	e	Tc13G168910
9.76303e-13	-1.04986	0.058	0.432	7.96175e-09	e	Tc04G121410
1.3508e-12	0.624474	0.952	0.761	1.10158e-08	e	Tc05G233830
1.45998e-12	0.591272	0.5	0.195	1.19062e-08	e	Tc06G022920
1.62213e-12	-0.770654	0.154	0.527	1.32285e-08	e	Tc03G059830
1.79328e-12	-1.96343	0.952	0.566	1.46242e-08	e	Tc06G212800
1.86339e-12	-0.674113	0.615	0.807	1.5196e-08	e	Tc08G266950
1.92132e-12	-0.741947	0.798	0.874	1.56683e-08	e	Tc10G119560
2.09383e-12	-0.817492	0.885	0.919	1.70752e-08	e	Tc02G150440
2.20211e-12	-0.789406	0.317	0.641	1.79582e-08	e	Tc11G116530
2.24618e-12	-0.796625	0.856	0.911	1.83176e-08	e	Tc08G212030
2.50522e-12	-0.705097	0.798	0.905	2.04301e-08	e	Tc10G331020
2.57787e-12	0.71834	0.721	0.436	2.10225e-08	e	Tc07G149200
2.90398e-12	0.616758	0.394	0.116	2.3682e-08	e	Tc02G213890
3.51245e-12	-0.906269	0.51	0.724	2.8644e-08	e	Tc02G229490
3.582e-12	-0.762249	0.087	0.479	2.92112e-08	e	Tc10G213810
3.58518e-12	-0.628089	0.952	0.98	2.92372e-08	e	Tc06G164920
4.64322e-12	-0.931585	0.125	0.471	3.78654e-08	e	Tc08G197640
6.0669e-12	-0.681393	0.625	0.807	4.94756e-08	e	Tc03G155490
6.30088e-12	-0.791122	0.942	0.959	5.13837e-08	e	Tc03G035860
8.20423e-12	-0.702528	0.221	0.568	6.69055e-08	e	Tc05G242090
8.58767e-12	-0.688533	0.952	0.97	7.00325e-08	e	Tc10G044590
9.5713e-12	-0.697604	0.125	0.495	7.80539e-08	e	Tc10G216370
1.22378e-11	-0.750364	0.096	0.448	9.97993e-08	e	Tc03G038060
1.32723e-11	-0.746068	0.962	0.939	1.08236e-07	e	Tc04G265320
1.44333e-11	-0.756386	0.981	0.933	1.17703e-07	e	Tc04G312910
1.63199e-11	-0.664632	0.01	0.341	1.33089e-07	e	Tc09G178710
1.65996e-11	-0.619389	0.702	0.852	1.3537e-07	e	Tc05G151530
1.68911e-11	-0.57757	0.769	0.848	1.37747e-07	e	Tc06G159940
1.76947e-11	-0.793721	0.471	0.702	1.443e-07	e	Tc09G157580
1.77165e-11	-0.750947	0.779	0.834	1.44478e-07	e	Tc10G319680
1.90777e-11	-0.672534	0.038	0.375	1.55579e-07	e	Tc02G085990
2.35123e-11	0.601414	0.577	0.274	1.91743e-07	e	Tc07G153050
3.17998e-11	0.647949	0.865	0.59	2.59328e-07	e	Tc07G113860
3.65288e-11	-0.659055	0.192	0.548	2.97892e-07	e	Tc01G137580
5.29353e-11	-0.649401	0.308	0.631	4.31687e-07	e	Tc10G094190
6.28653e-11	-0.745736	0.779	0.874	5.12667e-07	e	Tc08G246020
6.31508e-11	-0.703032	0.019	0.339	5.14995e-07	e	Tc12G072230
6.38691e-11	-0.646009	0.702	0.817	5.20853e-07	e	Tc06G010410
6.72057e-11	-0.614642	0.644	0.832	5.48063e-07	e	Tc13G176780
7.53944e-11	-0.585265	0.077	0.422	6.14841e-07	e	Tc05G152340
8.30646e-11	-0.693213	0.452	0.694	6.77392e-07	e	Tc10G149290
1.07952e-10	-0.639293	0.135	0.503	8.80347e-07	e	Tc08G291840
1.08542e-10	-1.08672	0.846	0.86	8.85164e-07	e	Tc06G227040
1.1127e-10	-1.09511	0.962	0.828	9.07403e-07	e	Tc01G125880
1.3955e-10	-0.602015	0.115	0.462	1.13803e-06	e	Tc11G067310
1.49404e-10	-0.833461	0.096	0.44	1.21839e-06	e	Tc05G027700
1.53529e-10	-0.599649	0.125	0.46	1.25203e-06	e	Tc09G071920
1.68832e-10	-0.769299	0.24	0.548	1.37683e-06	e	Tc13G183480
1.69225e-10	-0.698509	0.952	0.978	1.38003e-06	e	Tc03G214040
1.75177e-10	-0.614691	0.106	0.432	1.42857e-06	e	Tc13G188410
1.75934e-10	0.501102	0.308	0.085	1.43474e-06	e	Tc07G094720
1.81279e-10	-0.588535	0.077	0.414	1.47833e-06	e	Tc10G012660
2.60284e-10	-0.695163	0.413	0.665	2.12261e-06	e	Tc04G316320
2.7658e-10	-0.577287	0.981	0.978	2.25551e-06	e	Tc05G104360
3.13323e-10	-0.607062	0.058	0.379	2.55515e-06	e	Tc03G284640
3.62181e-10	-0.572392	0.731	0.844	2.95358e-06	e	Tc04G110750
3.72897e-10	-0.73449	0.135	0.462	3.04098e-06	e	Tc09G156570
3.99243e-10	-0.576998	0.788	0.866	3.25583e-06	e	Tc11G044920
4.38127e-10	-0.636733	0.663	0.813	3.57293e-06	e	Tc07G157550
4.73092e-10	0.505067	0.519	0.233	3.85807e-06	e	Tc10G133560
5.5323e-10	-0.731486	0.096	0.406	4.51159e-06	e	Tc13G101160
5.77082e-10	-0.603595	0.183	0.511	4.70611e-06	e	Tc08G052730
6.733e-10	-0.617784	1	1	5.49076e-06	e	Tc11G068670
7.74026e-10	-0.765837	0.087	0.394	6.31218e-06	e	Tc04G183810
7.8465e-10	-0.638743	0.933	0.929	6.39882e-06	e	Tc09G190540
7.91258e-10	-0.727197	0.221	0.509	6.45271e-06	e	Tc11G013340
8.09144e-10	-0.532057	0.038	0.343	6.59857e-06	e	Tc04G336380
8.49799e-10	-0.890714	0.327	0.568	6.93011e-06	e	Tc07G183020
1.07491e-09	-0.590609	0.192	0.505	8.76593e-06	e	Tc09G208090
1.0926e-09	-0.952745	0.558	0.712	8.91019e-06	e	Tc04G188930
1.22359e-09	-0.657225	0.125	0.44	9.9784e-06	e	Tc11G110490
1.23178e-09	-0.697421	0.202	0.501	1.00452e-05	e	Tc04G209960
1.30441e-09	-0.617492	0.365	0.637	1.06374e-05	e	Tc01G385070
1.32145e-09	-0.538372	0	0.278	1.07764e-05	e	Tc08G214000
1.40258e-09	-0.568727	0.173	0.491	1.1438e-05	e	Tc11G052710
1.76563e-09	-0.540871	0.067	0.373	1.43987e-05	e	Tc04G167690
1.87108e-09	-0.607589	0.327	0.611	1.52587e-05	e	Tc05G178650
2.27137e-09	0.502408	0.423	0.183	1.8523e-05	e	Tc09G300740
2.28218e-09	-0.587974	0.846	0.897	1.86112e-05	e	Tc01G370630
2.57433e-09	-0.676496	0.865	0.858	2.09936e-05	e	Tc03G214790
2.73859e-09	-0.717028	0.394	0.611	2.23332e-05	e	Tc06G312200
2.9117e-09	0.590271	0.538	0.276	2.3745e-05	e	Tc07G313130
3.57138e-09	-0.587013	0.106	0.4	2.91246e-05	e	Tc01G352260
3.68885e-09	0.623115	0.644	0.402	3.00826e-05	e	Tc04G350090
3.83731e-09	-0.592471	0.769	0.862	3.12933e-05	e	Tc04G153540
4.34261e-09	-0.562351	0.115	0.426	3.5414e-05	e	Tc06G188270
4.39123e-09	-0.823936	0.442	0.677	3.58105e-05	e	Tc03G104480
4.47797e-09	-0.58491	0.904	0.915	3.65178e-05	e	Tc01G089510
4.55115e-09	-0.620066	0.365	0.619	3.71146e-05	e	Tc09G202700
4.86581e-09	-0.863305	0.625	0.716	3.96806e-05	e	Tc11G135800
5.28472e-09	-0.517136	0.971	0.976	4.30969e-05	e	Tc03G108490
5.62384e-09	-0.505018	0.115	0.424	4.58624e-05	e	Tc01G227270
5.92642e-09	0.633386	0.904	0.684	4.833e-05	e	Tc13G188250
5.9971e-09	0.565436	0.577	0.306	4.89063e-05	e	Tc09G233700
6.23113e-09	-0.690605	0.654	0.761	5.08149e-05	e	Tc08G213740
7.46294e-09	-0.552952	0.192	0.495	6.08603e-05	e	Tc03G241930
7.63672e-09	-0.571094	0.231	0.531	6.22775e-05	e	Tc04G039080
9.02362e-09	-0.804501	0.74	0.763	7.35877e-05	e	Tc08G061310
1.03015e-08	-0.595438	0.115	0.396	8.40086e-05	e	Tc03G085000
1.06663e-08	-0.52381	0.481	0.692	8.69837e-05	e	Tc10G169130
1.08481e-08	-0.525105	0.702	0.828	8.84666e-05	e	Tc06G011610
1.12021e-08	-0.76569	0.99	0.998	9.1353e-05	e	Tc04G268390
1.19497e-08	-0.512905	0.01	0.27	9.74502e-05	e	Tc10G173980
1.45351e-08	-0.827074	0.471	0.645	0.000118534	e	Tc07G205570
1.57489e-08	-0.656458	0.298	0.542	0.000128432	e	Tc09G254400
1.59067e-08	-0.594772	0.221	0.497	0.000129719	e	Tc11G063380
1.65195e-08	-0.523251	0.548	0.74	0.000134717	e	Tc06G188090
1.68521e-08	-0.589374	0.231	0.517	0.000137429	e	Tc01G404970
1.76622e-08	-0.566093	0.413	0.653	0.000144035	e	Tc04G080170
1.87866e-08	-1.38748	0.019	0.276	0.000153205	e	Tc05G185910
2.07733e-08	-0.586314	0.279	0.55	0.000169407	e	Tc01G402760
2.37033e-08	-0.596543	0.24	0.517	0.000193301	e	Tc05G152350
2.45821e-08	-0.599748	0.221	0.505	0.000200467	e	Tc06G145570
2.70529e-08	-0.535289	0.154	0.434	0.000220616	e	Tc03G278090
2.70614e-08	-0.74152	0.125	0.4	0.000220685	e	Tc04G337470
2.90881e-08	-0.617068	0.808	0.856	0.000237214	e	Tc12G181920
3.32468e-08	-0.739365	0.115	0.377	0.000271128	e	Tc11G144460
4.57042e-08	-0.513268	0.606	0.787	0.000372718	e	Tc05G098960
4.9094e-08	-0.501092	0.635	0.763	0.000400362	e	Tc07G029450
5.32311e-08	-0.522111	0.394	0.623	0.000434099	e	Tc01G386040
5.45021e-08	-0.533073	1	0.972	0.000444465	e	Tc11G110360
5.46493e-08	-0.56791	0.587	0.738	0.000445665	e	Tc02G158010
5.74835e-08	-0.508134	0.962	0.976	0.000468778	e	Tc10G223910
6.46627e-08	-0.511655	0.74	0.805	0.000527324	e	Tc04G079030
7.41332e-08	-0.509563	0.462	0.671	0.000604556	e	Tc06G075090
7.71242e-08	-0.599624	0.212	0.475	0.000628948	e	Tc05G283950
7.82459e-08	-0.505767	0.173	0.45	0.000638095	e	Tc04G162320
8.78167e-08	-0.554214	0.202	0.46	0.000716145	e	Tc11G139120
1.05293e-07	-0.582671	0.24	0.511	0.000858667	e	Tc04G316190
1.11847e-07	-0.565543	0.173	0.442	0.000912114	e	Tc01G197720
1.15109e-07	-0.586151	0.337	0.556	0.000938716	e	Tc01G421860
1.17462e-07	-0.503139	0.183	0.462	0.000957899	e	Tc09G310730
1.22801e-07	-0.525374	0.99	0.992	0.00100144	e	Tc13G025140
1.39113e-07	-0.540036	0.154	0.41	0.00113447	e	Tc01G108670
1.50807e-07	-0.751267	0.923	0.945	0.00122983	e	Tc04G268640
1.6035e-07	-0.64004	0.442	0.623	0.00130765	e	Tc12G039990
1.61698e-07	-0.553323	0.731	0.815	0.00131865	e	Tc07G280390
1.91096e-07	-0.642521	0.077	0.327	0.00155839	e	Tc10G097560
2.16888e-07	-0.555896	0.154	0.42	0.00176872	e	Tc06G131370
2.23246e-07	0.569133	0.462	0.245	0.00182057	e	Tc01G371070
2.28066e-07	-0.561086	0.404	0.619	0.00185988	e	Tc04G027660
2.28163e-07	-0.561304	0.567	0.738	0.00186067	e	Tc13G200730
2.3088e-07	-0.555867	0.712	0.826	0.00188282	e	Tc07G306120
2.34966e-07	-0.557435	0.183	0.434	0.00191615	e	Tc03G126670
2.49207e-07	-0.514733	0.048	0.286	0.00203228	e	Tc10G185340
2.64326e-07	-0.541289	0.24	0.495	0.00215558	e	Tc03G104670
2.7935e-07	-0.516511	0.923	0.963	0.0022781	e	Tc11G132380
2.90047e-07	-0.507302	0.279	0.531	0.00236533	e	Tc11G110030
2.94482e-07	-0.544429	0.394	0.625	0.0024015	e	Tc10G317810
2.97118e-07	-0.584352	0.99	0.988	0.00242299	e	Tc05G191460
3.56534e-07	-0.520855	0.173	0.436	0.00290753	e	Tc04G290770
3.77001e-07	-0.532376	0.183	0.44	0.00307444	e	Tc11G008840
4.20342e-07	-0.53904	0.663	0.775	0.00342789	e	Tc07G227420
4.36782e-07	-0.530353	0.76	0.846	0.00356196	e	Tc08G129640
6.48553e-07	-0.530203	0.606	0.742	0.00528895	e	Tc01G364230
6.72475e-07	-0.704403	0.856	0.974	0.00548403	e	Tc10G165980
6.87882e-07	-0.554016	0.144	0.389	0.00560968	e	Tc06G128970
7.25744e-07	-0.595391	0.048	0.274	0.00591844	e	Tc01G097010
7.47258e-07	-0.549295	0.058	0.284	0.00609389	e	Tc05G115580
1.70196e-06	-0.504345	0.25	0.487	0.0138795	e	Tc06G165000
1.73215e-06	-1.2863	0.558	0.706	0.0141257	e	Tc04G169550
1.81015e-06	-0.501422	0.365	0.564	0.0147618	e	Tc11G075610
1.9868e-06	-2.68613	0.096	0.314	0.0162024	e	Tc03G357430
2.08909e-06	-0.500067	0.288	0.509	0.0170365	e	Tc03G212530
2.37414e-06	-0.507151	0.26	0.485	0.0193611	e	Tc04G259160
3.46221e-06	-0.58825	1	0.943	0.0282343	e	Tc09G150660
4.17657e-06	-0.573916	0.702	0.74	0.0340599	e	Tc10G046820
4.33825e-06	-3.74701	1	0.961	0.0353785	e	Tc09G222660
4.41322e-06	-0.513261	0.327	0.529	0.0359898	e	Tc07G072950
5.11796e-06	-0.917831	0.144	0.377	0.041737	e	Tc05G108130
5.36255e-06	-0.669814	1	0.85	0.0437316	e	Tc03G202240
3.20494e-90	2.06379	1	1	2.61363e-86	a	Tc10G005680
2.71846e-87	1.98228	1	0.997	2.2169e-83	a	Tc01G329660
7.04565e-87	1.78941	1	0.997	5.74573e-83	a	Tc05G234780
1.46605e-85	1.75168	1	0.964	1.19556e-81	a	Tc07G154180
2.27873e-84	1.448	1	1	1.85831e-80	a	Tc12G158760
5.69841e-84	2.26403	0.996	0.532	4.64706e-80	a	Tc02G138280
1.56881e-83	1.73063	1	0.994	1.27936e-79	a	Tc05G071930
2.20684e-82	1.78115	1	0.985	1.79968e-78	a	Tc07G112240
2.58931e-82	1.77215	1	0.997	2.11159e-78	a	Tc05G308020
5.25509e-82	3.14189	1	0.706	4.28552e-78	a	Tc04G123030
3.60468e-81	1.70334	1	0.994	2.93962e-77	a	Tc07G129430
4.68776e-81	2.07974	1	0.517	3.82287e-77	a	Tc02G138350
8.49786e-81	1.69243	1	1	6.93e-77	a	Tc04G369410
9.09444e-81	1.62401	1	1	7.41652e-77	a	Tc10G167460
1.34446e-80	1.47864	1	1	1.09641e-76	a	Tc05G236040
1.84243e-80	1.63053	1	0.988	1.5025e-76	a	Tc09G130940
1.98591e-80	1.74752	1	0.982	1.61951e-76	a	Tc02G049940
2.17914e-80	1.72146	1	0.988	1.77709e-76	a	Tc10G336260
4.21774e-80	1.65375	1	1	3.43957e-76	a	Tc11G019600
4.9883e-80	1.59753	1	1	4.06796e-76	a	Tc07G107130
7.96083e-80	1.69919	1	0.982	6.49205e-76	a	Tc11G019450
8.79279e-80	2.07122	1	0.64	7.17052e-76	a	Tc03G101260
1.34819e-79	1.69771	1	0.967	1.09945e-75	a	Tc08G300140
2.67553e-79	1.7033	1	0.979	2.18189e-75	a	Tc11G102720
3.43541e-79	1.63593	1	0.991	2.80158e-75	a	Tc10G073270
1.48179e-78	2.24315	1	0.724	1.2084e-74	a	Tc04G032080
1.08292e-77	1.60708	1	0.976	8.83125e-74	a	Tc03G184100
1.48815e-77	1.48328	1	0.976	1.21359e-73	a	Tc01G142320
4.38994e-77	1.68736	1	0.991	3.57999e-73	a	Tc04G291020
8.47038e-77	1.65213	1	0.985	6.90759e-73	a	Tc01G371580
1.42448e-76	1.53417	1	0.994	1.16166e-72	a	Tc01G002020
2.82246e-76	1.53511	1	0.997	2.30172e-72	a	Tc08G245510
5.21031e-76	1.54442	1	0.976	4.24901e-72	a	Tc06G148540
1.56507e-75	1.57815	1	0.982	1.27631e-71	a	Tc05G190990
2.0601e-75	1.88575	1	0.757	1.68001e-71	a	Tc02G161410
1.25738e-74	1.53077	1	0.985	1.02539e-70	a	Tc04G235320
2.82406e-74	1.45301	1	0.982	2.30302e-70	a	Tc07G287570
7.07303e-74	1.62221	1	0.922	5.76805e-70	a	Tc09G310230
8.68508e-74	1.4489	1	0.958	7.08268e-70	a	Tc03G145150
1.24244e-73	1.49122	1	1	1.01321e-69	a	Tc11G127350
1.28209e-73	1.46252	1	0.988	1.04555e-69	a	Tc03G114600
1.87843e-73	1.43585	1	0.997	1.53186e-69	a	Tc01G230630
3.25472e-73	1.48366	1	0.985	2.65423e-69	a	Tc07G154240
5.50322e-73	1.50567	1	0.964	4.48788e-69	a	Tc05G325710
7.21917e-73	1.49697	1	0.982	5.88723e-69	a	Tc11G144780
7.75571e-73	1.54339	1	0.976	6.32478e-69	a	Tc11G099360
8.26551e-73	1.96737	1	0.724	6.74053e-69	a	Tc03G291320
3.81256e-72	1.47478	1	0.964	3.10915e-68	a	Tc05G142900
4.08117e-72	1.3685	1	1	3.3282e-68	a	Tc07G216720
7.9381e-72	1.29191	1	1	6.47352e-68	a	Tc08G195960
8.47196e-72	1.77865	0.989	0.495	6.90889e-68	a	Tc05G130330
8.81855e-72	1.35946	1	0.994	7.19153e-68	a	Tc03G053430
1.16208e-71	1.66721	0.996	0.706	9.47677e-68	a	Tc10G170130
1.43843e-71	2.34192	1	0.799	1.17304e-67	a	Tc07G319390
5.16256e-71	1.51696	0.996	0.847	4.21006e-67	a	Tc11G013470
1.03323e-70	1.47194	1	0.988	8.42603e-67	a	Tc04G260080
2.96031e-70	1.67966	0.981	0.471	2.41414e-66	a	Tc09G014020
3.95352e-70	1.42885	1	0.97	3.22409e-66	a	Tc06G189040
9.41667e-70	1.72225	0.92	0.36	7.6793e-66	a	Tc04G153210
4.04855e-69	1.42808	1	0.985	3.30159e-65	a	Tc01G112020
1.15378e-68	1.36345	1	0.958	9.40907e-65	a	Tc03G312450
1.19676e-68	1.30978	1	0.985	9.75956e-65	a	Tc04G075730
2.23386e-68	1.41	1	0.982	1.82171e-64	a	Tc05G242040
3.18999e-68	1.6937	0.996	0.631	2.60144e-64	a	Tc07G091850
3.41962e-68	1.8265	1	0.634	2.7887e-64	a	Tc04G188780
5.27472e-68	1.75151	0.992	0.772	4.30154e-64	a	Tc04G291530
1.35233e-67	1.52511	1	0.733	1.10283e-63	a	Tc01G125880
2.58338e-67	1.7137	0.996	0.556	2.10675e-63	a	Tc02G135060
3.71389e-67	1.40182	1	0.949	3.02868e-63	a	Tc08G167230
1.35138e-66	1.48523	0.996	0.913	1.10205e-62	a	Tc09G322810
1.64027e-66	1.49666	0.996	0.781	1.33764e-62	a	Tc10G060950
8.29553e-66	1.44957	1	0.958	6.765e-62	a	Tc05G236190
1.45168e-65	1.49092	1	0.778	1.18384e-61	a	Tc03G202240
1.91425e-65	1.34653	1	0.97	1.56107e-61	a	Tc11G023950
2.33768e-65	1.29565	1	1	1.90638e-61	a	Tc04G382360
2.75669e-65	1.40979	0.996	0.916	2.24808e-61	a	Tc05G137050
3.04879e-65	1.61112	0.958	0.526	2.48629e-61	a	Tc07G206640
7.86897e-65	1.30322	1	0.985	6.41715e-61	a	Tc09G178290
1.55902e-64	1.382	1	0.766	1.27138e-60	a	Tc06G202380
3.25174e-64	1.21308	1	0.988	2.6518e-60	a	Tc11G013560
4.97644e-64	1.35146	1	1	4.05828e-60	a	Tc02G041570
7.28568e-64	1.39897	0.996	0.94	5.94147e-60	a	Tc05G115430
1.06033e-63	1.24267	1	0.964	8.64702e-60	a	Tc10G086740
3.29836e-63	1.545	0.97	0.486	2.68982e-59	a	Tc10G216380
1.37092e-62	1.25885	1	0.967	1.11799e-58	a	Tc07G119470
2.99495e-62	1.08132	1	1	2.44238e-58	a	Tc11G068670
3.06214e-62	1.2675	1	0.979	2.49717e-58	a	Tc06G017280
1.99145e-61	1.42054	0.777	0.108	1.62402e-57	a	Tc01G346280
5.26209e-61	1.31965	1	0.88	4.29124e-57	a	Tc03G096250
1.77934e-60	1.25742	1	1	1.45106e-56	a	Tc03G342810
4.15968e-60	1.22425	1	0.997	3.39222e-56	a	Tc06G089630
3.75928e-59	1.24437	1	0.916	3.06569e-55	a	Tc09G150660
1.02257e-58	1.19067	1	0.988	8.33903e-55	a	Tc12G014770
9.4057e-58	1.21371	1	0.97	7.67035e-54	a	Tc09G236820
1.78849e-57	1.24559	1	0.964	1.45852e-53	a	Tc11G126270
1.7186e-56	1.22512	1	0.91	1.40152e-52	a	Tc03G146180
3.34817e-56	1.21144	0.996	0.985	2.73044e-52	a	Tc09G257150
4.62362e-56	1.08509	1	0.988	3.77057e-52	a	Tc05G121260
2.50369e-55	1.23751	0.693	0.078	2.04176e-51	a	Tc05G130180
3.78927e-55	1.39205	0.985	0.82	3.09015e-51	a	Tc08G111500
2.2218e-54	1.08863	0.606	0.027	1.81187e-50	a	Tc12G072230
6.23188e-54	1.30449	0.985	0.625	5.0821e-50	a	Tc11G066580
3.04197e-53	1.31972	0.682	0.081	2.48073e-49	a	Tc12G139760
4.176e-53	1.21511	0.67	0.078	3.40553e-49	a	Tc04G183810
6.74842e-52	1.12732	1	0.97	5.50334e-48	a	Tc03G057470
6.66812e-51	1.12486	1	0.874	5.43785e-47	a	Tc11G116590
3.52296e-50	1.45292	0.97	0.721	2.87297e-46	a	Tc12G075530
5.32225e-50	1.29641	0.682	0.087	4.3403e-46	a	Tc04G122790
8.0884e-50	1.01079	1	0.952	6.59609e-46	a	Tc13G290980
1.263e-49	1.08284	0.701	0.105	1.02998e-45	a	Tc12G021280
1.42715e-49	1.07933	0.996	0.901	1.16384e-45	a	Tc07G305310
3.21648e-49	1.18928	0.894	0.523	2.62304e-45	a	Tc02G229490
6.93755e-49	1.12611	0.989	0.841	5.65757e-45	a	Tc10G331420
7.54907e-49	1.12265	0.962	0.742	6.15627e-45	a	Tc05G304070
1.51626e-48	0.944194	0.591	0.039	1.23651e-44	a	Tc09G178710
9.33142e-48	-2.5969	0.716	0.967	7.60977e-44	a	Tc02G214270
1.8778e-47	-4.35506	0.352	0.856	1.53134e-43	a	Tc06G212800
3.09452e-47	1.17547	0.879	0.411	2.52358e-43	a	Tc12G152810
4.99916e-47	1.0241	0.973	0.775	4.07681e-43	a	Tc03G126820
8.86134e-47	0.991683	0.992	0.901	7.22643e-43	a	Tc04G312910
2.77056e-45	0.936288	1	1	2.25939e-41	a	Tc10G144300
3.54878e-45	1.11016	0.841	0.315	2.89403e-41	a	Tc07G223880
8.76468e-45	-2.77408	0.814	0.955	7.1476e-41	a	Tc02G215020
1.22774e-44	1.04647	0.996	0.76	1.00122e-40	a	Tc11G078770
1.98429e-44	-2.03517	0.265	0.775	1.61819e-40	a	Tc06G131450
4.00989e-44	1.14328	0.716	0.168	3.27006e-40	a	Tc08G197640
5.81261e-44	-5.65566	0.288	0.799	4.74018e-40	a	Tc06G074050
7.09893e-44	0.96261	0.992	0.892	5.78917e-40	a	Tc03G194670
1.12653e-43	-2.86435	0.686	0.97	9.18682e-40	a	Tc13G103190
1.36641e-43	0.977342	1	0.997	1.11431e-39	a	Tc03G291070
1.41876e-43	1.15097	0.966	0.856	1.157e-39	a	Tc12G100020
2.28183e-43	-2.6408	0.822	0.952	1.86084e-39	a	Tc02G214740
2.54899e-43	1.62403	1	0.76	2.0787e-39	a	Tc04G123330
4.79441e-43	-2.91945	0.701	0.931	3.90984e-39	a	Tc02G213670
1.11064e-42	1.07112	0.981	0.715	9.0573e-39	a	Tc08G205650
1.77625e-42	1.29059	1	0.877	1.44853e-38	a	Tc05G194650
2.06665e-42	1.12924	0.648	0.117	1.68535e-38	a	Tc04G337470
4.62931e-42	0.99372	0.966	0.757	3.7752e-38	a	Tc05G304640
1.0481e-41	0.959117	0.958	0.64	8.54724e-38	a	Tc09G013550
4.70994e-41	1.08474	0.97	0.682	3.84095e-37	a	Tc07G208190
5.61579e-40	-2.15501	0.508	0.826	4.57968e-36	a	Tc02G214140
3.05041e-39	0.877432	0.955	0.721	2.48761e-35	a	Tc10G319680
3.33635e-39	0.832062	1	0.934	2.7208e-35	a	Tc08G128520
4.80616e-39	-4.56911	0.042	0.541	3.91942e-35	a	Tc08G243660
1.36397e-38	0.962668	0.773	0.255	1.11231e-34	a	Tc10G160040
3.0515e-38	0.900183	0.595	0.09	2.4885e-34	a	Tc05G186210
2.14388e-37	-5.2095	0.193	0.667	1.74834e-33	a	Tc08G243810
4.7315e-37	0.863066	0.936	0.712	3.85854e-33	a	Tc04G075890
7.27456e-37	-5.39845	0.197	0.664	5.93241e-33	a	Tc08G348810
1.18026e-36	-5.83996	0.269	0.727	9.62505e-33	a	Tc03G291640
1.32293e-36	-6.43015	0.367	0.781	1.07885e-32	a	Tc08G348830
1.41822e-36	0.865954	0.996	0.901	1.15656e-32	a	Tc04G265320
1.55258e-36	0.870939	0.966	0.844	1.26613e-32	a	Tc01G370820
1.55838e-36	0.898844	0.966	0.856	1.27086e-32	a	Tc10G208170
2.07971e-36	1.00033	0.875	0.498	1.696e-32	a	Tc08G250420
2.21004e-36	-2.34424	0.03	0.498	1.80228e-32	a	Tc12G201630
2.92879e-36	0.98404	0.822	0.408	2.38843e-32	a	Tc12G039990
4.76212e-36	0.82206	1	0.976	3.88351e-32	a	Tc08G223870
6.95283e-36	0.97267	0.943	0.613	5.67003e-32	a	Tc08G061310
8.85931e-36	0.923453	0.625	0.135	7.22477e-32	a	Tc13G101160
1.25791e-35	0.949932	0.848	0.514	1.02583e-31	a	Tc09G157580
3.85197e-35	1.06012	0.727	0.237	3.14128e-31	a	Tc03G120200
5.14022e-35	-2.91072	0.03	0.489	4.19185e-31	a	Tc01G142490
6.33812e-35	0.738739	0.47	0.039	5.16874e-31	a	Tc08G214000
1.22916e-34	0.871138	0.758	0.294	1.00238e-30	a	Tc09G254400
1.58113e-34	0.827612	0.947	0.739	1.28941e-30	a	Tc08G129640
7.39245e-34	-6.44196	0.405	0.778	6.02855e-30	a	Tc08G243630
9.84336e-34	0.89792	0.898	0.619	8.02726e-30	a	Tc08G213740
1.25699e-33	0.939189	0.78	0.324	1.02508e-29	a	Tc07G183020
1.50388e-33	-1.5119	0.288	0.718	1.22641e-29	a	Tc10G136150
3.53871e-33	0.958121	0.985	0.934	2.88582e-29	a	Tc03G035860
6.3396e-33	0.843519	0.576	0.105	5.16994e-29	a	Tc07G305110
9.09092e-33	0.755136	0.458	0.048	7.41364e-29	a	Tc11G127970
9.76682e-33	-5.82916	0.943	0.988	7.96484e-29	a	Tc09G222660
1.36971e-32	0.789374	0.663	0.168	1.117e-28	a	Tc03G038060
1.52388e-32	0.783762	0.909	0.652	1.24273e-28	a	Tc13G112730
1.53149e-32	0.757411	1	0.94	1.24893e-28	a	Tc10G044590
2.12368e-32	0.889924	0.655	0.186	1.73186e-28	a	Tc12G016270
2.43607e-32	0.794416	0.64	0.192	1.98662e-28	a	Tc07G166960
2.58538e-32	0.808301	0.989	0.853	2.10838e-28	a	Tc02G150440
3.05623e-32	0.851997	0.917	0.529	2.49236e-28	a	Tc11G135800
4.58165e-32	0.696342	0.591	0.129	3.73633e-28	a	Tc05G115800
6.06493e-32	-4.02939	0.064	0.502	4.94595e-28	a	Tc10G086690
6.94201e-32	0.750858	0.996	0.961	5.66121e-28	a	Tc11G110360
1.60966e-31	0.756929	1	0.964	1.31268e-27	a	Tc09G222770
2.27919e-31	0.789914	0.985	0.91	1.85868e-27	a	Tc06G010350
3.04952e-31	0.788635	0.981	0.868	2.48689e-27	a	Tc04G135630
3.10666e-31	0.967462	0.845	0.414	2.53348e-27	a	Tc13G069900
3.17502e-31	0.593124	1	1	2.58923e-27	a	Tc11G099270
3.3508e-31	0.749157	0.992	0.739	2.73258e-27	a	Tc05G027690
7.20787e-31	0.882621	0.735	0.303	5.87802e-27	a	Tc13G183480
3.40909e-30	-4.43891	0.106	0.529	2.78011e-26	a	Tc08G243340
7.17413e-30	-4.92909	0.121	0.55	5.8505e-26	a	Tc11G079980
1.56669e-29	1.15494	1	0.703	1.27764e-25	a	Tc09G191000
2.32998e-29	0.721401	0.939	0.718	1.9001e-25	a	Tc09G152530
4.55251e-29	0.602917	0.53	0.099	3.71257e-25	a	Tc04G336380
4.87987e-29	0.82652	0.898	0.682	3.97953e-25	a	Tc12G161000
2.62217e-28	-3.48734	0.693	0.844	2.13838e-24	a	Tc08G243250
3.45761e-28	0.762467	0.837	0.505	2.81968e-24	a	Tc10G149290
3.59209e-28	0.613086	0.5	0.087	2.92935e-24	a	Tc02G144050
3.97442e-28	-2.83494	0.015	0.393	3.24114e-24	a	Tc11G063480
7.60194e-28	0.78733	0.837	0.541	6.19938e-24	a	Tc04G155050
1.64107e-27	0.804814	0.659	0.234	1.3383e-23	a	Tc07G039390
1.7017e-27	0.78165	0.701	0.264	1.38774e-23	a	Tc07G135080
1.8093e-27	0.928688	0.848	0.544	1.47548e-23	a	Tc07G062840
3.46549e-27	-6.01593	0.47	0.778	2.82611e-23	a	Tc10G108600
5.88446e-27	0.697554	0.898	0.667	4.79877e-23	a	Tc04G260110
6.39871e-27	0.66226	0.913	0.727	5.21815e-23	a	Tc09G222220
6.4476e-27	0.743113	0.67	0.24	5.25801e-23	a	Tc10G246510
8.35852e-27	-2.00436	0.663	0.85	6.81637e-23	a	Tc05G104180
1.08224e-26	0.66756	0.966	0.793	8.8257e-23	a	Tc05G129420
3.58072e-26	0.572818	0.515	0.111	2.92008e-22	a	Tc06G312790
5.86169e-26	-1.5581	0.106	0.486	4.78021e-22	a	Tc13G173230
6.16932e-26	0.599927	0.989	0.964	5.03108e-22	a	Tc03G108490
1.45136e-25	0.659686	0.973	0.937	1.18358e-21	a	Tc01G402610
1.5792e-25	-1.02491	0.121	0.502	1.28784e-21	a	Tc03G055940
1.97239e-25	0.63531	0.636	0.186	1.60849e-21	a	Tc11G110490
2.02399e-25	0.676846	0.958	0.829	1.65057e-21	a	Tc10G331020
2.08442e-25	0.598019	0.549	0.132	1.69984e-21	a	Tc02G085990
2.31938e-25	0.881374	0.97	0.769	1.89146e-21	a	Tc06G227040
2.65217e-25	0.595479	0.481	0.099	2.16284e-21	a	Tc07G210620
3.70414e-25	-2.26598	0.015	0.36	3.02073e-21	a	Tc05G152650
5.30775e-25	0.66652	0.64	0.216	4.32847e-21	a	Tc01G197980
5.80643e-25	0.586805	0.549	0.138	4.73514e-21	a	Tc05G328450
1.58272e-24	-1.65082	0.159	0.517	1.29071e-20	a	Tc11G012600
1.73339e-24	0.581069	0.432	0.072	1.41358e-20	a	Tc06G190640
2.29269e-24	-4.42352	0.208	0.562	1.86969e-20	a	Tc04G344650
2.5065e-24	-1.75018	0.114	0.462	2.04405e-20	a	Tc08G261290
2.92335e-24	-1.08926	0.17	0.544	2.38399e-20	a	Tc13G168910
4.1873e-24	0.651374	0.89	0.76	3.41474e-20	a	Tc06G180470
4.7023e-24	0.620972	0.924	0.703	3.83473e-20	a	Tc07G280390
4.84736e-24	0.743825	0.61	0.174	3.95302e-20	a	Tc04G121410
5.64449e-24	0.650236	0.996	0.934	4.60308e-20	a	Tc07G186250
5.78391e-24	0.684884	0.723	0.354	4.71678e-20	a	Tc01G421860
6.09629e-24	0.643677	0.932	0.784	4.97152e-20	a	Tc08G256590
6.44272e-24	0.572023	0.489	0.111	5.25404e-20	a	Tc05G321170
7.86145e-24	0.522707	0.428	0.075	6.41101e-20	a	Tc08G276520
8.2378e-24	0.657535	0.64	0.225	6.71793e-20	a	Tc06G128210
8.28063e-24	0.725508	0.92	0.733	6.75286e-20	a	Tc04G359280
8.53893e-24	0.597149	1	0.988	6.9635e-20	a	Tc05G068090
1.11323e-23	0.707217	0.678	0.267	9.07838e-20	a	Tc04G209960
1.15097e-23	-6.66734	0.989	0.997	9.38619e-20	a	Tc03G291380
1.4464e-23	0.687758	0.682	0.282	1.17954e-19	a	Tc11G013340
1.84476e-23	0.686696	0.682	0.276	1.50441e-19	a	Tc06G145570
2.14836e-23	0.679038	0.924	0.805	1.75199e-19	a	Tc06G006760
2.34628e-23	0.657078	0.989	0.937	1.91339e-19	a	Tc10G188710
6.96788e-23	0.598579	0.587	0.192	5.68231e-19	a	Tc10G246670
7.24199e-23	-2.62849	0.019	0.339	5.90584e-19	a	Tc08G243970
8.62054e-23	0.619401	0.909	0.79	7.03005e-19	a	Tc12G222540
8.65561e-23	-1.67887	0.061	0.393	7.05865e-19	a	Tc08G243590
9.75755e-23	0.661278	0.731	0.363	7.95728e-19	a	Tc06G010270
1.16913e-22	0.574588	0.977	0.862	9.53423e-19	a	Tc09G228390
1.18584e-22	-2.49382	0.011	0.324	9.67051e-19	a	Tc10G151300
1.19391e-22	0.580197	0.947	0.808	9.73631e-19	a	Tc11G075570
1.34795e-22	0.743449	0.583	0.216	1.09926e-18	a	Tc03G308090
1.42005e-22	0.662816	0.598	0.225	1.15805e-18	a	Tc01G068700
1.78833e-22	0.531381	0.549	0.156	1.45838e-18	a	Tc06G018690
2.7455e-22	0.636133	0.958	0.877	2.23895e-18	a	Tc01G089510
4.75694e-22	0.531861	0.439	0.093	3.87929e-18	a	Tc07G107260
4.84351e-22	0.626806	0.879	0.727	3.94988e-18	a	Tc04G079030
5.27319e-22	0.577345	0.477	0.111	4.30029e-18	a	Tc11G129160
5.86699e-22	0.732926	0.742	0.456	4.78453e-18	a	Tc05G332600
6.37986e-22	0.572922	0.985	0.952	5.20278e-18	a	Tc05G112510
6.97534e-22	0.633968	0.652	0.276	5.68839e-18	a	Tc07G048640
7.52562e-22	0.651071	0.485	0.138	6.13715e-18	a	Tc03G145170
8.16353e-22	0.580576	0.913	0.772	6.65736e-18	a	Tc06G159940
8.63343e-22	0.710024	0.761	0.492	7.04057e-18	a	Tc04G080170
9.46259e-22	-1.23349	0	0.294	7.71674e-18	a	Tc05G289940
1.00001e-21	-0.936002	0.307	0.667	8.15508e-18	a	Tc13G109900
1.00191e-21	0.543244	0.534	0.15	8.17056e-18	a	Tc04G167690
1.22674e-21	0.643458	0.652	0.282	1.00041e-17	a	Tc04G317770
1.64013e-21	0.609278	0.614	0.222	1.33753e-17	a	Tc01G197720
1.69303e-21	-2.03564	0.015	0.318	1.38067e-17	a	Tc05G119120
3.08394e-21	0.509189	0.428	0.093	2.51495e-17	a	Tc06G118400
3.13424e-21	0.552939	0.989	0.943	2.55598e-17	a	Tc13G217970
3.32435e-21	0.584721	0.992	0.973	2.71101e-17	a	Tc11G119060
3.94502e-21	-0.907943	0.068	0.399	3.21716e-17	a	Tc02G214410
3.95846e-21	-0.753571	0.466	0.772	3.22812e-17	a	Tc05G271900
4.45502e-21	0.538901	0.996	0.988	3.63307e-17	a	Tc03G148640
4.48444e-21	0.568657	0.951	0.94	3.65706e-17	a	Tc10G183890
4.63357e-21	0.558859	0.902	0.697	3.77867e-17	a	Tc07G157550
5.50601e-21	0.734707	0.883	0.7	4.49015e-17	a	Tc03G138330
6.77736e-21	0.602215	0.875	0.556	5.52694e-17	a	Tc03G036190
6.92635e-21	0.594206	0.572	0.204	5.64844e-17	a	Tc01G131600
7.05866e-21	0.672812	0.86	0.634	5.75634e-17	a	Tc10G046820
7.6655e-21	-2.95998	0.019	0.315	6.25122e-17	a	Tc03G291470
1.13967e-20	-0.84581	0.352	0.658	9.29405e-17	a	Tc01G368760
1.1404e-20	-2.00946	0.008	0.294	9.29998e-17	a	Tc04G227990
1.21224e-20	-2.76785	0.019	0.312	9.88581e-17	a	Tc06G110120
1.23326e-20	0.575507	0.932	0.826	1.00573e-16	a	Tc09G122240
1.30465e-20	0.518973	0.485	0.135	1.06394e-16	a	Tc08G061800
1.5274e-20	0.583404	0.617	0.237	1.24559e-16	a	Tc03G103750
1.61252e-20	0.626925	0.837	0.568	1.31501e-16	a	Tc07G129370
1.67952e-20	0.522205	0.553	0.183	1.36965e-16	a	Tc11G014530
1.87457e-20	0.601125	0.602	0.222	1.52871e-16	a	Tc04G290770
2.20894e-20	0.588916	0.898	0.715	1.80139e-16	a	Tc03G291110
2.37206e-20	-1.05756	0.14	0.465	1.93441e-16	a	Tc04G289950
2.50869e-20	0.568436	0.549	0.183	2.04584e-16	a	Tc10G326940
2.58372e-20	-1.06857	0.015	0.303	2.10703e-16	a	Tc01G125510
2.74049e-20	0.74514	0.53	0.174	2.23487e-16	a	Tc11G144460
2.89361e-20	0.609032	0.564	0.201	2.35974e-16	a	Tc13G162610
3.32926e-20	0.571384	0.511	0.165	2.71501e-16	a	Tc12G229800
3.43359e-20	0.60703	0.818	0.592	2.80009e-16	a	Tc05G068080
3.68019e-20	0.608571	0.769	0.417	3.0012e-16	a	Tc06G312200
3.86437e-20	-1.94007	0.019	0.306	3.1514e-16	a	Tc07G149940
4.37582e-20	0.556214	0.924	0.796	3.56848e-16	a	Tc11G044920
4.47108e-20	-0.80625	0.152	0.483	3.64617e-16	a	Tc02G082900
4.68479e-20	-2.39929	0.091	0.399	3.82044e-16	a	Tc04G076780
4.84451e-20	0.590686	0.701	0.315	3.9507e-16	a	Tc01G137580
5.00571e-20	0.599024	0.625	0.249	4.08216e-16	a	Tc01G162000
5.53311e-20	0.654939	0.545	0.189	4.51225e-16	a	Tc06G128970
6.47636e-20	0.547137	0.496	0.15	5.28148e-16	a	Tc06G101540
7.99498e-20	0.624491	0.655	0.279	6.5199e-16	a	Tc06G165000
9.50553e-20	0.648538	0.773	0.48	7.75176e-16	a	Tc07G028870
1.17533e-19	0.501077	0.424	0.105	9.58484e-16	a	Tc06G092570
1.26317e-19	0.514224	0.564	0.189	1.03012e-15	a	Tc10G012660
1.3209e-19	0.592243	0.758	0.447	1.0772e-15	a	Tc10G317810
1.36498e-19	0.559983	0.633	0.249	1.11314e-15	a	Tc03G007670
1.45116e-19	0.586523	0.591	0.219	1.18342e-15	a	Tc13G025040
1.95244e-19	0.527629	0.485	0.147	1.59222e-15	a	Tc04G084480
2.2023e-19	0.523818	0.417	0.099	1.79598e-15	a	Tc05G212490
2.22584e-19	-0.803016	0	0.264	1.81517e-15	a	Tc07G111740
2.51239e-19	0.50457	0.614	0.234	2.04885e-15	a	Tc04G162320
3.51637e-19	0.593097	0.902	0.733	2.8676e-15	a	Tc08G300160
3.72892e-19	0.503691	0.466	0.135	3.04093e-15	a	Tc06G185240
3.94674e-19	0.513502	0.398	0.09	3.21857e-15	a	Tc01G269300
4.53051e-19	0.589239	0.625	0.285	3.69463e-15	a	Tc11G064920
4.5957e-19	-1.51032	0.795	0.946	3.7478e-15	a	Tc03G167760
9.58193e-19	0.55329	0.765	0.459	7.81407e-15	a	Tc01G202820
9.78341e-19	-1.43087	0.011	0.276	7.97837e-15	a	Tc11G080020
1.26671e-18	-1.47565	0.996	1	1.033e-14	a	Tc05G112440
1.38401e-18	0.502045	0.989	0.973	1.12866e-14	a	Tc09G338420
1.99733e-18	0.568103	0.875	0.658	1.62882e-14	a	Tc04G349610
2.06908e-18	-1.59689	0.027	0.297	1.68734e-14	a	Tc01G130120
2.47253e-18	0.555993	0.58	0.231	2.01635e-14	a	Tc03G278090
2.8309e-18	-0.942889	0.008	0.264	2.3086e-14	a	Tc01G084200
2.98803e-18	0.511482	0.996	0.958	2.43674e-14	a	Tc10G058640
3.62795e-18	-1.14057	0.254	0.544	2.95859e-14	a	Tc10G217410
5.10332e-18	0.553164	0.678	0.309	4.16176e-14	a	Tc11G113650
5.91918e-18	0.541435	0.602	0.24	4.82709e-14	a	Tc10G179070
6.59716e-18	0.535455	0.977	0.781	5.37999e-14	a	Tc02G162020
7.05384e-18	0.596665	0.701	0.393	5.7524e-14	a	Tc11G075610
8.44468e-18	0.58816	0.894	0.808	6.88663e-14	a	Tc04G153540
8.68672e-18	0.507719	0.519	0.168	7.08402e-14	a	Tc03G284640
9.30504e-18	-0.784659	0.008	0.258	7.58826e-14	a	Tc01G211460
9.3744e-18	-0.926223	0.436	0.748	7.64483e-14	a	Tc10G190560
9.56361e-18	0.527251	0.614	0.255	7.79913e-14	a	Tc10G307990
9.61864e-18	0.562743	0.936	0.799	7.844e-14	a	Tc03G214790
1.04735e-17	0.568283	0.527	0.207	8.54115e-14	a	Tc01G352260
1.14962e-17	-0.938196	0.129	0.432	9.37512e-14	a	Tc02G101400
1.30906e-17	-1.40296	0.102	0.381	1.06754e-13	a	Tc10G278060
1.32789e-17	0.529916	0.826	0.456	1.08289e-13	a	Tc04G038660
1.68748e-17	-1.67763	0.553	0.781	1.37614e-13	a	Tc04G169550
1.74831e-17	-0.709846	0.125	0.426	1.42574e-13	a	Tc01G364350
2.02808e-17	-1.53114	0.011	0.261	1.6539e-13	a	Tc10G092350
2.17115e-17	-1.76159	0.098	0.39	1.77058e-13	a	Tc11G005740
3.34134e-17	0.511103	0.553	0.225	2.72487e-13	a	Tc01G227270
3.44259e-17	0.521057	0.386	0.096	2.80744e-13	a	Tc10G173980
4.45503e-17	0.562844	0.75	0.438	3.63307e-13	a	Tc04G316330
4.49619e-17	-1.18858	0.027	0.282	3.66664e-13	a	Tc09G261940
5.00899e-17	0.594416	0.409	0.114	4.08483e-13	a	Tc05G115580
5.15411e-17	0.601228	0.557	0.234	4.20317e-13	a	Tc05G001180
5.64569e-17	0.54258	0.625	0.276	4.60406e-13	a	Tc10G216370
6.17707e-17	0.59248	0.519	0.21	5.0374e-13	a	Tc03G085000
7.14163e-17	0.567507	0.557	0.243	5.824e-13	a	Tc08G313190
8.07812e-17	-1.89664	0.011	0.252	6.5877e-13	a	Tc09G175320
1.04039e-16	0.578255	0.686	0.39	8.48434e-13	a	Tc08G334470
1.04687e-16	-0.715897	0.345	0.637	8.53722e-13	a	Tc03G346540
1.04813e-16	0.524127	0.561	0.216	8.54748e-13	a	Tc10G226250
1.13676e-16	-1.15841	0.023	0.27	9.27029e-13	a	Tc05G255920
1.2074e-16	0.54335	0.652	0.309	9.84637e-13	a	Tc10G157270
1.29419e-16	0.509251	0.701	0.345	1.05541e-12	a	Tc01G402760
1.49064e-16	0.544907	0.807	0.592	1.21562e-12	a	Tc09G254340
1.55399e-16	-1.1123	0.027	0.273	1.26728e-12	a	Tc11G005930
1.74156e-16	-1.35473	0.023	0.267	1.42024e-12	a	Tc07G133690
1.85839e-16	0.530167	0.644	0.3	1.51552e-12	a	Tc08G140510
1.9051e-16	0.50304	0.504	0.186	1.55361e-12	a	Tc08G246210
2.266e-16	0.582506	0.678	0.348	1.84793e-12	a	Tc07G072950
2.27251e-16	-0.745466	0.049	0.312	1.85323e-12	a	Tc08G085840
2.48362e-16	0.549627	0.58	0.249	2.02539e-12	a	Tc11G008840
2.96124e-16	-1.90112	0.197	0.477	2.41489e-12	a	Tc08G270010
3.45192e-16	0.619287	0.625	0.303	2.81504e-12	a	Tc06G187040
3.95278e-16	0.629141	0.674	0.39	3.22349e-12	a	Tc09G260960
4.02774e-16	0.541086	0.875	0.679	3.28462e-12	a	Tc01G164800
4.50279e-16	0.617548	0.72	0.495	3.67202e-12	a	Tc05G154260
4.517e-16	-2.80778	0.068	0.327	3.68361e-12	a	Tc05G140920
4.73233e-16	-2.1636	0.133	0.393	3.85922e-12	a	Tc11G050020
4.95204e-16	0.541066	0.667	0.345	4.03839e-12	a	Tc11G110030
4.96822e-16	0.516225	0.883	0.679	4.05158e-12	a	Tc06G053350
5.29037e-16	0.506364	0.924	0.811	4.3143e-12	a	Tc10G119560
6.70509e-16	0.508133	0.538	0.225	5.468e-12	a	Tc03G126830
6.84415e-16	0.533639	0.716	0.42	5.58141e-12	a	Tc05G217520
6.92109e-16	-0.677955	0.193	0.483	5.64415e-12	a	Tc09G282890
7.51586e-16	0.642325	0.981	0.94	6.12918e-12	a	Tc10G273790
8.3369e-16	-1.56556	0.064	0.327	6.79874e-12	a	Tc03G149110
1.06194e-15	-0.889215	0.235	0.495	8.66015e-12	a	Tc09G257570
1.87917e-15	-0.716731	0.034	0.276	1.53246e-11	a	Tc11G023100
2.0319e-15	0.54258	0.742	0.492	1.65701e-11	a	Tc03G246170
2.75208e-15	0.518903	0.818	0.619	2.24432e-11	a	Tc06G188090
3.09807e-15	-1.16127	0.473	0.7	2.52648e-11	a	Tc03G186280
3.56059e-15	0.531049	0.848	0.673	2.90366e-11	a	Tc10G205410
3.64418e-15	0.576724	0.545	0.255	2.97183e-11	a	Tc09G248530
3.92684e-15	-0.698322	0.473	0.718	3.20234e-11	a	Tc07G040550
4.24924e-15	-4.43901	0.193	0.465	3.46525e-11	a	Tc01G203120
4.67309e-15	0.510138	0.735	0.459	3.81091e-11	a	Tc04G027660
5.42876e-15	0.54741	0.606	0.306	4.42716e-11	a	Tc04G368420
5.45541e-15	0.521397	0.598	0.297	4.44889e-11	a	Tc09G257960
6.35738e-15	0.508703	0.765	0.508	5.18444e-11	a	Tc07G115130
8.68172e-15	-0.611529	0.303	0.61	7.07994e-11	a	Tc04G041100
9.83885e-15	-1.05555	0.307	0.568	8.02358e-11	a	Tc04G169080
9.87587e-15	-1.37391	0.114	0.366	8.05377e-11	a	Tc09G239590
1.21688e-14	0.537512	0.602	0.315	9.92363e-11	a	Tc08G021380
2.0093e-14	0.535428	0.837	0.709	1.63858e-10	a	Tc10G060980
2.48786e-14	-0.564154	0.152	0.42	2.02885e-10	a	Tc03G169880
2.67415e-14	0.649858	0.739	0.574	2.18077e-10	a	Tc03G277440
3.07697e-14	0.505538	0.64	0.342	2.50927e-10	a	Tc06G185720
3.8298e-14	0.545169	0.826	0.688	3.12321e-10	a	Tc08G316580
5.87649e-14	-0.826171	0.038	0.261	4.79228e-10	a	Tc03G062150
6.32474e-14	-0.6366	0.057	0.291	5.15783e-10	a	Tc01G126570
7.04728e-14	0.502657	0.758	0.58	5.74706e-10	a	Tc04G035120
8.83263e-14	0.532021	0.72	0.52	7.20301e-10	a	Tc13G227400
9.09891e-14	-2.05685	0.068	0.303	7.42016e-10	a	Tc03G180860
1.26978e-13	-0.597342	0.879	0.973	1.0355e-09	a	Tc13G079190
1.45806e-13	-0.989028	0.371	0.61	1.18905e-09	a	Tc12G122990
1.54787e-13	-1.77453	0.121	0.369	1.26229e-09	a	Tc08G143600
1.59784e-13	-0.613225	0.549	0.778	1.30304e-09	a	Tc08G203630
2.04488e-13	-0.670729	0.534	0.757	1.6676e-09	a	Tc08G234180
3.2734e-13	0.52354	0.629	0.36	2.66946e-09	a	Tc04G039080
4.06772e-13	-0.910926	0.208	0.453	3.31722e-09	a	Tc01G143370
4.09902e-13	-0.808062	0.133	0.375	3.34275e-09	a	Tc02G214060
4.75129e-13	-0.633423	0.042	0.258	3.87467e-09	a	Tc13G072090
8.67131e-13	-0.606788	0.148	0.396	7.07146e-09	a	Tc03G315620
9.52035e-13	-0.718684	0.102	0.342	7.76385e-09	a	Tc02G057320
1.29935e-12	-0.781074	0.826	0.943	1.05962e-08	a	Tc07G077530
1.32597e-12	0.501414	0.72	0.526	1.08133e-08	a	Tc06G003950
1.51665e-12	-1.53095	0.072	0.288	1.23683e-08	a	Tc09G153290
1.99161e-12	-1.01619	0.402	0.643	1.62416e-08	a	Tc07G194000
3.21966e-12	-1.53418	0.08	0.3	2.62563e-08	a	Tc07G301580
3.34073e-12	-2.68754	0.049	0.252	2.72437e-08	a	Tc07G201040
4.68112e-12	-1.6258	0.083	0.3	3.81745e-08	a	Tc03G139790
9.7893e-12	-0.659891	0.053	0.258	7.98318e-08	a	Tc03G074200
2.33471e-11	-3.30313	0.057	0.252	1.90395e-07	a	Tc01G203150
2.47224e-11	-0.566763	0.053	0.252	2.01611e-07	a	Tc02G213890
2.98205e-11	0.519044	0.693	0.483	2.43186e-07	a	Tc01G188700
4.77023e-11	-0.511899	0.076	0.282	3.89012e-07	a	Tc05G191430
5.7318e-11	-0.700738	0.258	0.48	4.67428e-07	a	Tc07G050110
5.79762e-11	2.4936	0.311	0.099	4.72796e-07	a	Tc01G344020
1.15265e-10	0.509269	0.568	0.315	9.39987e-07	a	Tc11G090260
1.35413e-10	-0.529961	0.723	0.868	1.1043e-06	a	Tc04G120270
1.8378e-10	2.99795	0.409	0.171	1.49872e-06	a	Tc03G357430
2.29026e-10	-0.56532	0.182	0.396	1.86771e-06	a	Tc01G014820
2.60376e-10	-1.06135	0.261	0.456	2.12337e-06	a	Tc11G052640
3.02494e-10	-0.60862	0.652	0.835	2.46684e-06	a	Tc06G118920
4.93608e-10	-3.30563	0.58	0.709	4.02537e-06	a	Tc07G032030
5.98569e-10	-0.595633	0.311	0.514	4.88133e-06	a	Tc08G260770
9.6254e-10	-5.57097	0.795	0.847	7.84951e-06	a	Tc06G328960
1.01231e-09	-0.750876	0.152	0.351	8.25538e-06	a	Tc09G199550
1.91697e-09	-0.870387	1	0.88	1.56329e-05	a	Tc08G243290
1.95987e-09	-0.6583	0.174	0.369	1.59827e-05	a	Tc10G097560
2.08539e-09	-0.596963	0.095	0.282	1.70064e-05	a	Tc13G088740
2.27953e-09	-0.577068	0.5	0.685	1.85895e-05	a	Tc05G153970
2.34777e-09	-3.46035	0.144	0.327	1.91461e-05	a	Tc05G087850
2.45674e-09	-0.831884	0.095	0.291	2.00347e-05	a	Tc09G063930
2.62947e-09	-1.43818	0.258	0.438	2.14433e-05	a	Tc10G193530
2.99592e-09	-0.71311	0.246	0.432	2.44317e-05	a	Tc09G274610
6.75582e-09	0.773261	0.697	0.589	5.50937e-05	a	Tc03G104480
8.0145e-09	-1.20767	0.246	0.408	6.53583e-05	a	Tc05G108130
1.2368e-08	-0.58667	0.254	0.432	0.000100861	a	Tc09G233700
1.3252e-08	-0.523155	0.155	0.339	0.00010807	a	Tc07G188260
1.65828e-08	-1.01577	0.197	0.372	0.000135233	a	Tc06G120690
1.67028e-08	-0.611114	0.485	0.688	0.000136211	a	Tc07G207920
4.44814e-08	-0.695222	0.405	0.574	0.000362746	a	Tc07G154760
4.7879e-08	-0.511918	0.091	0.255	0.000390453	a	Tc02G120660
7.61284e-08	0.880283	0.477	0.255	0.000620827	a	Tc08G185130
8.99343e-08	-0.665016	0.25	0.408	0.000733414	a	Tc10G216650
9.26494e-08	-0.850231	0.133	0.309	0.000755556	a	Tc05G185910
9.73914e-08	-0.580066	0.765	0.892	0.000794227	a	Tc01G143850
1.77851e-07	-0.620893	0.348	0.502	0.00145038	a	Tc01G297470
3.18793e-07	-0.64565	0.629	0.787	0.00259976	a	Tc10G319770
1.00346e-06	-0.524838	0.235	0.39	0.00818323	a	Tc11G051300
3.62495e-06	-0.529231	0.731	0.805	0.0295615	a	Tc12G109420
5.99289e-06	-0.504551	0.117	0.252	0.048872	a	Tc13G024410
8.982e-30	1.44148	0.96	0.607	7.32482e-26	c	Tc07G032030
1.16585e-28	1.60535	0.64	0.128	9.50749e-25	c	Tc09G153290
2.40649e-26	1.24819	0.507	0.08	1.9625e-22	c	Tc10G009310
1.35015e-15	1.34068	0.96	0.67	1.10105e-11	c	Tc04G242650
1.42176e-14	0.725558	0.413	0.102	1.15945e-10	c	Tc09G268660
5.92553e-13	0.763079	0.973	0.661	4.83227e-09	c	Tc11G135800
2.53608e-12	0.843705	0.893	0.575	2.06817e-08	c	Tc07G205570
3.23076e-11	1.15841	0.987	0.807	2.63469e-07	c	Tc02G213670
2.03294e-10	0.865379	0.44	0.169	1.65787e-06	c	Tc11G080900
7.74822e-10	0.611083	1	1	6.31867e-06	c	Tc08G245270
1.27571e-09	-0.849834	1	1	1.04034e-05	c	Tc05G091870
1.8166e-09	0.517402	1	1	1.48143e-05	c	Tc09G278870
4.29258e-09	0.728073	0.92	0.651	3.5006e-05	c	Tc02G214140
4.45125e-09	0.561743	1	0.992	3.62999e-05	c	Tc03G177520
4.94573e-09	0.714664	1	0.879	4.03324e-05	c	Tc02G214740
5.26546e-09	0.791986	0.653	0.385	4.29398e-05	c	Tc07G193920
2.04078e-08	0.656922	0.867	0.67	0.000166425	c	Tc06G182710
5.08358e-08	-0.517914	0.107	0.456	0.000414566	c	Tc09G257020
5.64035e-08	0.523405	1	0.944	0.000459971	c	Tc09G309390
7.65965e-08	0.600254	0.853	0.621	0.000624645	c	Tc06G008830
8.89236e-08	-0.538378	0.693	0.864	0.000725172	c	Tc09G067270
1.06316e-07	-0.60189	0.96	0.979	0.000867005	c	Tc11G110360
1.39027e-07	0.582769	0.947	0.764	0.00113376	c	Tc08G189000
2.02685e-07	-0.560063	0.12	0.441	0.0016529	c	Tc05G116440
3.72467e-07	0.544514	0.88	0.657	0.00303747	c	Tc04G188930
3.93882e-07	-0.622795	0.133	0.45	0.00321211	c	Tc01G111890
3.97139e-07	0.519161	0.987	0.782	0.00323866	c	Tc04G171280
4.97207e-07	0.56336	0.973	0.86	0.00405472	c	Tc03G058040
4.98851e-07	0.56682	0.987	0.851	0.00406813	c	Tc02G162020
8.17383e-07	0.733471	0.933	0.795	0.00666576	c	Tc05G255630
9.19557e-07	-0.516036	0.08	0.377	0.00749899	c	Tc06G065780
1.11525e-06	0.636662	0.987	0.879	0.0090949	c	Tc02G215020
1.13761e-06	-1.51829	1	0.923	0.00927722	c	Tc08G243290
1.47142e-06	0.658285	0.787	0.625	0.0119994	c	Tc01G148020
2.73242e-06	-0.850768	0.147	0.431	0.0222829	c	Tc05G043430
2.94874e-06	-0.541206	1	1	0.024047	c	Tc11G068670
3.04257e-06	-0.701192	1	0.998	0.0248121	c	Tc06G089630
3.66484e-06	0.603363	0.64	0.481	0.0298868	c	Tc08G087750
4.85139e-06	0.635025	0.307	0.126	0.0395631	c	Tc08G188160
6.64293e-77	1.62592	0.725	0.015	5.41731e-73	f	Tc01G365430
3.78176e-76	1.24516	0.667	0.007	3.08403e-72	f	Tc07G025030
2.57939e-72	2.33537	0.843	0.042	2.10349e-68	f	Tc10G094110
3.83021e-68	2.34348	0.706	0.022	3.12354e-64	f	Tc11G069650
1.09093e-67	3.52507	1	0.103	8.89652e-64	f	Tc07G149940
1.32362e-65	2.62213	0.98	0.082	1.07941e-61	f	Tc11G080020
3.00408e-61	1.2031	0.647	0.02	2.44983e-57	f	Tc10G197870
4.14962e-61	2.57372	1	0.09	3.38402e-57	f	Tc04G227990
6.34616e-57	4.72328	0.98	0.141	5.17529e-53	f	Tc05G140920
4.41643e-56	0.88895	0.529	0.009	3.6016e-52	f	Tc06G272470
5.53927e-53	1.33156	0.529	0.013	4.51728e-49	f	Tc05G236790
2.57639e-50	0.981621	0.51	0.013	2.10105e-46	f	Tc11G065230
1.07159e-49	2.08072	0.98	0.11	8.73884e-46	f	Tc03G291470
1.67953e-49	1.84912	0.922	0.106	1.36966e-45	f	Tc01G125510
2.0877e-48	0.946401	0.451	0.007	1.70252e-44	f	Tc13G049580
2.29247e-48	1.28021	0.451	0.007	1.86951e-44	f	Tc04G357910
2.09747e-44	1.60659	0.529	0.024	1.71049e-40	f	Tc05G037190
2.68056e-44	1.7437	0.686	0.059	2.186e-40	f	Tc03G120500
4.71647e-44	1.68703	0.902	0.134	3.84628e-40	f	Tc13G088740
9.50838e-44	1.34309	0.922	0.108	7.75408e-40	f	Tc01G130120
9.28205e-43	2.91239	0.667	0.059	7.56951e-39	f	Tc09G130670
1.14718e-42	1.12825	0.725	0.066	9.35528e-39	f	Tc07G305470
5.12697e-42	4.12394	0.745	0.086	4.18105e-38	f	Tc05G138800
9.00455e-42	4.45794	0.725	0.079	7.34321e-38	f	Tc05G022580
1.15981e-41	1.85408	0.765	0.097	9.45827e-38	f	Tc12G184760
2.44687e-41	2.69685	0.49	0.022	1.99542e-37	f	Tc13G019520
4.45435e-41	0.751711	0.784	0.077	3.63252e-37	f	Tc04G155440
8.9022e-41	0.519342	0.843	0.086	7.25974e-37	f	Tc10G092350
9.45446e-40	3.21498	0.549	0.037	7.71011e-36	f	Tc03G180790
3.94801e-39	1.3341	0.647	0.06	3.21961e-35	f	Tc11G027640
5.31651e-39	0.523877	0.392	0.009	4.33561e-35	f	Tc13G193300
4.9658e-38	2.53707	0.98	0.277	4.04961e-34	f	Tc05G108130
5.60037e-38	0.529123	0.353	0.005	4.5671e-34	f	Tc11G110350
2.26358e-37	3.10572	0.941	0.196	1.84595e-33	f	Tc08G143600
3.47952e-37	3.95756	0.706	0.093	2.83755e-33	f	Tc04G151290
6.66755e-37	2.04537	0.49	0.029	5.43738e-33	f	Tc11G135640
1.44587e-36	0.535408	0.412	0.015	1.17911e-32	f	Tc09G007120
1.49264e-36	6.43649	1	0.48	1.21725e-32	f	Tc03G291640
5.72592e-36	1.07499	0.392	0.013	4.66949e-32	f	Tc11G129980
8.8333e-36	3.61251	0.804	0.126	7.20356e-32	f	Tc05G119120
1.60691e-35	1.21664	0.431	0.02	1.31044e-31	f	Tc05G323080
2.80156e-35	2.04908	0.529	0.042	2.28467e-31	f	Tc08G342270
3.45991e-35	1.13688	0.373	0.011	2.82156e-31	f	Tc09G130580
7.09113e-35	1.54673	0.392	0.015	5.78282e-31	f	Tc08G342290
1.72723e-34	1.34388	0.706	0.101	1.40855e-30	f	Tc12G199270
1.73981e-34	1.39405	0.353	0.009	1.41881e-30	f	Tc08G118620
1.83879e-34	0.773855	0.353	0.009	1.49954e-30	f	Tc03G181090
3.40821e-34	2.40278	0.49	0.035	2.77939e-30	f	Tc01G152110
2.06556e-33	1.21371	0.686	0.088	1.68447e-29	f	Tc04G078840
2.62303e-33	0.795403	0.314	0.005	2.13908e-29	f	Tc07G217570
2.66879e-33	0.856203	0.314	0.005	2.1764e-29	f	Tc04G305250
3.7522e-33	2.72344	0.863	0.225	3.05992e-29	f	Tc08G051930
9.03732e-33	1.03768	0.353	0.011	7.36994e-29	f	Tc07G087420
1.74904e-32	1.34606	1	0.3	1.42634e-28	f	Tc11G079980
2.85892e-32	3.81843	0.765	0.147	2.33145e-28	f	Tc03G180860
5.1151e-32	0.90618	0.98	0.222	4.17137e-28	f	Tc01G142490
1.16885e-31	3.48766	1	0.533	9.53195e-28	f	Tc06G074050
1.25957e-31	0.959282	0.784	0.112	1.02718e-27	f	Tc09G261940
4.09004e-31	1.58886	0.49	0.04	3.33543e-27	f	Tc11G135010
6.90877e-31	1.21056	0.412	0.024	5.6341e-27	f	Tc01G252600
8.18426e-31	0.570774	0.373	0.016	6.67426e-27	f	Tc11G134650
8.22864e-31	0.548488	0.294	0.005	6.71046e-27	f	Tc04G247570
9.14028e-31	2.2354	0.961	0.297	7.4539e-27	f	Tc08G270010
9.19864e-30	0.964801	0.314	0.009	7.50149e-26	f	Tc03G300720
4.55998e-29	2.04594	0.353	0.016	3.71866e-25	f	Tc09G120400
1.93149e-27	2.61514	1	0.599	1.57513e-23	f	Tc06G212800
1.96603e-27	0.757367	0.294	0.009	1.6033e-23	f	Tc01G208540
5.64248e-27	3.95516	1	0.993	4.60144e-23	f	Tc03G291380
6.4197e-27	-3.59771	0.255	0.934	5.23527e-23	f	Tc03G202240
7.42607e-27	1.89581	0.353	0.02	6.05596e-23	f	Tc11G135630
7.98385e-27	1.64455	0.333	0.016	6.51083e-23	f	Tc07G146750
1.08667e-26	1.43544	0.373	0.024	8.86183e-23	f	Tc06G182350
1.57955e-26	-2.41516	0.608	0.985	1.28812e-22	f	Tc09G150660
1.69076e-26	3.10443	1	0.965	1.37882e-22	f	Tc09G222660
3.95872e-26	0.81104	0.51	0.057	3.22834e-22	f	Tc03G053440
1.91251e-25	-2.12821	0.176	0.934	1.55965e-21	f	Tc06G202380
2.94956e-25	-2.73236	0.157	0.916	2.40537e-21	f	Tc01G125880
6.72034e-25	-2.3554	0.686	0.985	5.48044e-21	f	Tc10G071810
7.34064e-25	-4.84574	0.725	0.952	5.98629e-21	f	Tc08G243290
9.9125e-25	-3.59042	0.314	0.916	8.08365e-21	f	Tc02G161410
1.15755e-24	-2.09118	0.765	1	9.43981e-21	f	Tc09G222770
1.24127e-24	-2.37136	0.471	0.974	1.01226e-20	f	Tc05G194650
2.27368e-24	0.911903	0.392	0.033	1.85419e-20	f	Tc07G114370
3.27986e-24	-1.8365	0.294	0.934	2.67472e-20	f	Tc01G164730
4.7595e-24	-2.15979	0.098	0.874	3.88137e-20	f	Tc04G171280
8.00166e-24	-2.71558	0.176	0.896	6.52535e-20	f	Tc10G170130
1.06226e-23	-2.18467	1	1	8.66272e-20	f	Tc03G342810
1.49256e-23	-1.9367	0.294	0.929	1.21718e-19	f	Tc03G058040
1.70102e-23	1.04286	0.294	0.015	1.38719e-19	f	Tc11G135590
2.00579e-23	-4.92533	0.451	0.929	1.63572e-19	f	Tc07G319390
2.14964e-23	1.34253	0.843	0.231	1.75303e-19	f	Tc10G097560
2.55375e-23	-2.12683	0.118	0.874	2.08258e-19	f	Tc07G208190
6.55142e-23	0.53932	0.529	0.066	5.34268e-19	f	Tc03G291740
7.03043e-23	-4.09131	0.294	0.897	5.73332e-19	f	Tc03G291320
1.82887e-22	0.630899	0.333	0.024	1.49144e-18	f	Tc09G312060
1.99153e-22	-1.79302	0.314	0.919	1.62409e-18	f	Tc02G162020
2.10905e-22	-4.71321	0.294	0.885	1.71993e-18	f	Tc09G191000
3.1698e-22	-2.25873	0.275	0.925	2.58497e-18	f	Tc04G291530
4.11795e-22	-1.97676	0.863	0.995	3.35819e-18	f	Tc06G189040
5.67395e-22	-2.25507	0.118	0.846	4.62711e-18	f	Tc11G066580
8.11591e-22	0.60963	0.569	0.081	6.61852e-18	f	Tc08G243200
1.22071e-21	-2.2086	0.98	1	9.95491e-18	f	Tc05G234780
1.41674e-21	-2.16785	0.078	0.835	1.15536e-17	f	Tc01G368830
1.42661e-21	-2.25864	0.922	0.998	1.1634e-17	f	Tc01G371580
2.74801e-21	-2.2892	0.353	0.897	2.24101e-17	f	Tc05G027690
3.51307e-21	-2.0024	0.941	0.998	2.86491e-17	f	Tc09G130940
3.59682e-21	-2.00671	0.804	0.996	2.93321e-17	f	Tc05G325710
5.54443e-21	-2.34781	0.961	1	4.52148e-17	f	Tc07G129430
5.54845e-21	-4.33038	0.216	0.85	4.52476e-17	f	Tc04G188780
6.73755e-21	-1.89665	0.333	0.914	5.49448e-17	f	Tc11G078770
7.92343e-21	-1.91659	0.294	0.883	6.46156e-17	f	Tc08G205650
8.63215e-21	1.23161	0.588	0.108	7.03952e-17	f	Tc03G216240
9.23348e-21	-3.54545	0.255	0.85	7.5299e-17	f	Tc03G101260
1.0982e-20	-2.3982	0.176	0.85	8.95585e-17	f	Tc07G091850
1.25293e-20	-1.91439	0.314	0.896	1.02176e-16	f	Tc08G109460
1.78321e-20	0.688865	0.451	0.057	1.45421e-16	f	Tc07G072130
3.49423e-20	-1.85927	0.725	0.973	2.84955e-16	f	Tc05G137050
4.60618e-20	-1.58749	0.569	0.987	3.75634e-16	f	Tc09G309390
5.28551e-20	-2.6598	0.118	0.81	4.31033e-16	f	Tc02G135060
6.59053e-20	-3.11772	0.098	0.797	5.37458e-16	f	Tc02G138280
9.95359e-20	-1.66353	0.118	0.819	8.11715e-16	f	Tc08G061310
1.0729e-19	-1.33532	0.294	0.901	8.74953e-16	f	Tc08G256590
1.54817e-19	-1.64451	0.667	0.969	1.26253e-15	f	Tc04G265320
1.60135e-19	-1.98301	0.961	0.998	1.3059e-15	f	Tc10G073270
1.62588e-19	-1.8472	1	1	1.32591e-15	f	Tc11G127350
2.32016e-19	-5.42916	0.49	0.901	1.89209e-15	f	Tc04G123330
2.41258e-19	0.951839	0.275	0.018	1.96746e-15	f	Tc07G155040
2.42313e-19	-1.51684	0.078	0.782	1.97607e-15	f	Tc13G188250
4.62048e-19	-2.65256	0.098	0.789	3.768e-15	f	Tc02G138350
5.53904e-19	-2.00911	0.863	0.991	4.51709e-15	f	Tc07G154180
6.09312e-19	-1.48743	0.078	0.773	4.96894e-15	f	Tc09G306270
6.41178e-19	-1.64894	0.039	0.762	5.22881e-15	f	Tc11G135800
7.02847e-19	1.65259	1	0.936	5.73172e-15	f	Tc04G268640
7.12352e-19	-2.20716	0.98	1	5.80923e-15	f	Tc01G329660
7.6722e-19	-4.65738	0.353	0.881	6.25668e-15	f	Tc04G123030
8.46363e-19	-1.45234	0.137	0.841	6.90209e-15	f	Tc09G013550
1.15737e-18	-1.7599	0.529	0.949	9.43833e-15	f	Tc11G013470
1.18379e-18	-1.92653	1	1	9.65385e-15	f	Tc11G019600
1.27103e-18	-2.1297	0.059	0.756	1.03653e-14	f	Tc09G014020
1.3172e-18	-1.70502	0.941	0.998	1.07418e-14	f	Tc12G014770
1.62847e-18	-1.84394	0.196	0.833	1.32802e-14	f	Tc01G099510
1.73883e-18	-1.49256	0.314	0.888	1.41802e-14	f	Tc05G304070
2.46272e-18	-1.93459	0.922	0.996	2.00835e-14	f	Tc02G049940
3.31788e-18	-1.88084	0.863	0.998	2.70573e-14	f	Tc03G184100
3.50854e-18	0.561076	0.333	0.035	2.86121e-14	f	Tc13G291780
3.87101e-18	-1.59176	0.02	0.725	3.15681e-14	f	Tc08G250420
4.68669e-18	2.39359	0.373	0.048	3.822e-14	f	Tc11G135580
5.50013e-18	-1.43012	0.039	0.731	4.48536e-14	f	Tc04G155050
6.17013e-18	-1.48725	1	1	5.03174e-14	f	Tc12G158760
6.63691e-18	-1.96405	0.922	0.998	5.4124e-14	f	Tc07G112240
8.08411e-18	-1.8803	0.118	0.773	6.59259e-14	f	Tc07G206640
8.68896e-18	-1.67003	0.922	0.996	7.08585e-14	f	Tc05G242040
8.88855e-18	-1.78109	0.98	1	7.24861e-14	f	Tc08G245510
9.58025e-18	-2.15892	0.118	0.769	7.81269e-14	f	Tc05G130330
1.29777e-17	-1.95678	0.471	0.894	1.05833e-13	f	Tc06G227040
1.34619e-17	-1.64685	0.824	0.995	1.09782e-13	f	Tc11G126270
1.36357e-17	2.14918	0.49	0.097	1.11199e-13	f	Tc01G252500
1.43637e-17	-1.67653	0.039	0.731	1.17136e-13	f	Tc01G290180
1.66366e-17	-1.49877	0	0.698	1.35671e-13	f	Tc07G113860
1.74356e-17	1.47967	0.941	0.451	1.42188e-13	f	Tc03G208400
2.19544e-17	-1.74191	0.863	0.991	1.79038e-13	f	Tc05G142900
2.44147e-17	-1.63962	0.843	0.989	1.99102e-13	f	Tc03G145150
3.44902e-17	-3.28581	0.549	0.874	2.81268e-13	f	Tc04G032080
3.58013e-17	0.955664	0.882	0.333	2.9196e-13	f	Tc09G257570
4.12087e-17	-1.41208	0.039	0.711	3.36057e-13	f	Tc07G208100
5.39417e-17	-1.65228	0.765	0.991	4.39895e-13	f	Tc08G167230
5.65376e-17	0.649451	0.647	0.148	4.61064e-13	f	Tc05G191430
7.06593e-17	-1.62099	0.941	0.995	5.76226e-13	f	Tc07G287570
7.30093e-17	-1.49226	0.588	0.943	5.95391e-13	f	Tc02G150440
7.59369e-17	-1.69861	0.333	0.877	6.19265e-13	f	Tc12G075530
1.02962e-16	-1.60683	0.922	0.998	8.39658e-13	f	Tc07G154240
1.12026e-16	-1.97838	0.137	0.753	9.13575e-13	f	Tc10G216380
1.24446e-16	-1.85987	1	0.998	1.01486e-12	f	Tc05G308020
1.31026e-16	-1.43765	0.098	0.742	1.06852e-12	f	Tc02G229490
1.32151e-16	-1.76517	0.706	0.98	1.07769e-12	f	Tc09G310230
1.3348e-16	-1.83365	0.843	0.995	1.08853e-12	f	Tc08G300140
1.43317e-16	-1.80597	0.961	1	1.16875e-12	f	Tc05G071930
1.6337e-16	-1.49029	1	1	1.33228e-12	f	Tc05G236040
1.63556e-16	-1.67898	0.882	0.996	1.3338e-12	f	Tc06G148540
2.02211e-16	0.85091	0.549	0.117	1.64903e-12	f	Tc13G154000
2.02421e-16	-1.64247	0.941	0.996	1.65074e-12	f	Tc04G235320
2.16752e-16	-1.69878	0.863	0.998	1.76761e-12	f	Tc11G099360
2.24915e-16	0.923394	0.412	0.066	1.83418e-12	f	Tc07G303160
2.52462e-16	-1.63524	0.765	0.949	2.05883e-12	f	Tc03G096250
2.96584e-16	-1.34613	0.804	0.989	2.41864e-12	f	Tc13G290980
3.29914e-16	-1.21802	0.196	0.789	2.69045e-12	f	Tc07G050190
3.94346e-16	-1.73855	0	0.665	3.21589e-12	f	Tc04G153210
3.97812e-16	-1.55695	0.02	0.676	3.24415e-12	f	Tc04G038660
4.99526e-16	-1.59549	0	0.661	4.07364e-12	f	Tc13G069900
6.51955e-16	-1.57515	0.098	0.74	5.31669e-12	f	Tc04G188930
6.63009e-16	-1.58486	0.02	0.67	5.40684e-12	f	Tc07G205570
7.01474e-16	-1.8092	1	1	5.72052e-12	f	Tc09G278870
8.2046e-16	-1.56185	0.059	0.709	6.69085e-12	f	Tc07G058530
8.55784e-16	-1.1682	0.608	0.951	6.97892e-12	f	Tc05G069180
8.87277e-16	-1.52665	0.667	0.927	7.23574e-12	f	Tc12G100020
1.10626e-15	-1.45202	0.686	0.967	9.02156e-12	f	Tc07G305310
1.16863e-15	-1.45701	0.941	0.996	9.53018e-12	f	Tc09G178290
1.17736e-15	-1.80472	0.941	0.993	9.60134e-12	f	Tc11G102720
1.29494e-15	-1.34122	0.196	0.786	1.05602e-11	f	Tc04G304440
1.46754e-15	-1.40833	0.157	0.747	1.19678e-11	f	Tc03G036190
1.75669e-15	-1.01322	0.941	1	1.43258e-11	f	Tc04G150530
1.78573e-15	-1.7179	0.549	0.907	1.45626e-11	f	Tc10G060950
1.83934e-15	-1.60782	0.961	1	1.49998e-11	f	Tc01G002020
1.88556e-15	-1.46301	0.824	0.991	1.53767e-11	f	Tc03G312450
1.93581e-15	1.04099	0.529	0.121	1.57866e-11	f	Tc04G175120
2.3905e-15	-1.68404	0.863	0.987	1.94945e-11	f	Tc05G236190
3.11189e-15	-1.58194	0.941	0.998	2.53775e-11	f	Tc04G260080
3.20548e-15	-1.49698	0.941	0.991	2.61407e-11	f	Tc01G142320
3.30819e-15	-1.28383	0.745	0.976	2.69783e-11	f	Tc03G035860
3.58141e-15	-1.28199	1	0.998	2.92064e-11	f	Tc03G291070
3.77816e-15	1.18352	0.784	0.361	3.08109e-11	f	Tc10G179050
3.97582e-15	-1.23003	0.196	0.758	3.24228e-11	f	Tc05G116670
4.6157e-15	-1.64396	1	1	3.7641e-11	f	Tc10G167460
5.31053e-15	-1.61284	0.725	0.971	4.33074e-11	f	Tc09G322810
6.89988e-15	-1.72098	0.961	0.993	5.62685e-11	f	Tc05G190990
7.05822e-15	-1.20731	0.294	0.797	5.75598e-11	f	Tc04G349610
9.22116e-15	1.09511	1	0.83	7.51986e-11	f	Tc13G103190
9.71245e-15	-1.26606	0.667	0.967	7.9205e-11	f	Tc04G312910
1.00923e-14	-1.69356	0.922	0.996	8.23031e-11	f	Tc11G019450
1.04053e-14	-1.10417	0.235	0.797	8.48555e-11	f	Tc08G316580
1.06048e-14	-1.71176	0.941	1	8.64824e-11	f	Tc04G291020
1.29302e-14	-1.14445	0.824	0.973	1.05445e-10	f	Tc10G188710
1.36949e-14	-1.17932	0.078	0.692	1.11682e-10	f	Tc03G103780
1.43652e-14	0.884613	0.784	0.295	1.17148e-10	f	Tc02G082900
1.59998e-14	-2.01591	1	1	1.30478e-10	f	Tc10G005680
2.02434e-14	-1.16613	0.392	0.864	1.65085e-10	f	Tc10G319680
2.34877e-14	-1.71712	0.765	0.914	1.91542e-10	f	Tc08G192800
3.07492e-14	-1.09136	0.275	0.808	2.5076e-10	f	Tc04G284690
3.6466e-14	-1.0297	0.255	0.817	2.97381e-10	f	Tc04G260110
4.58479e-14	-1.67893	0.922	1	3.7389e-10	f	Tc10G336260
5.55208e-14	-1.09283	0.686	0.952	4.52772e-10	f	Tc09G190540
6.47909e-14	2.45126	0.49	0.132	5.2837e-10	f	Tc03G103950
6.95792e-14	-1.3504	0.078	0.668	5.67419e-10	f	Tc12G152810
7.21614e-14	0.666492	0.529	0.125	5.88476e-10	f	Tc01G290450
7.4559e-14	-1.15696	0.059	0.65	6.08029e-10	f	Tc05G020070
7.65545e-14	-1.03594	0.471	0.885	6.24302e-10	f	Tc09G239600
7.77154e-14	-1.52622	1	1	6.33769e-10	f	Tc07G107130
9.82889e-14	-1.62839	0.745	0.907	8.01546e-10	f	Tc08G111500
1.10529e-13	-1.20232	0.49	0.883	9.01362e-10	f	Tc05G304640
1.35475e-13	-1.16157	0.137	0.694	1.1048e-09	f	Tc03G277440
1.44908e-13	4.34487	0.882	0.67	1.18172e-09	f	Tc06G187480
1.52209e-13	-1.20544	0.157	0.709	1.24127e-09	f	Tc09G157580
1.52571e-13	-1.37197	0.961	0.995	1.24421e-09	f	Tc01G112020
1.6895e-13	0.595356	0.569	0.152	1.37779e-09	f	Tc13G198150
1.77139e-13	-1.05874	0.235	0.734	1.44457e-09	f	Tc05G068080
1.78006e-13	-1.39681	0.941	0.998	1.45164e-09	f	Tc03G114600
1.90398e-13	-1.05063	0.843	0.987	1.55269e-09	f	Tc10G099200
2.74616e-13	-1.12504	0.765	0.976	2.2395e-09	f	Tc10G273790
2.98386e-13	-1.282	1	1	2.43333e-09	f	Tc07G216720
2.98548e-13	-1.16463	0.059	0.625	2.43466e-09	f	Tc01G188700
3.29113e-13	0.518512	0.275	0.035	2.68391e-09	f	Tc13G180950
3.34657e-13	-1.20949	0.745	0.954	2.72913e-09	f	Tc03G194670
4.81472e-13	1.49179	0.941	0.656	3.9264e-09	f	Tc04G169550
5.12031e-13	-1.34603	0	0.575	4.17561e-09	f	Tc07G183020
5.40771e-13	0.713079	0.392	0.07	4.40999e-09	f	Tc13G125640
5.59003e-13	-1.29078	0.902	0.989	4.55867e-09	f	Tc07G119470
5.94539e-13	0.640222	0.294	0.042	4.84847e-09	f	Tc05G186160
6.15236e-13	-1.28888	0.922	0.998	5.01725e-09	f	Tc04G075730
6.52049e-13	-1.06233	0.275	0.786	5.31746e-09	f	Tc08G213740
7.06497e-13	-1.23869	0.902	0.987	5.76148e-09	f	Tc10G086740
8.00969e-13	-1.42612	0.863	0.974	6.53191e-09	f	Tc05G115430
8.66956e-13	0.595903	0.392	0.079	7.07003e-09	f	Tc04G241340
1.18655e-12	-1.02158	0.804	0.993	9.67628e-09	f	Tc11G110360
1.49386e-12	-1.57815	1	1	1.21825e-08	f	Tc04G369410
1.53574e-12	-1.40597	0.961	0.993	1.2524e-08	f	Tc11G144780
1.72845e-12	-0.997965	0.314	0.821	1.40955e-08	f	Tc12G161000
1.79308e-12	0.515489	0.51	0.126	1.46226e-08	f	Tc13G133810
1.89642e-12	-0.989905	0.902	1	1.54653e-08	f	Tc06G268770
2.07744e-12	-1.05801	0.176	0.692	1.69415e-08	f	Tc09G226350
2.08182e-12	-1.04407	0.784	0.984	1.69773e-08	f	Tc10G044590
2.27004e-12	-1.8	0.235	0.751	1.85122e-08	f	Tc04G242650
2.38074e-12	-1.27459	0.529	0.132	1.94149e-08	f	Tc01G203150
2.73517e-12	-1.26345	0.216	0.722	2.23053e-08	f	Tc07G062840
3.01069e-12	-1.29747	0.059	0.593	2.45522e-08	f	Tc07G223880
3.2546e-12	1.12683	0.882	0.518	2.65413e-08	f	Tc06G131450
3.45995e-12	-1.01479	0.176	0.727	2.82159e-08	f	Tc05G133230
3.845e-12	-1.028	0.431	0.846	3.1356e-08	f	Tc04G075890
3.91303e-12	0.755421	0.627	0.209	3.19107e-08	f	Tc10G046020
4.11108e-12	-1.25143	0.98	0.998	3.35259e-08	f	Tc03G053430
4.23867e-12	-1.01157	1	1	3.45664e-08	f	Tc11G068670
4.84908e-12	-0.994043	0.765	0.967	3.95442e-08	f	Tc04G277100
5.63358e-12	0.56688	0.49	0.13	4.59419e-08	f	Tc09G059980
5.72408e-12	-1.20208	0.882	0.993	4.66799e-08	f	Tc03G057470
6.09459e-12	-1.04459	0.863	0.991	4.97014e-08	f	Tc06G150420
6.42361e-12	-1.35468	0.078	0.623	5.23845e-08	f	Tc04G334710
7.11109e-12	-1.1212	0.98	0.995	5.79909e-08	f	Tc11G013560
8.45205e-12	-1.14321	1	1	6.89265e-08	f	Tc10G144300
1.29662e-11	-1.17155	0.02	0.546	1.0574e-07	f	Tc08G087750
1.3409e-11	-1.17319	0.451	0.819	1.09351e-07	f	Tc08G189000
1.40491e-11	-0.870672	0.922	0.998	1.1457e-07	f	Tc03G148640
1.68377e-11	1.16427	0.804	0.419	1.37312e-07	f	Tc04G169080
1.68764e-11	0.94235	1	0.868	1.37627e-07	f	Tc03G167760
1.7558e-11	-1.18825	0.941	0.987	1.43185e-07	f	Tc11G023950
1.9937e-11	-1.1186	0.275	0.734	1.62586e-07	f	Tc06G182710
2.06997e-11	-0.944046	0.824	0.989	1.68806e-07	f	Tc10G058640
2.65923e-11	-0.968671	0.49	0.83	2.1686e-07	f	Tc07G280390
2.81482e-11	-1.06154	0.118	0.615	2.29548e-07	f	Tc06G312200
2.87526e-11	3.15232	0.51	0.174	2.34478e-07	f	Tc07G301580
3.16377e-11	-1.0898	0.118	0.636	2.58005e-07	f	Tc12G039990
3.38917e-11	-1.09142	0.176	0.672	2.76387e-07	f	Tc11G082400
3.91725e-11	-0.965175	0.529	0.859	3.19452e-07	f	Tc08G129640
4.21958e-11	0.751601	0.294	0.051	3.44107e-07	f	Tc10G118560
4.92618e-11	-1.15813	1	0.998	4.0173e-07	f	Tc06G089630
4.9945e-11	0.845117	0.333	0.071	4.07301e-07	f	Tc03G308620
7.64303e-11	-0.989908	0.392	0.8	6.23289e-07	f	Tc01G164800
8.16663e-11	-0.998017	0.843	0.952	6.65988e-07	f	Tc06G010350
8.8878e-11	-1.12047	1	1	7.248e-07	f	Tc04G382360
9.35958e-11	-1.10963	0.725	0.949	7.63274e-07	f	Tc11G116590
1.21315e-10	-0.95337	0.333	0.789	9.89321e-07	f	Tc10G205410
1.24325e-10	-0.938656	0.471	0.883	1.01387e-06	f	Tc12G181920
1.44298e-10	0.608353	0.392	0.095	1.17675e-06	f	Tc06G121740
1.5613e-10	-1.06728	0.039	0.526	1.27324e-06	f	Tc10G160040
1.89624e-10	-0.940735	0.451	0.795	1.54638e-06	f	Tc13G112730
2.10209e-10	-0.908139	0.667	0.936	1.71425e-06	f	Tc06G224570
2.55078e-10	-0.909407	0.765	0.98	2.08017e-06	f	Tc07G186250
2.63697e-10	-0.966116	1	1	2.15045e-06	f	Tc08G195960
2.65348e-10	-0.956132	0.157	0.623	2.16391e-06	f	Tc05G332600
3.09623e-10	-0.837574	0.549	0.87	2.52498e-06	f	Tc12G222540
3.18787e-10	0.572529	0.863	0.438	2.59971e-06	f	Tc04G041100
3.2131e-10	0.520673	0.353	0.079	2.62029e-06	f	Tc02G210080
3.37303e-10	-0.967139	0.314	0.722	2.7507e-06	f	Tc07G129370
4.01595e-10	-0.934142	0.569	0.89	3.27501e-06	f	Tc03G126820
4.40126e-10	0.976447	0.902	0.701	3.58923e-06	f	Tc01G364230
4.74306e-10	-0.852687	0.176	0.647	3.86796e-06	f	Tc01G110910
5.7945e-10	0.505352	0.392	0.097	4.72542e-06	f	Tc10G087820
5.95998e-10	0.522543	0.706	0.293	4.86037e-06	f	Tc10G129340
6.01342e-10	-0.945825	0.02	0.498	4.90394e-06	f	Tc07G135080
6.15467e-10	-0.982849	0.196	0.639	5.01913e-06	f	Tc10G179560
6.53725e-10	-0.851201	0.275	0.694	5.33112e-06	f	Tc04G035120
6.84703e-10	-1.13599	0.02	0.495	5.58375e-06	f	Tc03G120200
7.09025e-10	-0.943722	0.039	0.513	5.7821e-06	f	Tc11G113650
7.44377e-10	-1.0665	0.725	0.923	6.0704e-06	f	Tc10G331420
7.70751e-10	-0.830371	0.412	0.81	6.28547e-06	f	Tc03G155490
8.57835e-10	-1.03657	1	0.993	6.99565e-06	f	Tc03G177520
9.64848e-10	-0.88779	0.176	0.634	7.86833e-06	f	Tc01G202820
1.00749e-09	-0.912485	0.627	0.885	8.21606e-06	f	Tc01G370960
1.10123e-09	-0.716	0.882	0.993	8.98054e-06	f	Tc05G217150
1.15324e-09	-0.935753	0.863	0.985	9.40468e-06	f	Tc08G164960
1.54437e-09	-0.894781	0.922	0.993	1.25943e-05	f	Tc08G223870
1.57911e-09	0.704125	0.686	0.288	1.28776e-05	f	Tc04G289950
1.60211e-09	-0.748749	0.549	0.885	1.30652e-05	f	Tc01G093240
1.66504e-09	-0.816108	0.333	0.736	1.35784e-05	f	Tc04G076120
1.68735e-09	-0.849366	0.471	0.839	1.37603e-05	f	Tc03G308120
1.69012e-09	-0.854217	0.255	0.665	1.37829e-05	f	Tc06G144560
1.9775e-09	-0.853871	0.176	0.623	1.61265e-05	f	Tc10G317810
2.04828e-09	1.3128	0.784	0.482	1.67037e-05	f	Tc13G109900
2.48074e-09	0.797501	0.765	0.383	2.02304e-05	f	Tc10G217410
2.51048e-09	-0.848571	0.686	0.907	2.0473e-05	f	Tc01G370630
2.73485e-09	-0.911092	0.039	0.484	2.23027e-05	f	Tc06G187040
3.15637e-09	-0.866345	0.137	0.562	2.57402e-05	f	Tc06G010270
3.87065e-09	-1.13726	0	0.441	3.15652e-05	f	Tc01G346280
4.04503e-09	-0.852298	0.216	0.63	3.29873e-05	f	Tc05G154260
4.67112e-09	-0.900308	0.627	0.875	3.8093e-05	f	Tc10G060050
5.69746e-09	-0.919019	0.569	0.885	4.64628e-05	f	Tc08G246020
5.84954e-09	0.68481	0.431	0.134	4.7703e-05	f	Tc03G106950
6.09152e-09	-0.707496	0.49	0.802	4.96763e-05	f	Tc10G009280
6.46652e-09	-0.928341	1	1	5.27345e-05	f	Tc05G091870
7.17222e-09	-0.722226	0.216	0.668	5.84894e-05	f	Tc11G081260
8.62133e-09	-1.08644	0.765	0.919	7.0307e-05	f	Tc11G074760
9.08864e-09	-0.821146	0.157	0.566	7.41178e-05	f	Tc11G106110
1.01788e-08	-0.889523	0.922	0.967	8.30077e-05	f	Tc13G217970
1.08255e-08	0.672261	0.569	0.227	8.8282e-05	f	Tc03G171210
1.17374e-08	-0.754646	0.549	0.85	9.57189e-05	f	Tc04G110750
1.19362e-08	-0.956523	0.275	0.648	9.73399e-05	f	Tc10G062520
1.23764e-08	-0.944096	0.922	0.989	0.00010093	f	Tc09G236820
1.27158e-08	-0.866726	0.255	0.647	0.000103697	f	Tc04G312890
1.29104e-08	-0.879126	0.059	0.485	0.000105284	f	Tc04G209960
1.39074e-08	-3.47416	0.314	0.683	0.000113415	f	Tc07G032030
1.40927e-08	-0.723822	0.49	0.839	0.000114926	f	Tc09G222220
1.47313e-08	-0.852014	0.275	0.685	0.000120134	f	Tc06G008830
1.49283e-08	-0.772313	0.373	0.744	0.00012174	f	Tc02G158010
1.55408e-08	-0.828665	0.314	0.683	0.000126735	f	Tc10G149290
1.61746e-08	-0.801574	0.02	0.445	0.000131904	f	Tc06G128210
1.63852e-08	-1.02489	0	0.416	0.000133621	f	Tc05G027700
1.66325e-08	-0.833589	0.902	0.978	0.000135638	f	Tc03G310990
1.67046e-08	-0.736882	0.314	0.722	0.000136226	f	Tc09G254340
1.8224e-08	-0.835429	0.431	0.791	0.000148617	f	Tc08G300970
1.94936e-08	-0.905163	0.588	0.837	0.00015897	f	Tc04G359280
2.00696e-08	-0.784658	0.333	0.681	0.000163668	f	Tc09G064680
2.10984e-08	-0.832649	0.647	0.881	0.000172057	f	Tc10G119560
2.20222e-08	-0.99728	0.333	0.674	0.000179591	f	Tc11G101740
2.41566e-08	-0.803532	0.294	0.67	0.000196997	f	Tc05G244870
2.55454e-08	-1.45193	0.49	0.848	0.000208323	f	Tc09G206410
2.73647e-08	-0.84992	0.059	0.465	0.000223159	f	Tc10G246510
2.80434e-08	-0.785677	0.235	0.647	0.000228694	f	Tc04G080170
2.89554e-08	-0.695736	0.51	0.841	0.000236132	f	Tc04G115470
3.17073e-08	-0.740876	0.471	0.788	0.000258573	f	Tc12G269680
3.25595e-08	-0.758199	0.608	0.929	0.000265523	f	Tc08G212030
3.32622e-08	-0.700338	0.529	0.859	0.000271253	f	Tc10G223290
3.56084e-08	-0.836373	0.294	0.652	0.000290386	f	Tc04G316320
3.74824e-08	-0.842124	0.02	0.421	0.000305669	f	Tc03G038060
3.76852e-08	-1.10077	0	0.401	0.000307323	f	Tc04G121410
3.85034e-08	-0.993453	0.039	0.445	0.000313995	f	Tc08G197640
4.08138e-08	-0.674655	0.882	0.954	0.000332836	f	Tc03G148710
4.23406e-08	-0.843569	0.02	0.419	0.000345288	f	Tc11G110490
4.38044e-08	-0.758638	0.039	0.44	0.000357225	f	Tc03G103750
4.53577e-08	-0.750309	0.843	0.985	0.000369892	f	Tc10G223910
4.58194e-08	0.513441	0.392	0.121	0.000373657	f	Tc11G049940
5.45162e-08	0.549412	0.608	0.256	0.000444579	f	Tc03G315620
5.50342e-08	-0.856896	0.157	0.531	0.000448804	f	Tc09G254400
5.8916e-08	-0.893156	0.137	0.527	0.00048046	f	Tc13G183480
6.16495e-08	-0.922161	0.902	0.954	0.000502752	f	Tc03G146180
6.20413e-08	-0.736173	0.49	0.815	0.000505947	f	Tc07G157550
6.20922e-08	-0.73954	0.294	0.681	0.000506362	f	Tc03G123090
6.34797e-08	-0.785117	0.353	0.727	0.000517677	f	Tc08G044090
6.77572e-08	-0.807565	0.961	0.993	0.00055256	f	Tc07G140360
7.32065e-08	-0.910129	0.118	0.513	0.000596999	f	Tc07G179670
7.37767e-08	-0.700033	0	0.386	0.000601649	f	Tc10G118580
7.55403e-08	-0.696313	0.49	0.824	0.000616031	f	Tc03G291110
7.57039e-08	-0.787677	0.059	0.449	0.000617365	f	Tc01G162000
7.6713e-08	-0.968547	1	0.998	0.000625595	f	Tc01G230630
7.80867e-08	-0.70911	0.941	0.995	0.000636797	f	Tc07G107520
8.00846e-08	-0.754927	0.373	0.767	0.00065309	f	Tc10G046820
8.15521e-08	0.523425	0.431	0.148	0.000665057	f	Tc04G170750
8.65449e-08	-0.74836	0.216	0.597	0.000705774	f	Tc04G326270
1.07947e-07	-0.674521	0.706	0.932	0.000880307	f	Tc01G089510
1.1248e-07	-0.79374	0.137	0.518	0.000917278	f	Tc01G137580
1.15164e-07	-0.72057	0.039	0.423	0.00093916	f	Tc07G166960
1.17813e-07	-0.691406	0.02	0.401	0.000960767	f	Tc07G138300
1.18344e-07	-0.757279	0.02	0.401	0.000965094	f	Tc10G226250
1.24183e-07	-0.683784	0.353	0.722	0.00101271	f	Tc05G234920
1.24707e-07	-0.985394	0	0.379	0.00101698	f	Tc12G139760
1.26194e-07	-0.815775	0.804	0.914	0.00102911	f	Tc10G208170
1.2713e-07	-0.927806	0.098	0.5	0.00103675	f	Tc08G213040
1.29128e-07	-0.681029	0.392	0.747	0.00105304	f	Tc03G295310
1.31189e-07	-0.72315	0.02	0.399	0.00106985	f	Tc07G059490
1.41218e-07	-0.685203	0.431	0.78	0.00115163	f	Tc01G264900
1.47601e-07	-0.88318	0.961	0.991	0.00120368	f	Tc06G017280
1.49649e-07	-0.8563	0.059	0.443	0.00122039	f	Tc10G213810
1.74522e-07	-0.759085	0.627	0.866	0.00142322	f	Tc04G153540
1.76939e-07	-0.829028	0.02	0.401	0.00144293	f	Tc12G021280
1.80438e-07	-0.873027	0	0.372	0.00147147	f	Tc04G183810
1.88175e-07	-0.758383	0.549	0.839	0.00153456	f	Tc13G121800
1.92557e-07	-0.713401	0.373	0.685	0.0015703	f	Tc08G341800
1.99254e-07	-1.0814	0.059	0.438	0.00162492	f	Tc04G299130
2.09954e-07	-0.708951	0.059	0.432	0.00171218	f	Tc05G211600
2.09957e-07	-0.706594	0.294	0.652	0.0017122	f	Tc11G074690
2.18841e-07	-0.671838	0.039	0.421	0.00178465	f	Tc05G129430
2.33905e-07	0.657831	0.941	0.766	0.00190749	f	Tc03G036280
2.36666e-07	-0.724604	0.078	0.451	0.00193001	f	Tc03G007670
2.65425e-07	-0.644896	0.627	0.864	0.00216454	f	Tc03G096330
2.71226e-07	-0.726025	0.314	0.65	0.00221185	f	Tc07G115130
2.72175e-07	-0.72651	0.078	0.456	0.00221959	f	Tc09G163840
2.74032e-07	-0.728663	0.039	0.416	0.00223473	f	Tc13G025040
2.94144e-07	-0.68203	0	0.361	0.00239874	f	Tc06G018690
3.01783e-07	-0.76001	0.333	0.634	0.00246104	f	Tc13G227400
3.16838e-07	1.07687	0.392	0.141	0.00258382	f	Tc05G004810
3.48368e-07	-1.07609	0.039	0.414	0.00284094	f	Tc09G159360
4.16007e-07	-0.68577	0.529	0.813	0.00339254	f	Tc05G107500
4.33806e-07	-0.614257	0.51	0.777	0.00353769	f	Tc03G344660
4.38345e-07	-0.748051	0.02	0.377	0.00357471	f	Tc06G128970
4.51564e-07	-0.713161	0.784	0.952	0.00368251	f	Tc06G227720
4.64704e-07	-0.981031	0.02	0.381	0.00378966	f	Tc04G122790
5.48791e-07	-0.74027	0.255	0.612	0.00447539	f	Tc04G027660
5.52064e-07	-0.675593	0.275	0.634	0.00450208	f	Tc03G246170
5.54752e-07	-0.822162	0.353	0.634	0.00452401	f	Tc07G028870
5.84386e-07	-0.691561	0.196	0.542	0.00476567	f	Tc02G066670
6.19594e-07	-0.690092	0.078	0.432	0.00505279	f	Tc04G162320
6.41447e-07	-0.677081	0	0.346	0.005231	f	Tc02G085990
6.43773e-07	-0.665559	0.059	0.414	0.00524997	f	Tc04G263800
6.53427e-07	-0.668385	0.824	0.993	0.0053287	f	Tc05G104360
6.53993e-07	-0.678296	0.039	0.392	0.00533331	f	Tc13G162610
7.05216e-07	-0.811586	0.176	0.524	0.00575104	f	Tc07G072950
7.22299e-07	-0.678945	0.549	0.817	0.00589034	f	Tc05G233830
7.59156e-07	-0.688193	0.706	0.93	0.00619091	f	Tc03G105590
7.92636e-07	-1.46231	0.039	0.388	0.00646395	f	Tc11G012600
8.02739e-07	-0.7543	0	0.342	0.00654633	f	Tc05G186210
8.07163e-07	-0.597241	0	0.341	0.00658241	f	Tc08G276720
8.09603e-07	-0.776065	0	0.342	0.00660231	f	Tc07G305110
8.1101e-07	-0.774753	0.137	0.489	0.00661379	f	Tc11G013340
8.21098e-07	-0.643691	0.353	0.67	0.00669605	f	Tc06G213630
8.28069e-07	-0.732392	0.314	0.668	0.0067529	f	Tc06G172420
8.65074e-07	-0.642678	0.294	0.626	0.00705468	f	Tc06G225900
9.03007e-07	-0.66415	0.118	0.465	0.00736402	f	Tc11G064920
9.61221e-07	-0.676195	0.078	0.434	0.00783875	f	Tc01G197980
9.6835e-07	-0.67804	0.157	0.52	0.00789689	f	Tc03G205650
1.06948e-06	-0.815581	0.961	0.993	0.00872162	f	Tc09G257150
1.09033e-06	-0.782485	0.039	0.381	0.00889165	f	Tc13G101160
1.12921e-06	-0.855968	0.039	0.381	0.0092087	f	Tc04G337470
1.15048e-06	-0.665514	0.588	0.857	0.00938214	f	Tc05G341470
1.15843e-06	-0.835067	1	1	0.00944699	f	Tc02G041570
1.16834e-06	-0.680997	0.255	0.588	0.00952781	f	Tc05G085190
1.18892e-06	-0.666096	0.471	0.745	0.00969564	f	Tc03G250950
1.21164e-06	-0.715681	0.078	0.419	0.00988091	f	Tc04G290770
1.27738e-06	-0.580527	0.863	0.985	0.010417	f	Tc06G164920
1.30392e-06	-0.73108	0.137	0.493	0.0106335	f	Tc03G059830
1.53699e-06	-0.706004	0.078	0.425	0.0125341	f	Tc01G197720
1.54737e-06	-0.724058	0.098	0.441	0.0126188	f	Tc08G160750
1.62215e-06	-0.643732	0.667	0.888	0.0132286	f	Tc05G129420
1.66727e-06	-0.577899	0	0.326	0.0135966	f	Tc11G088590
1.69283e-06	-0.951637	0	0.328	0.013805	f	Tc04G051640
1.70879e-06	-0.667131	0.039	0.374	0.0139352	f	Tc03G114320
1.7345e-06	-0.608304	0.549	0.852	0.0141448	f	Tc07G302400
1.73939e-06	-2.84469	0.02	0.355	0.0141847	f	Tc01G237930
1.7909e-06	-0.686798	0.157	0.493	0.0146048	f	Tc01G286980
1.7976e-06	-0.69327	0.255	0.619	0.0146594	f	Tc12G075430
1.86976e-06	-0.584963	0	0.324	0.0152479	f	Tc04G084480
1.89709e-06	-0.584357	0.51	0.821	0.0154707	f	Tc04G079030
1.99202e-06	-0.579668	0.51	0.821	0.0162449	f	Tc04G071730
1.9985e-06	-0.634116	0.02	0.348	0.0162978	f	Tc04G167690
2.01402e-06	0.759134	0.549	0.262	0.0164244	f	Tc09G278640
2.09905e-06	-0.743958	0.078	0.423	0.0171177	f	Tc12G016270
2.17104e-06	-0.706812	0.784	0.908	0.0177048	f	Tc01G370820
2.29198e-06	-0.620879	0.647	0.872	0.0186911	f	Tc11G044920
2.32307e-06	-0.60244	0.059	0.399	0.0189446	f	Tc12G126380
2.61963e-06	-0.556948	0.02	0.342	0.0213631	f	Tc10G137390
2.65178e-06	-0.587602	0.667	0.857	0.0216253	f	Tc13G082660
2.67817e-06	-0.776065	0.176	0.487	0.0218405	f	Tc10G204280
2.82275e-06	-0.640283	0.196	0.548	0.0230195	f	Tc01G421860
2.93257e-06	-0.713067	0.157	0.484	0.0239151	f	Tc06G145570
3.008e-06	-0.812069	0.098	0.438	0.0245302	f	Tc10G141390
3.14807e-06	-0.551654	0.02	0.339	0.0256725	f	Tc13G015160
3.19247e-06	-0.626424	0.294	0.623	0.0260346	f	Tc09G267870
3.2607e-06	0.519993	0.549	0.253	0.026591	f	Tc11G095600
3.30453e-06	-0.516422	0	0.311	0.0269485	f	Tc01G367710
3.41849e-06	-0.58984	0.039	0.361	0.0278778	f	Tc05G115800
3.42307e-06	-0.824781	0.059	0.381	0.0279151	f	Tc05G138850
3.43627e-06	-0.82196	0.059	0.377	0.0280228	f	Tc05G130180
3.5069e-06	-0.689963	0.118	0.454	0.0285987	f	Tc07G183250
3.89661e-06	-1.78442	0.588	0.784	0.0317769	f	Tc05G104180
3.89751e-06	-0.677081	0	0.31	0.0317842	f	Tc11G047850
3.90736e-06	-0.626632	0	0.31	0.0318646	f	Tc09G178710
3.91166e-06	-0.732719	0.765	0.932	0.0318996	f	Tc04G135630
4.37399e-06	-0.624829	0.098	0.427	0.0356699	f	Tc10G097200
4.66252e-06	-0.638047	0.078	0.405	0.0380228	f	Tc05G001180
4.764e-06	-0.640832	0.627	0.881	0.0388504	f	Tc03G214790
4.91214e-06	-1.5805	0.059	0.37	0.0400585	f	Tc09G013850
5.18894e-06	0.734284	1	1	0.0423158	f	Tc08G245270
5.29551e-06	-0.608135	0.255	0.592	0.0431849	f	Tc08G228720
5.56781e-06	0.51247	0.392	0.148	0.0454055	f	Tc11G023100
5.63816e-06	-0.596627	0.373	0.652	0.0459792	f	Tc05G071820
5.80785e-06	-0.671927	0.039	0.35	0.047363	f	Tc03G233980
5.82418e-06	-0.603093	0.471	0.733	0.0474962	f	Tc04G301810
5.99007e-06	-0.605563	0.863	0.962	0.048849	f	Tc01G402610
1.26185e-94	4.31904	1	0.034	1.02904e-90	d	Tc07G123580
4.05023e-80	4.73849	1	0.06	3.30296e-76	d	Tc07G123790
5.05561e-71	5.52673	1	0.081	4.12285e-67	d	Tc07G123690
9.6767e-54	1.91641	0.659	0.031	7.89135e-50	d	Tc07G123920
3.73102e-49	2.62617	0.818	0.078	3.04265e-45	d	Tc13G133800
1.96944e-32	2.7496	0.909	0.231	1.60608e-28	d	Tc07G123890
7.18499e-28	1.9296	0.977	0.255	5.85936e-24	d	Tc08G261290
3.26583e-25	2.27974	0.909	0.315	2.66328e-21	d	Tc11G012600
1.25732e-21	1.54774	0.841	0.199	1.02534e-17	d	Tc08G243590
4.87324e-19	1.68787	0.864	0.246	3.97413e-15	d	Tc12G201630
7.73551e-19	1.30581	1	0.957	6.30831e-15	d	Tc10G071810
5.75527e-18	2.12862	1	0.749	4.69342e-14	d	Tc05G104180
2.48079e-15	1.43997	1	0.759	2.02309e-11	d	Tc08G243250
4.2351e-15	0.933847	0.386	0.058	3.45372e-11	d	Tc11G080970
3.4625e-14	1.72428	1	0.816	2.82367e-10	d	Tc02G213670
3.40392e-12	1.18624	0.977	0.846	2.7759e-08	d	Tc02G214270
6.90581e-12	1.20927	0.682	0.268	5.63169e-08	d	Tc02G101400
7.65337e-12	1.18102	1	0.792	6.24132e-08	d	Tc04G171280
8.32912e-12	-0.942218	1	1	6.7924e-08	d	Tc11G099270
8.86085e-12	1.08823	0.977	0.662	7.22603e-08	d	Tc02G214140
1.13316e-11	1.27363	0.477	0.137	9.24092e-08	d	Tc11G119380
1.73078e-11	1.2233	0.955	0.718	1.41145e-07	d	Tc04G304440
1.85374e-11	-0.989813	1	1	1.51173e-07	d	Tc04G171370
5.10976e-11	0.957308	1	0.752	4.16701e-07	d	Tc01G368830
1.2378e-10	1.03527	1	0.884	1.00942e-06	d	Tc02G215020
3.20042e-10	1.19447	0.705	0.354	2.60994e-06	d	Tc05G027700
4.04834e-10	1.43002	0.705	0.353	3.30142e-06	d	Tc13G168910
6.39883e-10	0.93112	0.318	0.063	5.21825e-06	d	Tc11G080980
1.25415e-09	0.942417	0.977	0.888	1.02276e-05	d	Tc02G214740
1.77141e-09	-0.97851	0.909	0.944	1.44459e-05	d	Tc04G312910
3.74715e-09	-1.024	1	0.993	3.0558e-05	d	Tc05G121260
9.59035e-09	0.838682	1	0.855	7.82093e-05	d	Tc04G123330
1.10768e-08	1.18611	0.705	0.461	9.03313e-05	d	Tc07G179670
1.45524e-08	0.754207	1	0.788	0.000118675	d	Tc04G120270
3.06925e-08	-0.793081	0.977	0.966	0.000250298	d	Tc05G112510
3.86305e-08	1.47838	1	0.821	0.000315032	d	Tc09G191000
3.93011e-08	1.17815	0.682	0.362	0.000320501	d	Tc06G097560
9.68623e-08	-0.725601	0.023	0.458	0.000789912	d	Tc09G098670
1.00188e-07	0.797382	0.909	0.615	0.000817034	d	Tc05G271900
1.14869e-07	-0.762308	0	0.418	0.000936754	d	Tc05G308160
1.27466e-07	0.894796	0.977	0.685	0.00103948	d	Tc04G242650
2.1947e-07	0.646675	1	0.911	0.00178978	d	Tc04G135630
2.51505e-07	-1.0414	1	0.991	0.00205103	d	Tc07G154240
2.52536e-07	-1.06075	0.023	0.434	0.00205943	d	Tc01G346280
2.90055e-07	0.660749	0.364	0.112	0.0023654	d	Tc01G032430
3.18095e-07	-0.870463	0.023	0.423	0.00259407	d	Tc12G016270
3.83513e-07	-0.737557	0.023	0.42	0.00312755	d	Tc07G166960
4.25991e-07	-0.771268	0.068	0.494	0.00347396	d	Tc03G059830
4.44848e-07	0.630973	0.977	0.926	0.00362774	d	Tc09G190540
4.64638e-07	-1.06591	1	0.998	0.00378912	d	Tc08G245510
5.85715e-07	0.701345	0.409	0.152	0.0047765	d	Tc01G266280
6.97878e-07	-0.690216	0.818	0.848	0.0056912	d	Tc04G038650
7.35099e-07	0.511016	0.318	0.089	0.00599474	d	Tc02G214150
8.79399e-07	-0.695036	0.068	0.472	0.0071715	d	Tc07G048640
8.97632e-07	-0.900092	0	0.378	0.00732019	d	Tc05G130180
1.44541e-06	-0.835846	0.841	0.859	0.0117873	d	Tc08G246020
1.46283e-06	-0.864712	0	0.367	0.0119293	d	Tc04G183810
1.54323e-06	-0.918217	1	0.982	0.012585	d	Tc03G057470
1.54542e-06	-0.75103	0.045	0.416	0.0126029	d	Tc03G178120
1.77779e-06	-0.866942	1	0.987	0.0144979	d	Tc06G017280
1.92377e-06	-0.864602	0.159	0.51	0.0156884	d	Tc10G160040
2.03281e-06	-0.614666	0.023	0.385	0.0165776	d	Tc09G274020
2.06319e-06	-0.661877	0.068	0.459	0.0168254	d	Tc10G216370
2.38572e-06	-0.77764	1	0.939	0.0194556	d	Tc04G265320
2.45298e-06	0.794188	0.909	0.68	0.0200041	d	Tc03G036190
2.63544e-06	-1.12797	1	0.993	0.021492	d	Tc10G336260
2.64552e-06	-1.09651	1	0.995	0.0215742	d	Tc04G291020
2.86228e-06	-0.683244	0.977	0.98	0.0233419	d	Tc06G150420
2.99521e-06	0.592389	0.568	0.233	0.024426	d	Tc10G278060
3.21677e-06	-0.743733	0	0.349	0.0262328	d	Tc03G284640
4.01059e-06	-0.963006	0.023	0.376	0.0327064	d	Tc04G122790
4.28208e-06	-0.700424	0.068	0.456	0.0349204	d	Tc03G142400
4.29389e-06	-0.935773	1	1	0.0350167	d	Tc05G091870
4.78067e-06	-0.909542	0.023	0.373	0.0389864	d	Tc12G139760
4.81542e-06	-1.06498	1	0.998	0.0392697	d	Tc05G308020
5.9674e-06	-1.09586	1	0.989	0.0486641	d	Tc02G049940
5.99973e-06	0.6688	0.886	0.582	0.0489278	d	Tc13G069900
1.92687e-99	1.57209	0.872	0.009	1.57136e-95	g	Tc08G189120
6.52375e-98	1.46175	0.821	0.005	5.32012e-94	g	Tc08G201920
1.65704e-97	2.17025	0.949	0.02	1.35131e-93	g	Tc03G058740
9.5185e-97	3.23386	1	0.027	7.76234e-93	g	Tc05G078340
4.96265e-96	1.83361	0.897	0.014	4.04704e-92	g	Tc06G328660
3.21328e-95	2.42118	1	0.029	2.62043e-91	g	Tc02G010600
1.36017e-93	1.66371	0.897	0.016	1.10922e-89	g	Tc08G016100
4.73682e-90	3.02652	1	0.034	3.86287e-86	g	Tc10G197770
7.08113e-90	1.67259	0.897	0.02	5.77466e-86	g	Tc10G151250
1.51662e-88	2.88843	1	0.036	1.2368e-84	g	Tc01G372620
1.60991e-88	2.24129	0.974	0.032	1.31288e-84	g	Tc09G156910
5.9445e-87	1.36765	0.718	0.004	4.84774e-83	g	Tc03G013430
1.33912e-84	1.08383	0.821	0.014	1.09205e-80	g	Tc08G276930
1.52781e-84	1.86867	0.872	0.022	1.24593e-80	g	Tc09G164400
6.94149e-80	4.72324	1	0.052	5.66078e-76	g	Tc02G069830
1.14097e-79	3.74777	1	0.05	9.30461e-76	g	Tc05G146690
1.70622e-78	1.14211	0.718	0.009	1.39142e-74	g	Tc07G269770
7.8099e-78	1.3538	0.795	0.018	6.36898e-74	g	Tc07G300050
5.9887e-76	2.04225	0.949	0.043	4.88378e-72	g	Tc12G124130
4.68547e-75	1.72974	0.923	0.039	3.821e-71	g	Tc08G020010
7.35421e-74	1.24602	0.641	0.005	5.99736e-70	g	Tc06G169580
2.18746e-73	4.51822	1	0.061	1.78387e-69	g	Tc08G243200
9.33903e-72	4.16907	1	0.068	7.61598e-68	g	Tc03G291520
1.09526e-71	2.58385	0.974	0.061	8.93181e-68	g	Tc12G059580
1.66493e-71	0.960847	0.718	0.014	1.35775e-67	g	Tc07G307580
1.58185e-69	0.72923	0.59	0.004	1.29e-65	g	Tc02G069550
1.95314e-69	1.30114	0.744	0.02	1.59278e-65	g	Tc08G250370
1.22826e-68	1.65222	0.718	0.018	1.00164e-64	g	Tc09G136780
1.32468e-68	1.80957	0.949	0.057	1.08028e-64	g	Tc01G396580
1.78203e-68	3.62541	1	0.075	1.45325e-64	g	Tc04G084240
1.36497e-67	3.99564	1	0.077	1.11313e-63	g	Tc08G234100
3.36779e-67	1.18083	0.667	0.013	2.74644e-63	g	Tc02G056370
1.46323e-66	0.838719	0.564	0.004	1.19326e-62	g	Tc04G043840
2.8526e-66	1.15604	0.641	0.011	2.3263e-62	g	Tc08G244260
7.08255e-66	1.00583	0.718	0.02	5.77582e-62	g	Tc10G226710
8.99715e-66	1.909	1	0.075	7.33717e-62	g	Tc03G055960
1.2561e-65	1.00583	0.718	0.02	1.02435e-61	g	Tc05G087910
1.26009e-65	1.89084	0.897	0.05	1.0276e-61	g	Tc03G291740
6.772e-65	1.829	0.846	0.041	5.52257e-61	g	Tc07G140910
2.26331e-63	3.9659	1	0.086	1.84573e-59	g	Tc09G175320
3.21978e-63	1.26886	0.667	0.016	2.62573e-59	g	Tc07G307990
7.35722e-63	3.64607	1	0.091	5.99981e-59	g	Tc10G092350
2.04544e-61	1.2785	0.744	0.029	1.66805e-57	g	Tc03G217520
8.63878e-61	2.91919	0.974	0.079	7.04493e-57	g	Tc04G155440
3.16284e-60	1.01388	0.769	0.032	2.57929e-56	g	Tc05G254430
2.3852e-59	5.1519	1	0.104	1.94513e-55	g	Tc07G201040
7.45311e-59	0.954196	0.718	0.027	6.07801e-55	g	Tc01G267880
9.98101e-59	0.851475	0.564	0.009	8.13951e-55	g	Tc09G126370
1.30046e-58	1.2916	0.923	0.068	1.06052e-54	g	Tc01G107700
1.78662e-58	0.765257	0.564	0.009	1.45699e-54	g	Tc13G229510
8.59921e-58	0.726661	0.538	0.007	7.01266e-54	g	Tc07G031970
1.06285e-57	5.99751	1	0.108	8.66755e-54	g	Tc01G203150
3.87153e-57	1.31275	0.795	0.041	3.15723e-53	g	Tc07G072130
5.13234e-57	1.79999	0.821	0.048	4.18542e-53	g	Tc08G016170
1.552e-56	2.37652	1	0.104	1.26566e-52	g	Tc03G062150
8.18873e-56	2.86125	1	0.111	6.67791e-52	g	Tc09G261940
3.11854e-55	2.88927	0.795	0.048	2.54317e-51	g	Tc13G125640
1.99634e-54	0.805136	0.564	0.013	1.62801e-50	g	Tc12G159030
4.04746e-54	3.24454	1	0.12	3.3007e-50	g	Tc01G130120
4.90265e-54	1.58496	0.949	0.09	3.99811e-50	g	Tc05G166730
6.5731e-54	1.15916	0.744	0.039	5.36036e-50	g	Tc07G070620
7.62436e-54	2.2723	1	0.102	6.21767e-50	g	Tc05G255920
1.98514e-53	1.07415	0.795	0.047	1.61888e-49	g	Tc04G265630
1.99741e-53	0.776435	0.59	0.016	1.62889e-49	g	Tc05G242470
5.56736e-53	0.666211	0.436	0.002	4.54018e-49	g	Tc12G119060
2.48646e-52	1.15388	0.769	0.045	2.0277e-48	g	Tc11G127860
3.49082e-52	4.02276	1	0.127	2.84677e-48	g	Tc03G291470
4.83448e-52	0.608619	0.513	0.009	3.94252e-48	g	Tc08G261610
3.00567e-51	0.883885	0.538	0.013	2.45112e-47	g	Tc06G002830
4.15939e-51	0.655924	0.487	0.007	3.39198e-47	g	Tc02G153830
1.01783e-50	2.7293	1	0.109	8.3004e-47	g	Tc04G227990
1.2395e-50	1.83206	0.923	0.091	1.01081e-46	g	Tc02G052700
2.88858e-49	3.8877	1	0.149	2.35563e-45	g	Tc03G139790
6.77016e-49	1.13336	0.718	0.043	5.52106e-45	g	Tc09G125180
1.4182e-48	1.24463	0.949	0.095	1.15654e-44	g	Tc09G020420
5.10243e-48	1.77652	1	0.1	4.16103e-44	g	Tc11G080020
5.27409e-48	1.91877	0.974	0.113	4.30102e-44	g	Tc11G023100
8.10905e-48	0.914219	0.641	0.03	6.61293e-44	g	Tc12G130090
8.75779e-48	1.8808	1	0.118	7.14197e-44	g	Tc01G125510
3.71141e-47	1.91445	0.897	0.095	3.02666e-43	g	Tc01G211460
5.53714e-47	0.988367	0.872	0.077	4.51553e-43	g	Tc01G119280
6.27034e-47	2.08733	0.974	0.142	5.11346e-43	g	Tc08G085840
6.30726e-47	0.743562	0.487	0.011	5.14357e-43	g	Tc07G112190
6.41082e-47	1.2237	0.667	0.038	5.22802e-43	g	Tc09G240520
1.14995e-46	3.09215	1	0.149	9.37787e-43	g	Tc09G063930
3.71819e-46	1.79769	0.923	0.106	3.03219e-42	g	Tc13G133810
3.79266e-46	1.30041	0.846	0.072	3.09292e-42	g	Tc07G305470
5.12994e-46	1.73763	0.974	0.127	4.18347e-42	g	Tc02G120660
3.15035e-45	1.18767	0.769	0.061	2.56911e-41	g	Tc10G127970
3.74549e-45	1.319	0.436	0.007	3.05445e-41	g	Tc07G205410
7.24053e-45	0.611183	0.436	0.007	5.90466e-41	g	Tc10G331740
1.56784e-44	0.755061	0.513	0.016	1.27858e-40	g	Tc09G164500
2.51407e-44	0.851297	0.538	0.02	2.05022e-40	g	Tc13G090040
2.69675e-44	2.57147	0.897	0.102	2.1992e-40	g	Tc13G154000
4.49629e-44	1.54726	0.923	0.106	3.66672e-40	g	Tc01G290450
7.16826e-44	0.676448	0.462	0.011	5.84572e-40	g	Tc09G137150
1.96862e-43	1.82165	0.974	0.14	1.60541e-39	g	Tc01G190390
2.04663e-43	5.7108	1	0.194	1.66902e-39	g	Tc05G087850
3.02331e-43	1.28649	0.795	0.073	2.46551e-39	g	Tc06G021390
6.76587e-43	2.40091	0.692	0.048	5.51757e-39	g	Tc06G132370
8.8305e-43	1.69399	0.949	0.134	7.20127e-39	g	Tc01G126570
4.26321e-42	0.630524	0.538	0.022	3.47665e-38	g	Tc08G189470
4.80582e-42	3.11997	1	0.177	3.91915e-38	g	Tc05G185910
7.69175e-42	1.95593	0.795	0.082	6.27262e-38	g	Tc02G196420
6.42953e-41	1.00732	0.769	0.072	5.24328e-37	g	Tc09G252720
1.31422e-40	1.52537	0.949	0.138	1.07175e-36	g	Tc05G191430
1.54751e-40	0.836217	0.564	0.029	1.26199e-36	g	Tc10G169190
3.03763e-40	0.671341	0.462	0.014	2.47718e-36	g	Tc01G267620
6.21458e-40	0.64571	0.462	0.014	5.06799e-36	g	Tc08G129750
7.82464e-40	1.77594	0.897	0.116	6.381e-36	g	Tc03G074200
8.60819e-39	1.7848	0.795	0.093	7.01998e-35	g	Tc03G175700
1.01713e-38	1.25804	1	0.122	8.29468e-35	g	Tc07G149940
2.59767e-38	4.34293	1	0.237	2.1184e-34	g	Tc01G142490
3.33947e-38	2.00047	0.949	0.185	2.72334e-34	g	Tc01G097010
6.37832e-38	0.975354	0.667	0.052	5.20152e-34	g	Tc09G164350
3.00463e-37	1.57619	0.462	0.018	2.45028e-33	g	Tc01G369100
8.37499e-37	2.7311	1	0.246	6.8298e-33	g	Tc06G120690
1.3376e-36	1.48144	0.872	0.136	1.09082e-32	g	Tc01G011890
3.05475e-36	1.01232	0.667	0.056	2.49115e-32	g	Tc03G053440
5.00631e-36	1.26504	0.795	0.097	4.08265e-32	g	Tc03G287080
1.53646e-35	3.64429	1	0.274	1.25298e-31	g	Tc05G120730
2.83834e-35	0.983109	0.692	0.065	2.31467e-31	g	Tc07G032050
4.46695e-35	6.24942	1	0.299	3.64279e-31	g	Tc01G203120
8.70452e-35	1.15527	0.59	0.045	7.09854e-31	g	Tc01G205510
3.84193e-34	5.43752	1	0.315	3.13309e-30	g	Tc11G079980
4.83012e-34	0.663714	0.436	0.018	3.93896e-30	g	Tc12G166260
1.33125e-33	1.29774	0.769	0.09	1.08564e-29	g	Tc10G208890
2.73591e-33	2.09557	1	0.274	2.23113e-29	g	Tc04G289950
2.77466e-33	1.25376	0.462	0.023	2.26274e-29	g	Tc06G240860
3.98789e-33	0.935309	0.769	0.097	3.25212e-29	g	Tc10G127030
6.43808e-33	1.3014	0.923	0.176	5.25026e-29	g	Tc07G116500
6.74173e-33	1.05518	0.897	0.147	5.49788e-29	g	Tc04G349190
6.92837e-33	1.47615	0.667	0.072	5.65009e-29	g	Tc06G284710
1.58899e-31	1	0.846	0.127	1.29582e-27	g	Tc08G343060
2.26971e-31	0.588263	0.436	0.022	1.85095e-27	g	Tc09G229840
3.12538e-31	1.03379	0.59	0.054	2.54874e-27	g	Tc06G064150
8.47313e-31	0.99437	0.744	0.099	6.90984e-27	g	Tc03G062030
1.06902e-30	0.987709	0.769	0.1	8.71788e-27	g	Tc02G050770
1.27194e-30	1.4917	0.462	0.027	1.03726e-26	g	Tc02G087040
1.74754e-30	1.05672	0.333	0.009	1.42512e-26	g	Tc01G368990
1.91131e-30	2.6676	1	0.326	1.55867e-26	g	Tc11G052640
2.99436e-30	0.689295	0.256	0.002	2.4419e-26	g	Tc02G087090
7.13252e-30	0.526951	0.359	0.013	5.81657e-26	g	Tc01G109920
7.37929e-30	0.848242	0.641	0.068	6.01781e-26	g	Tc09G091090
1.14165e-29	0.643572	0.462	0.029	9.31016e-26	g	Tc01G030240
1.17294e-29	1.00005	0.744	0.091	9.56533e-26	g	Tc05G022580
2.28848e-29	2.18066	0.513	0.041	1.86626e-25	g	Tc06G240790
5.29447e-29	2.59718	1	0.468	4.31764e-25	g	Tc12G159270
1.03555e-28	0.695355	0.513	0.039	8.44495e-25	g	Tc03G194910
1.2456e-28	0.706269	0.385	0.018	1.01579e-24	g	Tc10G101270
1.64539e-28	1.46868	1	0.271	1.34182e-24	g	Tc13G173230
1.68519e-28	0.598405	0.359	0.014	1.37428e-24	g	Tc10G128520
2.15211e-28	1.08851	0.923	0.19	1.75504e-24	g	Tc10G186850
2.24894e-28	2.08591	1	0.375	1.83401e-24	g	Tc10G217410
2.25223e-28	1.43461	0.641	0.077	1.8367e-24	g	Tc12G247050
5.40646e-28	2.82719	1	0.308	4.40897e-24	g	Tc08G270010
1.59189e-27	1.41839	0.974	0.253	1.29818e-23	g	Tc06G215800
1.82763e-27	2.17281	1	0.414	1.49043e-23	g	Tc04G169080
2.31278e-27	0.847764	0.692	0.09	1.88607e-23	g	Tc01G370170
1.01999e-26	1.01506	0.692	0.104	8.31799e-23	g	Tc08G274390
1.38172e-26	1.45093	1	0.362	1.12679e-22	g	Tc09G122230
1.5643e-26	6.38696	1	0.812	1.27569e-22	g	Tc06G328960
3.49206e-26	1.18803	0.923	0.21	2.84778e-22	g	Tc08G172390
4.75844e-26	2.27905	1	0.572	3.88051e-22	g	Tc03G186280
5.86514e-26	1.43335	0.718	0.116	4.78302e-22	g	Tc04G175120
6.62258e-26	1.01481	0.923	0.208	5.40071e-22	g	Tc01G219630
7.33986e-26	0.619551	0.564	0.059	5.98565e-22	g	Tc04G369420
8.47583e-26	0.541882	0.359	0.018	6.91204e-22	g	Tc04G265340
1.1823e-25	2.05359	1	0.47	9.64162e-22	g	Tc12G122990
1.77659e-25	3.94941	1	0.608	1.44881e-21	g	Tc06G212800
2.03613e-25	0.615496	0.41	0.027	1.66046e-21	g	Tc05G040110
2.58112e-25	0.776034	0.667	0.09	2.10491e-21	g	Tc05G186750
2.88757e-25	2.88817	1	0.658	2.35482e-21	g	Tc04G169550
3.83536e-25	0.757245	0.59	0.072	3.12774e-21	g	Tc13G230150
4.6382e-25	1.10833	0.897	0.206	3.78245e-21	g	Tc08G081470
6.00157e-25	0.580703	0.41	0.029	4.89428e-21	g	Tc13G089520
6.63238e-25	1.46356	0.923	0.249	5.4087e-21	g	Tc01G364350
7.29678e-25	0.59683	0.513	0.048	5.95053e-21	g	Tc06G004220
1.49703e-24	0.807692	0.282	0.009	1.22083e-20	g	Tc03G151020
2.10944e-24	2.15278	1	0.697	1.72025e-20	g	Tc10G319770
2.23225e-24	0.682801	0.615	0.079	1.8204e-20	g	Tc05G073040
2.23412e-24	1.11625	0.821	0.172	1.82192e-20	g	Tc09G212910
3.77604e-24	0.723992	0.744	0.122	3.07936e-20	g	Tc04G145330
7.71966e-24	0.722449	0.564	0.066	6.29538e-20	g	Tc08G062580
1.00804e-23	0.850178	0.667	0.102	8.22057e-20	g	Tc10G226270
1.3356e-23	1.14059	0.615	0.09	1.08918e-19	g	Tc03G050740
1.47788e-23	1.09094	0.923	0.233	1.20521e-19	g	Tc11G095600
1.55065e-23	2.69376	1	0.998	1.26455e-19	g	Tc05G112440
1.59238e-23	-6.27142	0.333	0.975	1.29859e-19	g	Tc08G243290
1.64251e-23	0.769557	0.615	0.077	1.33947e-19	g	Tc03G120500
1.91568e-23	3.93068	1	0.966	1.56224e-19	g	Tc09G222660
2.23498e-23	1.4911	0.949	0.296	1.82263e-19	g	Tc10G216650
2.44886e-23	0.773515	0.59	0.079	1.99705e-19	g	Tc06G053690
4.46229e-23	1.1392	0.923	0.262	3.63899e-19	g	Tc07G177100
6.05996e-23	3.49662	1	0.543	4.9419e-19	g	Tc06G074050
7.97303e-23	2.54511	1	0.871	6.50201e-19	g	Tc03G167760
8.85216e-23	0.907375	0.41	0.032	7.21894e-19	g	Tc10G166140
9.645e-23	0.649199	0.487	0.05	7.8655e-19	g	Tc13G103630
9.85534e-23	1.15839	0.667	0.113	8.03703e-19	g	Tc07G297170
9.8591e-23	0.801725	0.641	0.097	8.0401e-19	g	Tc02G052710
1.4671e-22	3.14196	1	0.993	1.19642e-18	g	Tc03G291380
1.75627e-22	1.09506	0.897	0.219	1.43224e-18	g	Tc09G199550
3.71981e-22	-4.04141	0	0.925	3.0335e-18	g	Tc02G161410
3.92642e-22	-3.96156	0.077	0.932	3.20199e-18	g	Tc03G202240
4.34092e-22	3.36189	1	0.833	3.54002e-18	g	Tc13G103190
5.98953e-22	1.57049	1	0.894	4.88446e-18	g	Tc08G212030
6.62353e-22	0.936646	0.487	0.056	5.40149e-18	g	Tc09G101030
6.68386e-22	0.802248	0.821	0.177	5.45069e-18	g	Tc12G084890
7.05423e-22	-2.77991	0.128	0.946	5.75272e-18	g	Tc08G111500
7.72673e-22	1.36022	1	0.369	6.30115e-18	g	Tc01G111890
1.71696e-21	-2.41698	0	0.905	1.40018e-17	g	Tc08G109460
2.05887e-21	0.814133	0.718	0.134	1.67901e-17	g	Tc03G110280
2.85201e-21	-2.95342	0.026	0.909	2.32582e-17	g	Tc01G125880
3.44536e-21	-5.43187	0.205	0.935	2.80969e-17	g	Tc07G319390
3.83118e-21	0.890647	0.872	0.197	3.12433e-17	g	Tc09G063980
4.86861e-21	1.16361	0.949	0.321	3.97035e-17	g	Tc05G228580
5.21523e-21	1.36149	1	0.824	4.25302e-17	g	Tc01G143850
8.23734e-21	1.13528	0.821	0.208	6.71755e-17	g	Tc05G302310
1.06194e-20	1.2518	0.846	0.24	8.66013e-17	g	Tc07G131200
1.72691e-20	-5.10438	0.026	0.891	1.40829e-16	g	Tc09G191000
1.72851e-20	-2.93673	0.026	0.891	1.4096e-16	g	Tc10G170130
1.91195e-20	-4.45382	0.077	0.9	1.55919e-16	g	Tc03G291320
2.38524e-20	-1.75623	0.538	0.977	1.94516e-16	g	Tc03G148710
3.12058e-20	-2.02588	0.154	0.918	2.54483e-16	g	Tc02G162020
3.25447e-20	0.889703	0.795	0.176	2.65402e-16	g	Tc05G027760
3.89854e-20	0.727688	0.692	0.133	3.17926e-16	g	Tc10G129380
4.51259e-20	1.10033	0.615	0.106	3.68002e-16	g	Tc04G078840
5.39194e-20	1.07921	0.949	0.348	4.39713e-16	g	Tc12G141280
6.63594e-20	1.19356	0.872	0.238	5.41161e-16	g	Tc06G253860
6.88263e-20	0.550853	0.436	0.047	5.61279e-16	g	Tc06G096690
7.92805e-20	-2.29109	0	0.866	6.46533e-16	g	Tc07G208190
8.44104e-20	1.25376	1	0.582	6.88367e-16	g	Tc07G040550
9.04601e-20	0.717931	0.615	0.1	7.37702e-16	g	Tc06G240700
9.11379e-20	-2.27248	0	0.864	7.43229e-16	g	Tc04G171280
1.22826e-19	0.744392	0.641	0.116	1.00165e-15	g	Tc04G119620
1.36784e-19	1.40827	1	0.57	1.11547e-15	g	Tc07G207920
1.51524e-19	1.10692	0.641	0.122	1.23568e-15	g	Tc04G044070
1.59811e-19	1.00967	0.949	0.29	1.30326e-15	g	Tc03G055940
1.72602e-19	-1.83998	0.128	0.905	1.40757e-15	g	Tc10G060050
1.92655e-19	1.31073	1	0.575	1.5711e-15	g	Tc05G153970
2.30592e-19	-2.42276	0.154	0.907	1.88048e-15	g	Tc06G227040
2.54615e-19	-6.06898	0.256	0.909	2.07638e-15	g	Tc04G123330
2.58881e-19	-4.02385	0.154	0.894	2.11117e-15	g	Tc04G032080
3.4982e-19	1.09789	0.974	0.385	2.85278e-15	g	Tc08G260770
4.11141e-19	-4.79958	0	0.851	3.35285e-15	g	Tc04G188780
4.28756e-19	0.578976	0.538	0.077	3.49651e-15	g	Tc06G006190
4.35057e-19	-2.65806	0	0.848	3.54789e-15	g	Tc07G091850
5.98304e-19	-3.89734	0.026	0.853	4.87917e-15	g	Tc03G101260
6.41096e-19	0.89654	0.949	0.299	5.22814e-15	g	Tc06G005260
1.34408e-18	1.75673	0.615	0.116	1.09609e-14	g	Tc03G216240
1.62515e-18	1.15179	0.897	0.323	1.32531e-14	g	Tc03G105630
1.87484e-18	0.613299	0.59	0.097	1.52893e-14	g	Tc05G087080
2.33471e-18	-1.73038	0.026	0.833	1.90395e-14	g	Tc09G013550
2.48785e-18	1.48333	0.949	0.342	2.02885e-14	g	Tc07G050110
2.58242e-18	-2.28049	0	0.824	2.10597e-14	g	Tc01G368830
3.12772e-18	0.804295	0.821	0.213	2.55065e-14	g	Tc11G008530
3.23828e-18	-1.67035	1	1	2.64081e-14	g	Tc11G068670
3.30467e-18	0.706894	0.821	0.197	2.69496e-14	g	Tc08G095990
4.07994e-18	0.649165	0.718	0.151	3.32719e-14	g	Tc02G030780
4.25237e-18	0.626831	0.385	0.039	3.46781e-14	g	Tc05G130400
4.58676e-18	0.668794	0.744	0.165	3.74051e-14	g	Tc05G069240
4.64922e-18	-1.50113	0.077	0.846	3.79144e-14	g	Tc03G291110
4.93047e-18	0.73779	0.436	0.054	4.0208e-14	g	Tc06G162670
5.01483e-18	0.526282	0.487	0.066	4.08959e-14	g	Tc01G164490
5.09283e-18	0.58718	0.462	0.061	4.1532e-14	g	Tc07G047030
6.31806e-18	0.671086	0.59	0.104	5.15238e-14	g	Tc10G178980
6.3544e-18	1.49878	0.923	0.419	5.18201e-14	g	Tc06G312780
6.91992e-18	-1.85673	0	0.812	5.64319e-14	g	Tc08G061310
7.9972e-18	-1.95775	0.615	0.973	6.52171e-14	g	Tc03G146180
8.15552e-18	0.93884	0.897	0.301	6.65082e-14	g	Tc06G065780
9.17177e-18	0.573375	0.615	0.109	7.47958e-14	g	Tc05G138800
1.20757e-17	1.04253	1	0.973	9.8477e-14	g	Tc08G164960
1.58672e-17	1.25376	1	0.651	1.29397e-13	g	Tc09G257460
1.92797e-17	1.35594	0.513	0.082	1.57226e-13	g	Tc04G350200
2.24089e-17	0.86168	0.846	0.238	1.82745e-13	g	Tc05G224400
2.25028e-17	0.573182	0.333	0.03	1.83511e-13	g	Tc03G116330
2.4355e-17	-2.82096	0	0.803	1.98615e-13	g	Tc02G135060
2.4872e-17	0.809922	0.718	0.163	2.02831e-13	g	Tc13G088740
3.03396e-17	-5.16752	0.231	0.878	2.4742e-13	g	Tc04G123030
3.30559e-17	1.24776	0.769	0.217	2.69571e-13	g	Tc13G227740
3.80794e-17	0.717903	0.821	0.204	3.10538e-13	g	Tc06G087730
4.09902e-17	0.58288	0.59	0.104	3.34275e-13	g	Tc11G091720
4.11193e-17	0.733554	0.769	0.186	3.35328e-13	g	Tc06G089420
4.11379e-17	0.644341	0.333	0.03	3.3548e-13	g	Tc07G319640
4.25526e-17	-2.30878	1	1	3.47017e-13	g	Tc09G278870
4.52007e-17	-2.02446	0.795	0.964	3.68612e-13	g	Tc09G150660
5.92437e-17	1.03787	0.923	0.369	4.83133e-13	g	Tc11G095590
7.25769e-17	-1.95914	0.231	0.875	5.91865e-13	g	Tc08G205650
7.39894e-17	-1.76781	0.436	0.952	6.03384e-13	g	Tc04G135630
7.82332e-17	-1.70673	1	1	6.37992e-13	g	Tc12G158760
8.50135e-17	-3.22599	0	0.789	6.93285e-13	g	Tc02G138280
9.81053e-17	-1.54182	0.051	0.803	8.00048e-13	g	Tc04G349610
1.13889e-16	-2.21656	0.128	0.83	9.28761e-13	g	Tc11G066580
1.27755e-16	1.0464	0.923	0.31	1.04184e-12	g	Tc13G072130
1.33019e-16	0.760988	0.385	0.045	1.08477e-12	g	Tc11G041480
1.47314e-16	-2.86314	0	0.781	1.20134e-12	g	Tc02G138350
1.50479e-16	-1.60805	0	0.772	1.22716e-12	g	Tc13G188250
1.50622e-16	0.826192	0.718	0.19	1.22833e-12	g	Tc06G168340
1.66342e-16	0.86251	0.923	0.305	1.35652e-12	g	Tc03G106360
1.8146e-16	0.555137	0.41	0.052	1.47981e-12	g	Tc09G091720
1.89542e-16	1.03258	0.974	0.579	1.54571e-12	g	Tc05G115500
2.10048e-16	0.793742	0.974	0.38	1.71295e-12	g	Tc03G214060
2.34814e-16	-2.01206	0.103	0.826	1.9149e-12	g	Tc01G099510
2.64918e-16	-1.47088	0.179	0.858	2.16041e-12	g	Tc13G121800
3.00643e-16	0.805637	0.897	0.26	2.45174e-12	g	Tc03G169880
3.20705e-16	-1.57892	0	0.763	2.61535e-12	g	Tc09G306270
3.89872e-16	-1.68275	0.154	0.832	3.17941e-12	g	Tc08G189000
4.12741e-16	0.637085	0.41	0.054	3.3659e-12	g	Tc08G267340
4.16892e-16	-2.0458	0.872	0.966	3.39975e-12	g	Tc10G071810
4.40249e-16	-1.50907	0.744	0.975	3.59023e-12	g	Tc10G188710
5.46856e-16	0.85906	1	0.439	4.45961e-12	g	Tc04G291070
5.5808e-16	-1.74953	0.615	0.934	4.55114e-12	g	Tc02G150440
6.29697e-16	0.811824	0.846	0.269	5.13518e-12	g	Tc10G330870
7.11765e-16	-1.50508	0.308	0.898	5.80445e-12	g	Tc03G214790
8.97236e-16	0.933834	1	0.887	7.31696e-12	g	Tc06G095280
1.14855e-15	0.552748	0.59	0.116	9.36646e-12	g	Tc05G152540
1.15379e-15	-1.93846	1	1	9.40917e-12	g	Tc03G342810
1.18611e-15	1.08356	0.974	0.753	9.67271e-12	g	Tc04G228130
1.2623e-15	-1.71193	0	0.749	1.0294e-11	g	Tc11G135800
1.50042e-15	0.893096	0.795	0.249	1.2236e-11	g	Tc01G381680
1.53958e-15	-1.46847	0.821	0.971	1.25552e-11	g	Tc07G186250
1.5574e-15	-1.62025	0.692	0.953	1.27006e-11	g	Tc03G194670
1.62638e-15	-2.28592	0.026	0.762	1.32631e-11	g	Tc05G130330
1.97028e-15	-2.04312	0.436	0.907	1.60677e-11	g	Tc10G060950
2.27844e-15	-2.18933	0	0.746	1.85807e-11	g	Tc09G014020
2.31189e-15	-1.55471	0.462	0.909	1.88535e-11	g	Tc01G164730
2.39056e-15	-2.15865	0.41	0.882	1.9495e-11	g	Tc05G027690
2.70036e-15	-2.30645	0.026	0.754	2.20214e-11	g	Tc04G242650
3.60975e-15	0.645473	0.692	0.167	2.94375e-11	g	Tc05G006280
3.62362e-15	-1.97303	0.051	0.763	2.95506e-11	g	Tc07G206640
4.44835e-15	-1.794	0	0.733	3.62763e-11	g	Tc04G188930
5.04416e-15	-2.13167	0.026	0.747	4.11351e-11	g	Tc10G216380
5.50696e-15	0.56097	0.487	0.084	4.49093e-11	g	Tc03G221310
5.73339e-15	0.691604	0.821	0.238	4.67558e-11	g	Tc06G150480
7.92455e-15	0.955443	0.872	0.323	6.46247e-11	g	Tc10G193530
7.99191e-15	0.726196	0.897	0.294	6.5174e-11	g	Tc09G034480
8.69212e-15	0.959024	1	0.989	7.08842e-11	g	Tc07G140360
1.01706e-14	-1.7295	1	1	8.29412e-11	g	Tc02G041570
1.07906e-14	0.74386	0.872	0.29	8.79973e-11	g	Tc10G132830
1.1734e-14	-1.4674	0	0.719	9.56907e-11	g	Tc04G155050
1.32586e-14	0.614088	0.513	0.093	1.08124e-10	g	Tc06G121740
1.33727e-14	1.25376	1	0.737	1.09055e-10	g	Tc06G118920
1.42851e-14	-1.73929	0	0.719	1.16495e-10	g	Tc01G290180
1.53668e-14	0.541483	0.692	0.165	1.25316e-10	g	Tc03G180860
1.55267e-14	1.03136	0.923	0.389	1.2662e-10	g	Tc08G053060
2.195e-14	0.761551	0.821	0.263	1.79002e-10	g	Tc09G138170
2.23893e-14	-1.30859	0.205	0.842	1.82585e-10	g	Tc07G280390
2.36322e-14	-1.59954	0	0.711	1.9272e-10	g	Tc08G250420
2.88031e-14	-2.02591	1	0.996	2.34889e-10	g	Tc07G129430
2.99035e-14	-1.25465	0.103	0.762	2.43863e-10	g	Tc03G002790
3.09599e-14	0.812002	0.897	0.346	2.52478e-10	g	Tc05G073250
3.31163e-14	0.620627	0.667	0.17	2.70063e-10	g	Tc10G013450
4.02559e-14	0.867759	0.949	0.398	3.28287e-10	g	Tc01G297470
4.09569e-14	-1.36188	0.333	0.858	3.34004e-10	g	Tc10G319680
4.9105e-14	0.573539	0.667	0.161	4.00451e-10	g	Tc01G395970
5.02802e-14	0.717882	0.872	0.301	4.10035e-10	g	Tc04G133120
5.35587e-14	-1.6792	0	0.699	4.36771e-10	g	Tc07G058530
5.74103e-14	-1.26253	0.256	0.826	4.68181e-10	g	Tc05G107500
6.71762e-14	1.01217	0.974	0.543	5.47822e-10	g	Tc10G166330
8.23811e-14	0.63383	0.744	0.211	6.71818e-10	g	Tc07G033120
8.38775e-14	0.82089	0.974	0.817	6.84021e-10	g	Tc10G041990
8.73612e-14	-1.30537	0.564	0.943	7.12431e-10	g	Tc08G286570
1.00252e-13	0.796628	0.949	0.405	8.17558e-10	g	Tc05G012650
1.01173e-13	0.772468	1	0.561	8.25066e-10	g	Tc07G073790
1.12728e-13	0.965244	1	0.78	9.19293e-10	g	Tc04G071730
1.33233e-13	0.585454	0.641	0.159	1.08652e-09	g	Tc10G073720
1.55097e-13	-1.12688	0.897	0.993	1.26481e-09	g	Tc09G251660
1.65076e-13	0.679824	1	0.808	1.3462e-09	g	Tc11G106030
1.65588e-13	0.516791	0.436	0.073	1.35037e-09	g	Tc11G073070
1.74338e-13	0.782283	0.821	0.294	1.42173e-09	g	Tc11G135970
1.76261e-13	-1.47858	0	0.683	1.43741e-09	g	Tc07G113860
1.77906e-13	-1.34335	0.128	0.776	1.45083e-09	g	Tc10G046820
2.13878e-13	1.04364	0.795	0.29	1.74418e-09	g	Tc06G224860
2.29874e-13	0.848615	0.974	0.427	1.87462e-09	g	Tc03G059830
2.39796e-13	0.514607	0.513	0.099	1.95553e-09	g	Tc10G193890
2.5943e-13	0.792026	0.487	0.1	2.11565e-09	g	Tc09G016510
3.41738e-13	0.842126	0.846	0.333	2.78687e-09	g	Tc04G228110
5.57594e-13	-1.23892	0.256	0.824	4.54718e-09	g	Tc07G157550
6.62726e-13	0.653608	0.821	0.272	5.40453e-09	g	Tc06G324870
7.60842e-13	0.534385	0.59	0.143	6.20466e-09	g	Tc13G260430
7.79873e-13	-1.565	0	0.663	6.35987e-09	g	Tc04G038660
7.8756e-13	-1.24351	0.897	0.998	6.42255e-09	g	Tc13G179840
8.1923e-13	0.502897	0.487	0.097	6.68082e-09	g	Tc11G050420
[truncated: 1,397 more rows]
