# Supplementary material for: A molecular atlas reveals the tri-sectional spinning mechanism of spider dragline silk
Source: Nat Commun. 2023 Feb 15;14:837. doi: 10.1038/s41467-023-36545-6 (PMC9932165; doi:10.1038/s41467-023-36545-6)
Supplement: Supplementary file 5 — Supplementary Data 1-22 [file 41467_2023_36545_MOESM5_ESM.zip › Supplementary Data 19.xlsx]

## Sheet: Sheet1
Supplementary Data 19. The top 5 GO annotations for each SC cluster
clusters	ID	Description	GeneRatio	BgRatio	pvalue	p.adjust	qvalue	geneID
cluster1	GO:0003779	actin binding	5/57	108/15573	4.59e-05	0.00598374	0.00528819	Tc09G257570/Tc06G118920/Tc08G261300/Tc11G074760/Tc09G147040
	GO:0008135	translation factor activity, RNA binding	5/57	128/15573	0.000103133	0.00598374	0.00528819	Tc05G236040/Tc12G279010/Tc03G148710/Tc05G068090/Tc06G225900
	GO:0090079	translation regulator activity, nucleic acid binding	5/57	129/15573	0.000106994	0.00598374	0.00528819	Tc05G236040/Tc12G279010/Tc03G148710/Tc05G068090/Tc06G225900
	GO:0045182	translation regulator activity	5/57	134/15573	0.000127994	0.00598374	0.00528819	Tc05G236040/Tc12G279010/Tc03G148710/Tc05G068090/Tc06G225900
	GO:0003746	translation elongation factor activity	3/57	36/15573	0.000304675	0.0113949	0.0100703	Tc05G236040/Tc12G279010/Tc06G225900
cluster2	GO:0003735	structural constituent of ribosome	63/173	167/15573	7.09868e-83	2.29287e-80	1.86807e-80	Tc11G127350/Tc06G089630/Tc11G126270/Tc05G234780/Tc06G189040/Tc11G019600/Tc10G086740/Tc07G112240/Tc10G005680/Tc11G019450/Tc09G130940/Tc04G291020/Tc10G167460/Tc05G308020/Tc04G369410/Tc03G053430/Tc12G014770/Tc04G260080/Tc04G075730/Tc08G167230/Tc08G223870/Tc11G013560/Tc05G142900/Tc04G382360/Tc07G107130/Tc03G184100/Tc05G242040/Tc11G099360/Tc03G057470/Tc07G216720/Tc05G071930/Tc11G102720/Tc07G287570/Tc1…
	GO:0044391	ribosomal subunit	22/173	71/15573	2.00331e-26	3.23534e-24	2.63593e-24	Tc11G127350/Tc11G126270/Tc10G086740/Tc07G112240/Tc10G005680/Tc11G019450/Tc09G130940/Tc05G308020/Tc03G053430/Tc04G260080/Tc08G167230/Tc08G223870/Tc11G013560/Tc05G142900/Tc05G071930/Tc11G102720/Tc10G073330/Tc11G013470/Tc05G190990/Tc07G119470/Tc07G305310/Tc11G023920
	GO:1990904	ribonucleoprotein complex	26/173	190/15573	3.52162e-21	3.79161e-19	3.08914e-19	Tc11G127350/Tc11G126270/Tc10G086740/Tc07G112240/Tc10G005680/Tc11G019450/Tc09G130940/Tc05G308020/Tc03G053430/Tc04G260080/Tc08G167230/Tc08G223870/Tc11G013560/Tc05G142900/Tc05G071930/Tc06G095510/Tc11G102720/Tc10G073330/Tc11G013470/Tc05G190990/Tc07G119470/Tc07G305310/Tc01G137540/Tc12G161000/Tc09G322810/Tc11G023920
	GO:0022626	cytosolic ribosome	14/173	33/15573	1.74354e-19	1.40791e-17	1.14707e-17	Tc11G127350/Tc11G126270/Tc09G130940/Tc05G308020/Tc03G053430/Tc04G260080/Tc08G167230/Tc08G223870/Tc11G013560/Tc05G071930/Tc10G073330/Tc11G013470/Tc05G190990/Tc11G023920
	GO:0015934	large ribosomal subunit	11/173	31/15573	1.61235e-14	1.04158e-12	8.48607e-13	Tc11G127350/Tc10G086740/Tc10G005680/Tc03G053430/Tc04G260080/Tc08G167230/Tc11G013560/Tc05G142900/Tc10G073330/Tc07G305310/Tc11G023920
cluster3	GO:0003735	structural constituent of ribosome	21/100	167/15573	1.18526e-21	2.46534e-19	2.05861e-19	Tc05G234780/Tc11G126270/Tc04G369410/Tc11G019600/Tc12G014770/Tc10G005680/Tc11G127350/Tc05G071930/Tc05G190990/Tc11G019450/Tc05G142900/Tc11G144780/Tc04G260080/Tc07G112240/Tc09G130940/Tc03G145150/Tc01G371580/Tc11G099360/Tc03G057470/Tc05G115430/Tc07G305310
	GO:0044391	ribosomal subunit	11/100	71/15573	8.11013e-13	8.43454e-11	7.04301e-11	Tc11G126270/Tc10G005680/Tc11G127350/Tc05G071930/Tc05G190990/Tc11G019450/Tc05G142900/Tc04G260080/Tc07G112240/Tc09G130940/Tc07G305310
	GO:1990904	ribonucleoprotein complex	11/100	190/15573	3.67638e-08	2.54896e-06	2.12843e-06	Tc11G126270/Tc10G005680/Tc11G127350/Tc05G071930/Tc05G190990/Tc11G019450/Tc05G142900/Tc04G260080/Tc07G112240/Tc09G130940/Tc07G305310
	GO:0022626	cytosolic ribosome	6/100	33/15573	5.79931e-08	3.01564e-06	2.51812e-06	Tc11G126270/Tc11G127350/Tc05G071930/Tc05G190990/Tc04G260080/Tc09G130940
	GO:0015935	small ribosomal subunit	6/100	40/15573	1.93823e-07	8.06302e-06	6.73278e-06	Tc11G126270/Tc05G071930/Tc05G190990/Tc11G019450/Tc07G112240/Tc09G130940
cluster4	GO:0003735	structural constituent of ribosome	65/193	167/15573	5.23e-83	2.94e-80	2.18e-80	Tc11G127350/Tc05G234780/Tc06G089630/Tc11G019600/Tc05G308020/Tc01G230630/Tc04G382360/Tc10G005680/Tc04G369410/Tc10G167460/Tc11G126270/Tc04G291020/Tc05G071930/Tc07G216720/Tc01G002020/Tc11G102720/Tc12G014770/Tc05G190990/Tc03G053430/Tc08G245510/Tc07G107130/Tc10G086740/Tc02G049940/Tc03G312450/Tc03G114600/Tc11G019450/Tc09G236820/Tc09G130940/Tc04G260080/Tc11G013560/Tc03G184100/Tc01G371580/Tc07G112240/Tc0…
	GO:0044391	ribosomal subunit	23/193	71/15573	5.77e-27	1.62e-24	1.2e-24	Tc11G127350/Tc05G308020/Tc10G005680/Tc11G126270/Tc05G071930/Tc11G102720/Tc05G190990/Tc03G053430/Tc10G086740/Tc03G114600/Tc11G019450/Tc09G130940/Tc04G260080/Tc11G013560/Tc07G112240/Tc08G223870/Tc05G142900/Tc08G167230/Tc07G119470/Tc07G305310/Tc11G106460/Tc11G013470/Tc11G023920
	GO:0022626	cytosolic ribosome	15/193	33/15573	1.23e-20	2.3e-18	1.7e-18	Tc11G127350/Tc05G308020/Tc11G126270/Tc05G071930/Tc05G190990/Tc03G053430/Tc03G114600/Tc09G130940/Tc04G260080/Tc11G013560/Tc08G223870/Tc08G167230/Tc11G106460/Tc11G013470/Tc11G023920
	GO:1990904	ribonucleoprotein complex	25/193	190/15573	8.75e-19	1.23e-16	9.1e-17	Tc11G127350/Tc05G308020/Tc10G005680/Tc11G126270/Tc05G071930/Tc11G102720/Tc05G190990/Tc03G053430/Tc10G086740/Tc03G114600/Tc11G019450/Tc09G130940/Tc04G260080/Tc11G013560/Tc07G112240/Tc08G223870/Tc05G142900/Tc08G167230/Tc07G119470/Tc07G305310/Tc11G106460/Tc11G013470/Tc09G322810/Tc01G089510/Tc11G023920
	GO:0015935	small ribosomal subunit	12/193	40/15573	3.84e-14	4.22e-12	3.12e-12	Tc05G308020/Tc11G126270/Tc05G071930/Tc11G102720/Tc05G190990/Tc11G019450/Tc09G130940/Tc07G112240/Tc08G223870/Tc07G119470/Tc11G106460/Tc11G013470
cluster5	GO:0003779	actin binding	6/72	108/15573	1.04e-05	0.00244974	0.00210683	Tc11G074760/Tc04G300520/Tc09G257570/Tc06G118920/Tc07G140360/Tc09G147040
	GO:0008092	cytoskeletal protein binding	7/72	197/15573	3.43e-05	0.0040251	0.00346168	Tc11G074760/Tc04G300520/Tc09G257570/Tc06G118920/Tc07G140360/Tc13G072090/Tc09G147040
	GO:0015629	actin cytoskeleton	4/72	56/15573	0.000128638	0.0100767	0.00866616	Tc11G074760/Tc03G180860/Tc09G232280/Tc06G118920
	GO:0005200	structural constituent of cytoskeleton	3/72	24/15573	0.000178877	0.010509	0.00903801	Tc09G232280/Tc04G300520/Tc06G118920
	GO:0006457	protein folding	4/72	81/15573	0.000534171	0.025106	0.0215917	Tc07G207920/Tc03G177520/Tc08G203260/Tc08G203630
cluster6	GO:0046034	ATP metabolic process	20/249	52/15573	4.42031e-23	2.76711e-20	1.97751e-20	Tc04G268640/Tc13G179840/Tc13G025140/Tc07G028340/Tc03G213960/Tc08G089040/Tc11G095600/Tc09G228390/Tc08G128520/Tc01G144740/Tc05G116440/Tc11G119060/Tc06G199680/Tc08G234180/Tc11G008830/Tc11G075570/Tc10G169130/Tc08G244990/Tc09G222220/Tc01G289770
	GO:0003735	structural constituent of ribosome	27/249	167/15573	1.10507e-19	3.45886e-17	2.47186e-17	Tc10G179050/Tc11G127350/Tc06G089630/Tc09G130940/Tc11G019600/Tc03G312450/Tc05G308020/Tc11G102720/Tc11G126270/Tc03G145150/Tc07G112240/Tc11G013560/Tc02G049940/Tc01G371580/Tc05G142900/Tc04G369410/Tc10G005680/Tc07G216720/Tc05G190990/Tc09G310230/Tc05G071930/Tc09G178290/Tc05G236190/Tc08G223870/Tc08G167230/Tc10G086740/Tc11G106460
	GO:0006091	generation of precursor metabolites and energy	20/249	92/15573	1.66367e-17	3.47152e-15	2.48091e-15	Tc04G268640/Tc13G179840/Tc13G025140/Tc07G028340/Tc08G089040/Tc11G095600/Tc08G276510/Tc05G116440/Tc11G119060/Tc09G204600/Tc03G203540/Tc08G234180/Tc05G151530/Tc11G008830/Tc03G280500/Tc10G169130/Tc10G254890/Tc08G244990/Tc06G129170/Tc01G289770
	GO:0009150	purine ribonucleotide metabolic process	18/249	72/15573	4.83826e-17	7.57188e-15	5.41121e-15	Tc04G268640/Tc13G179840/Tc13G025140/Tc07G028340/Tc03G213960/Tc08G089040/Tc11G095600/Tc09G228390/Tc08G128520/Tc01G144740/Tc05G116440/Tc11G119060/Tc06G199680/Tc08G234180/Tc11G075570/Tc08G244990/Tc09G222220/Tc08G195960
	GO:0006163	purine nucleotide metabolic process	18/249	75/15573	1.07004e-16	1.33969e-14	9.57402e-15	Tc04G268640/Tc13G179840/Tc13G025140/Tc07G028340/Tc03G213960/Tc08G089040/Tc11G095600/Tc09G228390/Tc08G128520/Tc01G144740/Tc05G116440/Tc11G119060/Tc06G199680/Tc08G234180/Tc11G075570/Tc08G244990/Tc09G222220/Tc08G195960
cluster7	GO:0003735	structural constituent of ribosome	16/109	167/15573	3.72544e-14	1.32998e-11	1.01175e-11	Tc05G308020/Tc04G291020/Tc03G114600/Tc01G371580/Tc01G230630/Tc05G071930/Tc06G017280/Tc05G190990/Tc09G236820/Tc07G287570/Tc11G126270/Tc08G223870/Tc01G112020/Tc10G336260/Tc05G115430/Tc11G099360
	GO:0022626	cytosolic ribosome	6/109	33/15573	9.72035e-08	1.73508e-05	1.31992e-05	Tc05G308020/Tc03G114600/Tc05G071930/Tc05G190990/Tc11G126270/Tc08G223870
	GO:0022627	cytosolic small ribosomal subunit	5/109	21/15573	2.85055e-07	2.37732e-05	1.80849e-05	Tc05G308020/Tc05G071930/Tc05G190990/Tc11G126270/Tc08G223870
	GO:0102336	3-oxo-arachidoyl-CoA synthase activity	5/109	23/15573	4.66142e-07	2.37732e-05	1.80849e-05	Tc04G076780/Tc07G132950/Tc07G101370/Tc02G051900/Tc07G133690
	GO:0102337	3-oxo-cerotoyl-CoA synthase activity	5/109	23/15573	4.66142e-07	2.37732e-05	1.80849e-05	Tc04G076780/Tc07G132950/Tc07G101370/Tc02G051900/Tc07G133690
cluster8	GO:0003735	structural constituent of ribosome	39/150	167/15573	8.32e-44	3.02e-41	2.28e-41	Tc05G234780/Tc01G230630/Tc11G126270/Tc11G019600/Tc10G005680/Tc05G071930/Tc05G308020/Tc01G371580/Tc12G014770/Tc05G190990/Tc10G167460/Tc04G291020/Tc11G127350/Tc06G089630/Tc04G369410/Tc05G142900/Tc03G145150/Tc11G099360/Tc07G216720/Tc01G112020/Tc11G102720/Tc11G019450/Tc09G130940/Tc05G115430/Tc04G382360/Tc03G312450/Tc09G310230/Tc04G260080/Tc03G184100/Tc01G002020/Tc07G112240/Tc09G178290/Tc02G049940/Tc0…
	GO:0044391	ribosomal subunit	15/150	71/15573	1.61e-16	2.92e-14	2.2e-14	Tc11G126270/Tc10G005680/Tc05G071930/Tc05G308020/Tc05G190990/Tc11G127350/Tc05G142900/Tc11G102720/Tc11G019450/Tc09G130940/Tc04G260080/Tc07G112240/Tc03G114600/Tc08G167230/Tc08G223870
	GO:0022626	cytosolic ribosome	10/150	33/15573	3.89e-13	4.7e-11	3.55e-11	Tc11G126270/Tc05G071930/Tc05G308020/Tc05G190990/Tc11G127350/Tc09G130940/Tc04G260080/Tc03G114600/Tc08G167230/Tc08G223870
	GO:0015935	small ribosomal subunit	9/150	40/15573	1.19e-10	1.08e-08	8.13e-09	Tc11G126270/Tc05G071930/Tc05G308020/Tc05G190990/Tc11G102720/Tc11G019450/Tc09G130940/Tc07G112240/Tc08G223870
	GO:1990904	ribonucleoprotein complex	15/150	190/15573	4.37e-10	3.17e-08	2.39e-08	Tc11G126270/Tc10G005680/Tc05G071930/Tc05G308020/Tc05G190990/Tc11G127350/Tc05G142900/Tc11G102720/Tc11G019450/Tc09G130940/Tc04G260080/Tc07G112240/Tc03G114600/Tc08G167230/Tc08G223870
cluster9	GO:0003735	structural constituent of ribosome	24/111	167/15573	5.96913e-25	1.93997e-22	1.27551e-22	Tc01G230630/Tc05G071930/Tc05G308020/Tc03G114600/Tc03G053430/Tc04G382360/Tc04G291020/Tc05G234780/Tc04G369410/Tc07G107130/Tc05G236190/Tc09G257150/Tc08G245510/Tc07G216720/Tc01G112020/Tc05G190990/Tc11G102720/Tc12G014770/Tc09G178290/Tc07G154240/Tc06G017280/Tc11G106460/Tc04G260080/Tc02G049940
	GO:0022626	cytosolic ribosome	7/111	33/15573	2.83065e-09	4.5998e-07	3.02433e-07	Tc05G071930/Tc05G308020/Tc03G114600/Tc03G053430/Tc05G190990/Tc11G106460/Tc04G260080
	GO:0044391	ribosomal subunit	8/111	71/15573	3.78323e-08	4.0985e-06	2.69472e-06	Tc05G071930/Tc05G308020/Tc03G114600/Tc03G053430/Tc05G190990/Tc11G102720/Tc11G106460/Tc04G260080
	GO:0009150	purine ribonucleotide metabolic process	7/111	72/15573	7.76876e-07	6.31212e-05	4.15015e-05	Tc08G195960/Tc07G028340/Tc04G268640/Tc13G179840/Tc08G128520/Tc03G213960/Tc09G228390
	GO:0006163	purine nucleotide metabolic process	7/111	75/15573	1.02854e-06	6.68551e-05	4.39565e-05	Tc08G195960/Tc07G028340/Tc04G268640/Tc13G179840/Tc08G128520/Tc03G213960/Tc09G228390
cluster10	GO:0003779	actin binding	5/93	108/15573	0.000467986	0.0415143	0.0357979	Tc11G074760/Tc06G118920/Tc09G147040/Tc05G069180/Tc13G239720
	GO:0003735	structural constituent of ribosome	6/93	167/15573	0.000490612	0.0415143	0.0357979	Tc06G189040/Tc09G130940/Tc05G242040/Tc05G325710/Tc10G073330/Tc07G154180
	GO:0006520	cellular amino acid metabolic process	6/93	176/15573	0.000647072	0.0415143	0.0357979	Tc08G109460/Tc08G258510/Tc10G170130/Tc01G202820/Tc04G135630/Tc01G125880
	GO:0004812	aminoacyl-tRNA ligase activity	4/93	69/15573	0.000765946	0.0415143	0.0357979	Tc10G170130/Tc01G202820/Tc04G135630/Tc11G135650
	GO:0016875	ligase activity, forming carbon-oxygen bonds	4/93	69/15573	0.000765946	0.0415143	0.0357979	Tc10G170130/Tc01G202820/Tc04G135630/Tc11G135650
