# Supplementary material for: A molecular atlas reveals the tri-sectional spinning mechanism of spider dragline silk
Source: Nat Commun. 2023 Feb 15;14:837. doi: 10.1038/s41467-023-36545-6 (PMC9932165; doi:10.1038/s41467-023-36545-6)
Supplement: Supplementary file 5 — Supplementary Data 1-22 [file 41467_2023_36545_MOESM5_ESM.zip › Supplementary Data 20.xlsx]

## Sheet: Sheet1
Supplementary Data 20. Convergent evolution of genes between silkworm silk gland and spider Ma gland
	Geneid (Silkworm)	Anterior (FPKM)	Middle (FPKM)	Posterior (FPKM)	Geneid (spider)	Duct (FPKM)	Sac (FPKM)	Tail (FPKM)
Duct vs. Anterior	BMSK0012675	62.0962	3.02603	2.26965	Tc12G182160	120.833	17.1167	9.17667
Duct vs. Anterior	BMSK0008592	37.1687	3.72938	2.08507	Tc07G207890	24.2833	2.56	1.24
Duct vs. Anterior	BMSK0012370	10.6462	0.0683197	0.0710839	Tc03G280470	36.8267	4.65333	2.06
Duct vs. Anterior	BMSK0002006	346.964	118.86	100.938	Tc03G096420	67.4233	8.49	5.29333
Duct vs. Anterior	BMSK0013617	38.128	3.22743	1.65663	Tc01G092940	1.54667	0.143333	0.0833333
Duct vs. Anterior	BMSK0010616	66.5624	2.04828	3.00129	Tc05G193680	155.003	17.62	20.9633
Duct vs. Anterior	BMSK0008493	5.21088	0.0395764	0	Tc10G009310	52.2067	2.60333	0.0566667
Duct vs. Anterior	BMSK0006045	109.304	11.5138	3.8191	Tc07G063690	7.53333	0.67	0.403333
Duct vs. Anterior	BMSK0012827	535.996	8.7479	13.0576	Tc01G117090	39.7333	9.32667	7
Duct vs. Anterior	BMSK0015832	274.758	7.55296	4.42432	Tc12G059580	39.2733	6.12333	1.78333
Duct vs. Anterior	BMSK0001673	28.9245	1.27616	1.47334	Tc04G349190	33.4067	6.43667	1.78333
Duct vs. Anterior	BMSK0008484	38.7685	0.428553	0.0561611	Tc02G044980	19.5533	0	0.06
Duct vs. Anterior	BMSK0014252	240.662	63.8529	49.1458	Tc01G137630	52.7933	0.786667	0.04
Duct vs. Anterior	BMSK0010583	2.16364	0.30006	0.740795	Tc01G125510	807.06	11.4767	6.74667
Duct vs. Anterior	BMSK0007626	4.9769	0.0361183	0.0278427	Tc01G383480	4.99667	1.04333	0.54
Duct vs. Anterior	BMSK0005090	2.59226	0.239617	0	Tc08G339310	3.59667	0.0533333	0
Duct vs. Anterior	BMSK0007031	67.5208	12.8724	20.4357	Tc08G145380	27.1733	5.06333	2.84667
Duct vs. Anterior	BMSK0005975	21.5445	0.156084	0.249295	Tc07G005930	23.9	3.15667	1.17
Duct vs. Anterior	BMSK0002325	47.3841	0.89993	0.470067	Tc13G093180	9.56333	1.79	0.61
Duct vs. Anterior	BMSK0012516	13.3999	1.4203	3.59766	Tc01G267620	6.83	1.55667	0.0833333
Duct vs. Anterior	BMSK0000921	0.4652	0	0.040047	Tc01G107700	11.3267	0.116667	0.286667
Duct vs. Anterior	BMSK0013178	89.9752	22.6357	19.587	Tc02G050770	10.4567	2.32333	1.38333
Duct vs. Anterior	BMSK0015300	62.7389	0.573464	0.630461	Tc03G278020	11.66	0.283333	0.08
Duct vs. Anterior	BMSK0013972	414.426	77.7457	61.7017	Tc01G152260	71.1167	9.83333	3.37
Duct vs. Anterior	BMSK0012530	245.089	57.2852	62.3447	Tc03G114480	82.61	18.4233	10.6
Duct vs. Anterior	BMSK0005551	4649.51	416.323	312.241	Tc06G002830	3.05667	0.113333	0.04
Duct vs. Anterior	BMSK0007699	25.784	2.3227	2.57305	Tc03G224510	74.6467	16.4567	4.03333
Duct vs. Anterior	BMSK0007410	1086.53	386.452	364.033	Tc13G274020	182.787	23.3333	16.62
Duct vs. Anterior	BMSK0003883	393.842	127.455	100.524	Tc11G051170	472.057	71.85	28.5233
Duct vs. Anterior	BMSK0015350	973.381	375.939	310.276	Tc01G381680	218.587	13.1467	7.59
Duct vs. Anterior	BMSK0002072	520.574	159.102	174.097	Tc07G207980	61.23	10.2667	5.26
Duct vs. Anterior	BMSK0001349	371.591	124.318	87.0854	Tc04G152940	79.33	8.42333	4.44667
Duct vs. Anterior	BMSK0011786	877.413	191.86	190.114	Tc11G095600	243.477	21.14	16.8733
Duct vs. Anterior	BMSK0011037	163.298	19.401	28.176	Tc01G111890	581.753	10.2633	4.78
Duct vs. Anterior	BMSK0005160	2170.95	661.856	817.091	Tc02G162130	452.457	11.2267	5.68
Duct vs. Anterior	BMSK0000817	1650.7	326.497	348.831	Tc05G305890	8.95	1.44667	1.5
Duct vs. Anterior	BMSK0002493	21.5332	5.83041	1.38092	Tc03G062030	8.44667	1.42333	0.913333
Duct vs. Anterior	BMSK0002412	10.4111	1.36784	0.407287	Tc01G252600	2.12333	0.0733333	0.0533333
Duct vs. Anterior	BMSK0003814	82.1426	0.29813	0.140132	Tc02G011110	106.62	5.89667	2.48667
Duct vs. Anterior	BMSK0004129	9.18408	3.89883	2.65061	Tc03G149790	18.7467	4.36	3
Duct vs. Anterior	BMSK0010097	26.0317	2.42443	2.35708	Tc11G056620	5.50333	0.456667	0.306667
Duct vs. Anterior	BMSK0014435	18.9822	7.03294	5.66026	Tc13G133910	1.46333	0.04	0
Sac vs. Middle	BMSK0013715	13.9589	114.554	10.4924	Tc09G341490	40.47	322.273	4.92333
Sac vs. Middle	BMSK0009657	0.2649	1.98072	0.0361953	Tc01G014750	24.4933	32.33	4.07333
Sac vs. Middle	BMSK0010734	1.28586	60.4044	13.5551	Tc07G033570	26.4133	259.093	0.823333
Sac vs. Middle	BMSK0004222	0.37278	702.742	40.1386	Tc11G151050	1.64333	4.47667	0.266667
Sac vs. Middle	BMSK0010261	0.104953	78.2633	10.6314	Tc02G029160	2.76667	10.7933	0.61
Sac vs. Middle	BMSK0000752	8.9174	51.6758	0.952034	Tc04G151740	24.87	60.5867	7.88667
Tail vs. Posterior	BMSK0011688	40.8132	320.698	1222.5	Tc07G039390	7.33667	15.76	23.44
Tail vs. Posterior	BMSK0007818	282.052	338.013	923.212	Tc01G000550	0.196667	0.533333	1.37333
