# Supplementary material for: A molecular atlas reveals the tri-sectional spinning mechanism of spider dragline silk
Source: Nat Commun. 2023 Feb 15;14:837. doi: 10.1038/s41467-023-36545-6 (PMC9932165; doi:10.1038/s41467-023-36545-6)
Supplement: Supplementary file 5 — Supplementary Data 1-22 [file 41467_2023_36545_MOESM5_ESM.zip › Supplementary Data 21.xlsx]

## Sheet: Sheet1
Supplementary Data 21. Silk protein abundance and silk gland tissue expression levels of 64 silk genes in silkworm
	Anterior (FPKM)	Middle (FPKM)	Posterior (FPKM)	Cocoon silk N1 (iBAQ)	Cocoon silk N2 (iBAQ)	Cocoon silk N3 (iBAQ)
BMSK0016068	2.86258	335.662	3849.99	9602200000	6309800000	8628000000
BMSK0008215	6.50393	2284.92	44783.6	8384200000	3757500000	9663100000
BMSK0001060	1.44503	590.933	14097.5	4127100000	1477400000	4172900000
BMSK0015416	0.636824	5754.28	228.298	1965200000	890690000	2265100000
BMSK0016069	1.33876	5100.83	244.306	1479100000	277130000	1376400000
BMSK0001030	0.170742	1924.56	2062.23	598280000	280670000	597560000
BMSK0002555	779.401	1271.03	1711.16	478190000	146790000	612590000
BMSK0009586	0.181591	379.718	11.7478	243880000	78740000	309590000
BMSK0001555	1.13856	750.886	3.35407	137530000	39518000	207650000
BMSK0001556	0.905361	757.897	3.36846	147960000	57913000	173620000
BMSK0002983	2.58557	30.3586	24.4641	113610000	50009000	147970000
BMSK0014892	0.314425	198.358	46.3412	108620000	30520000	138320000
BMSK0003466	0.306186	428.38	552.037	122510000	24848000	111390000
BMSK0016054	3.48903	189.73	5.07026	59909000	11334000	70961000
BMSK0010863	0.255421	3.79329	3.02325	54344000	14574000	60468000
BMSK0011552	0.319246	50.2054	1.83743	71809000	20197000	36186000
BMSK0004214	0	95.8079	3.92249	44797000	14173000	47896000
BMSK0001602	0.0182697	45.802	64.0196	19444000	24054000	62265000
BMSK0001557	0.648524	556.992	2.51051	31542000	15447000	57216000
BMSK0008088	0	0	0	43516000	15449000	44490000
BMSK0009441	0	35.3198	49.9084	34558000	9539800	44885000
BMSK0008931	0.0251637	0.0959423	0	35205000	13997000	35640000
BMSK0010481	56.8479	318.342	292.008	28529000	16154000	38718000
BMSK0013934	8.18876	15.1787	15.2361	21382000	6465500	32649000
BMSK0009297	0.447265	13.011	12.0399	24194000	8869700	26589000
BMSK0013920	3.81422	5.79877	3.29007	20440000	3565900	20301000
BMSK0011139	191.205	172.867	84.8228	23355000	2763400	15946000
BMSK0010061	1.14222	0.625069	0.243116	17887000	4899300	19165000
BMSK0001601	0	37.0937	60.6752	8392800	10132000	23367000
BMSK0002602	1.36908	85.3889	103.61	9807100	6138800	23786000
BMSK0009506	0.125412	638.009	42.1864	14012000	5374400	15697000
BMSK0005576	13.6521	1.59647	1.19719	10685000	5046300	17323000
BMSK0002077	4.14335	2.15296	2.56545	9041600	8503200	8870000
BMSK0013068	0.0818603	85.4565	46.7035	10343000	2750600	11521000
BMSK0004552	12342.9	56.6998	32.205	9961400	2218100	12433000
BMSK0012822	0.0116213	13.3318	1.35501	7994600	1839300	7370600
BMSK0014493	2.48091	1.52317	0	5423300	1477700	10230000
BMSK0009279	0	0.0558963	0.00759333	5768800	1055100	10098000
BMSK0009907	496.229	459.578	360.602	2605500	2519100	10313000
BMSK0010299	0	0.0384363	0	9322300	964360	5145700
BMSK0012339	7.54837	8.52919	8.84728	6119200	3403000	5654700
BMSK0012987	0.679892	314.493	28.9324	4354100	790290	6971700
BMSK0000256	37.3994	40.2248	21.2309	3010500	1254000	7388100
BMSK0014997	0.586081	2.01401	3.54823	2359900	4326300	3282100
BMSK0011854	0.00752267	0.0269747	0	3995900	298190	4945100
BMSK0008775	0	0.0563957	0.0496063	3469200	1404700	3996100
BMSK0006363	569.574	838.494	2840.13	3588800	721940	4422800
BMSK0011522	131.26	120.15	169.503	3329200	227930	5075900
BMSK0001862	12.4618	15.1389	19.3673	3720300	679130	3994600
BMSK0013482	424.113	1297.06	1292.29	3484600	966860	3384000
BMSK0007963	15.1098	1.2977	2.59079	2445900	341620	4320400
BMSK0014056	239.968	120.806	53.8161	2020000	391960	2156300
BMSK0006883	0.0801057	0.0663013	0	1696500	289560	2144200
BMSK0004529	3.46543	53.0509	6.34271	643100	178590	3197300
BMSK0015380	147.948	65.6154	75.5756	1021300	384700	2540400
BMSK0010148	312.922	145.833	13.6888	1364100	733550	1513200
BMSK0002979	0.319755	1197.17	93.5654	768350	373520	1544900
BMSK0009710	0.0103773	526.715	22.6798	1291000	196140	1038400
BMSK0003272	3.70517	6.14856	1.38932	762870	150430	1261200
BMSK0012507	0.441517	0.0325263	0.0206367	671610	197560	917900
BMSK0004194	15.7945	24.7402	35.6945	1042800	225370	493710
BMSK0006607	7.29138	24.3225	3.451	834940	255580	582930
BMSK0010120	96.8902	103.41	380.3	548630	714870	355080
BMSK0003812	13.0883	6.25989	0.78424	580680	231170	672760
