# Supplementary material for: A molecular atlas reveals the tri-sectional spinning mechanism of spider dragline silk
Source: Nat Commun. 2023 Feb 15;14:837. doi: 10.1038/s41467-023-36545-6 (PMC9932165; doi:10.1038/s41467-023-36545-6)
Supplement: Supplementary file 5 — Supplementary Data 1-22 [file 41467_2023_36545_MOESM5_ESM.zip › Supplementary Data 22.xlsx]

## Sheet: Sheet1
Supplementary Data 22. Metabolite components of cocoon silk
#	Name	Molecular Weight	RT [min]	Cocoon silk N1	Cocoon silk N2	Cocoon silk N3	Cocoon silk N4	Cocoon silk N5	Cocoon silk N6	QC1	QC2	QC3
neg	DL-Malic acid	134.021	1.13	1.1348e+09	1.01924e+09	7.65856e+08	9.92513e+08	8.84803e+08	7.8735e+08	9.6974e+08	8.89186e+08	8.65665e+08
neg	4-Oxoproline	129.043	1.323	4.97695e+08	4.46468e+08	4.04521e+08	6.46055e+08	4.75979e+08	4.46668e+08	4.63907e+08	4.38672e+08	4.23472e+08
neg	L-Threonic acid	136.037	1.209	4.21091e+08	3.60081e+08	3.14581e+08	4.21643e+08	3.58328e+08	3.59935e+08	3.52479e+08	3.79723e+08	3.43187e+08
neg	Fumaric acid	116.011	1.128	4.43897e+08	3.48518e+08	2.90189e+08	3.82263e+08	3.40968e+08	3.11567e+08	3.79766e+08	3.46427e+08	3.35048e+08
neg	4-Acetamidobutanoic acid	145.074	1.333	3.92271e+08	3.31654e+08	2.69649e+08	3.95295e+08	3.41368e+08	3.20766e+08	3.28012e+08	3.36211e+08	3.39483e+08
neg	Asparagine	132.054	1.253	2.88134e+08	2.89359e+08	2.53333e+08	3.50264e+08	2.96851e+08	2.59088e+08	2.73563e+08	2.72397e+08	2.76455e+08
neg	Pipecolic acid	129.079	1.582	2.66263e+08	2.44084e+08	2.01788e+08	2.8581e+08	2.42281e+08	2.19488e+08	2.388e+08	2.32746e+08	2.26845e+07
neg	Gentisic acid	154.027	2.315	2.12509e+08	1.83016e+08	1.30048e+08	2.28099e+08	1.69264e+08	1.95256e+08	1.78248e+08	1.72065e+08	1.81033e+08
neg	5-Aminovaleric acid	117.079	1.492	2.04556e+08	1.72025e+08	1.3733e+08	2.20151e+08	1.87042e+08	1.80992e+08	1.90432e+08	1.95865e+08	1.67753e+08
neg	Succinic acid	118.027	1.152	1.86108e+08	1.62383e+08	1.40838e+08	1.75683e+08	1.56109e+08	1.31583e+08	1.55961e+08	1.55134e+08	1.40027e+08
neg	DL-Tryptophan	204.09	6.061	1.67222e+08	1.50908e+08	1.22684e+08	2.00747e+08	1.4699e+08	1.18869e+08	1.76876e+08	1.49318e+08	1.47764e+08
neg	Pyruvic acid	88.016	1.221	1.57171e+08	4.32849e+07	1.48898e+08	1.93818e+08	1.54759e+08	9.97011e+07	1.67839e+08	1.4842e+08	1.33368e+08
neg	D(-)-Threose	120.042	1.287	1.28857e+08	1.23969e+08	1.08971e+08	1.11177e+08	1.34356e+08	1.17013e+08	1.95275e+07	1.18003e+08	1.1284e+08
neg	Ascorbic acid	176.032	1.226	1.3634e+08	3.14213e+07	1.32931e+08	1.80888e+08	1.44115e+08	8.91464e+07	1.54507e+08	1.33476e+08	1.19968e+08
neg	α,α-Trehalose	342.116	1.41	1.55224e+07	1.7061e+07	4.2347e+08	1.03702e+07	1.22838e+07	8.92949e+07	8.38962e+07	8.4704e+07	8.09337e+07
neg	4-Hydroxybenzaldehyde	122.037	7.799	1.06228e+08	7.00999e+07	5.53485e+07	8.24457e+07	6.61253e+07	8.84702e+07	8.44182e+07	7.8912e+07	7.73071e+07
neg	5,5-Dimethylhydantoin	128.059	1.271	7.38488e+07	6.94242e+07	5.79302e+07	8.3661e+07	7.29651e+07	6.16134e+07	7.01136e+07	6.84057e+07	6.42211e+07
neg	Threonine	119.058	1.283	7.28351e+07	6.07519e+07	5.7825e+07	8.11959e+07	7.00399e+07	6.0902e+07	6.78181e+07	6.75795e+07	5.89922e+07
neg	DL-methionine sulfoxide	165.046	1.313	5.61792e+07	4.48252e+07	4.57053e+07	6.79693e+07	5.15741e+07	5.22349e+07	6.26589e+07	6.3075e+07	5.98586e+07
neg	Porphobilinogen	226.095	1.237	4.92465e+07	4.7229e+07	4.16514e+07	5.28143e+07	4.78671e+07	4.02545e+07	4.38799e+07	4.19477e+07	3.71414e+07
neg	Acrylic acid	72.0211	1.127	5.379e+07	4.60263e+07	3.73148e+07	4.82009e+07	4.36554e+07	4.23124e+07	4.332e+07	4.17679e+07	4.32178e+07
neg	Rutin	610.154	7.704	4.9134e+07	2.79154e+07	2.43482e+07	5.73979e+07	4.18116e+07	5.0529e+07	4.05601e+07	2.96166e+07	3.42063e+07
neg	Glycine anhydride	114.043	1.254	3.56253e+07	3.509e+07	3.31747e+07	4.54064e+07	3.81894e+07	3.73491e+07	3.42166e+07	3.61416e+07	3.17927e+07
neg	L-Tyrosine	181.074	1.888	5.25816e+07	3.98555e+07	3.03294e+07	5.11559e+07	7.89092e+06	3.74022e+07	4.67134e+07	3.86128e+07	3.77371e+07
neg	Sucrose	402.137	1.409	5.57888e+06	6.62102e+06	1.34669e+08	4.488e+06	5.20727e+06	3.15577e+07	2.79522e+07	2.75371e+07	3.15511e+07
neg	4-Hydroxycoumarin	162.032	6.974	3.34046e+07	2.82473e+07	2.1786e+07	4.16002e+07	3.2009e+07	2.90407e+07	3.0206e+07	3.39914e+07	3.22306e+07
neg	L-Gulonic-Γ-Lactone	178.048	1.499	3.21049e+07	2.68052e+07	2.01306e+07	3.61987e+07	2.90559e+07	2.89563e+07	2.63969e+07	5.54622e+06	2.47704e+07
neg	δ-Ribono-1,4-lactone	148.037	1.195	2.80534e+07	2.52778e+07	1.95671e+07	3.25042e+07	2.66931e+07	2.18542e+07	2.04705e+07	2.77408e+07	1.92097e+07
neg	5-amino-1-phenyl-1H-pyrazole-4-carbonitrile	184.074	6.047	4.76917e+07	1.93306e+07	2.41413e+07	2.19223e+07	1.88187e+07	1.42955e+07	2.52468e+07	2.41305e+07	2.28395e+07
neg	5-(1,3-dioxo-1,3-dihydro-2H-isoindol-2-yl)-1H-indole-3-carbonitrile	287.068	1.591	2.94527e+07	1.92147e+07	1.47094e+07	3.11232e+07	2.12097e+07	1.90902e+07	1.26503e+07	1.92327e+07	1.97906e+07
neg	D-(-)-Lyxose	150.053	1.261	2.29632e+07	2.19388e+07	1.95176e+07	2.11269e+07	2.64957e+07	2.04689e+07	2.10727e+07	2.07861e+07	1.97677e+07
neg	2-Propanamidoacetic acid	131.058	1.442	2.17433e+07	2.2385e+07	1.6452e+07	2.62946e+07	2.37416e+07	1.85095e+07	2.06888e+07	2.20312e+07	1.93436e+07
neg	Ornithine	132.09	1.292	2.21183e+07	1.78478e+07	1.68607e+07	2.41257e+07	2.18676e+07	1.74246e+07	1.81006e+07	1.71162e+07	1.72818e+07
neg	2-Aminoadipic acid	161.069	1.181	2.1301e+07	1.82565e+07	1.96549e+07	2.30707e+07	1.80765e+07	1.7347e+07	1.87477e+07	2.01632e+07	1.65299e+07
neg	N-Acetyl-aspartic acid	175.048	1.261	1.5551e+07	1.70509e+07	1.25609e+07	1.96744e+07	1.67107e+07	1.51988e+07	1.53644e+07	1.49761e+07	1.43255e+07
neg	Citraconic acid	130.027	1.21	1.67698e+07	1.4538e+07	1.26023e+07	2.02652e+07	1.51218e+07	1.28545e+07	9.17172e+06	1.51616e+07	9.5784e+06
neg	1-Caffeoylquinic Acid	354.095	7.304	1.68103e+07	1.40708e+07	1.14318e+07	2.19452e+07	1.31975e+07	1.44701e+07	1.6729e+07	1.58554e+07	1.26629e+07
neg	[1,1'-biphenyl]-2,2'-dicarboxylic acid	242.058	8.602	1.8659e+07	1.22647e+07	9.66073e+06	1.73016e+07	1.39756e+07	1.26181e+07	1.53739e+07	1.4456e+07	1.31861e+07
neg	Protocatechuic acid	154.027	1.39	1.73012e+07	1.31593e+07	1.11111e+07	1.34054e+07	1.20342e+07	1.19947e+07	1.26619e+07	1.16707e+07	1.22715e+07
neg	4-Nitrophenol	139.027	9.1	1.50391e+07	1.84252e+07	5.96507e+06	1.50754e+07	1.54921e+07	7.34458e+06	1.36521e+07	1.25917e+07	1.30747e+07
neg	O-Desmethylnaproxen	216.079	1.287	6.87175e+06	8.88931e+06	7.21941e+06	3.70677e+07	8.22421e+06	7.71871e+06	8.31695e+06	8.21718e+06	8.31681e+06
neg	Citrulline	175.096	1.292	1.32409e+07	1.26662e+07	9.84787e+06	1.53402e+07	1.31344e+07	1.125e+07	1.17436e+07	1.2757e+07	1.19154e+07
neg	Trans-Citridic Acid	174.016	1.446	1.30621e+07	1.22571e+07	9.43816e+06	1.45732e+07	1.32692e+07	1.22205e+07	1.24575e+07	1.2136e+07	1.34176e+07
neg	Gluconic acid	196.058	1.2	1.42087e+07	1.07476e+07	1.10075e+07	1.13919e+07	1.29285e+07	1.20201e+07	1.23314e+07	1.36459e+07	1.15183e+07
neg	(2S)-4-Oxo-2-phenyl-3,4-dihydro-2H-chromen-7-yl beta-D-glucopyranoside	448.142	12.469	4.53557e+06	3.58565e+06	3.63647e+06	1.08525e+07	3.49014e+06	3.93747e+07	1.06739e+07	9.60089e+06	8.31828e+06
neg	Citric acid	192.027	1.266	8.66468e+06	1.04609e+07	7.27072e+06	1.16769e+07	9.82535e+06	8.73206e+06	1.02368e+07	9.93862e+06	8.60364e+06
neg	Ribitol(Adonitol)	152.069	1.31	9.15731e+06	7.70663e+06	6.74037e+06	1.10659e+07	8.87827e+06	8.66553e+06	8.50338e+06	8.47243e+06	8.05923e+06
neg	Inositol	180.063	1.287	8.58986e+06	8.70876e+06	1.09903e+07	7.69956e+06	7.8912e+06	6.49333e+06	1.03124e+07	7.56066e+06	7.64824e+06
neg	6-Phosphogluconic acid	276.024	1.239	1.37351e+07	8.63342e+06	6.15308e+06	8.41035e+06	6.23065e+06	6.89853e+06	7.45286e+06	7.35373e+06	6.07093e+06
neg	Thymine	126.043	1.271	8.28147e+06	7.64098e+06	7.78198e+06	8.08335e+06	7.98522e+06	7.07076e+06	8.06576e+06	7.36238e+06	7.04084e+06
neg	Azelaic acid	188.105	4.54	1.35711e+07	7.3833e+06	6.52737e+06	6.16812e+06	5.56456e+06	6.74261e+06	8.81257e+06	7.60015e+06	6.69946e+06
neg	1,2,3-cyclopropanetricarboxylic acid	174.016	1.171	9.13522e+06	7.39203e+06	6.63929e+06	8.6864e+06	6.99149e+06	6.87037e+06	2.80778e+06	5.17722e+06	7.01476e+06
neg	L-Serine	105.043	1.246	7.66941e+06	7.81859e+06	6.77499e+06	7.45223e+06	6.89534e+06	6.03774e+06	8.43876e+06	7.22221e+06	6.44859e+06
neg	Equol	242.094	11.284	5.23177e+06	2.74828e+06	1.54544e+07	4.21965e+06	9.55711e+06	4.56826e+06	6.8959e+06	5.72446e+06	6.53963e+06
neg	Hexadecanedioic acid	286.214	12.213	6.992e+06	7.24491e+06	6.96772e+06	6.27581e+06	6.92475e+06	6.94588e+06	4.21773e+06	6.83341e+06	998619
neg	Mevalonic acid	148.074	1.445	6.18952e+06	5.58569e+06	4.69977e+06	7.80927e+06	7.25613e+06	5.44005e+06	5.70096e+06	6.22716e+06	6.56108e+06
neg	2-[2-oxo-2-(pyridin-3-ylamino)ethoxy]acetic acid	210.064	2.257	6.89279e+06	6.0221e+06	4.6499e+06	7.66945e+06	4.37154e+06	6.72564e+06	6.54696e+06	5.79031e+06	6.20654e+06
neg	Catechol	110.037	1.39	7.03456e+06	5.04481e+06	4.48806e+06	6.4222e+06	5.27506e+06	5.21204e+06	4.88979e+06	5.10666e+06	4.67055e+06
neg	Rosmarinic Acid	360.086	2.027	3.79669e+06	6.19222e+06	5.53387e+06	4.77714e+06	4.55009e+06	8.4118e+06	5.91226e+06	4.88323e+06	4.03827e+06
neg	2,4-Dihydroxybenzoic acid	154.027	7.014	6.23255e+06	4.6492e+06	4.13579e+06	6.8718e+06	5.33431e+06	5.55535e+06	5.33167e+06	5.82559e+06	5.20741e+06
neg	1,3,7-Trimethyluric acid	210.074	1.257	4.80384e+06	6.52737e+06	4.88889e+06	6.18723e+06	5.33846e+06	4.593e+06	6.48004e+06	5.66383e+06	5.6747e+06
neg	2-Hydroxy-2-methylbutanedioic acid	148.037	1.134	6.32571e+06	5.90897e+06	4.79415e+06	3.96964e+06	4.49896e+06	4.52312e+06	5.57995e+06	4.22163e+06	5.39149e+06
neg	7-Methylxanthine	166.048	10.216	4.8784e+06	5.36893e+06	4.40165e+06	5.54647e+06	4.7707e+06	3.97326e+06	2.61368e+07	2.90207e+07	3.1853e+07
neg	Pipecolinic Acid	129.079	1.25	4.92147e+06	4.70323e+06	3.95905e+06	5.25929e+06	4.03027e+06	3.83649e+06	4.48824e+06	4.73002e+06	4.24521e+06
neg	N-α-Acetyl-L-lysine	188.116	1.542	4.48924e+06	4.052e+06	3.51118e+06	4.96646e+06	4.24401e+06	3.99781e+06	4.2406e+06	3.98374e+06	3.57527e+06
neg	Dihydroroseoside	388.21	8.575	5.65442e+06	4.04831e+06	3.63381e+06	4.6705e+06	3.16815e+06	3.9505e+06	4.16777e+06	3.42103e+06	2.98721e+06
neg	3-(1-cyano-1,2-dihydroisoquinolin-2-yl)-3-oxopropyl propionate	284.111	1.483	4.65068e+06	3.64257e+06	2.24291e+06	4.7452e+06	4.20626e+06	5.05695e+06	2.8382e+06	2.25072e+06	2.34961e+06
neg	Coniferyl alcohol	180.079	7.227	5.88966e+06	4.49804e+06	3.48649e+06	1.09507e+06	4.63765e+06	4.81958e+06	1.30643e+06	4.59478e+06	4.56455e+06
neg	D-Sedoheptulose 7-phosphate	290.044	1.137	4.1757e+06	3.46399e+06	3.13227e+06	4.64606e+06	3.27041e+06	3.29446e+06	3.30431e+06	3.12074e+06	3.21696e+06
neg	Urethane	89.0477	1.269	4.05796e+06	3.8553e+06	3.01453e+06	3.84504e+06	3.90377e+06	3.29116e+06	4.2438e+06	3.51009e+06	3.5695e+06
neg	L-Tyrosinemethylester	195.09	6.718	4.71087e+06	3.6757e+06	1.71876e+06	3.74298e+06	3.48528e+06	4.4838e+06	3.58527e+06	3.52848e+06	3.41669e+06
neg	4-((5-(4-Nitrophenyl)oxazol-2-yl)amino)benzonitrile	306.076	1.185	3.85671e+06	3.09789e+06	2.1298e+06	5.03551e+06	4.72815e+06	2.4135e+06	3.70576e+06	2.78893e+06	3.72443e+06
neg	Gallic acid	170.022	2.824	870189	4.31598e+06	3.60073e+06	4.50641e+06	3.78442e+06	3.95729e+06	4.89542e+06	3.88107e+06	4.44978e+06
neg	D-Mannitol	182.079	1.287	3.9281e+06	3.17968e+06	2.66106e+06	3.41143e+06	3.35561e+06	3.26844e+06	3.50937e+06	3.84798e+06	3.29143e+06
neg	Benzyl 6-O-beta-D-glucopyranosyl-beta-D-glucopyranoside	432.163	8.347	3.45029e+06	2.47363e+06	2.10899e+06	4.09596e+06	2.79583e+06	3.15342e+06	2.28629e+06	2.44546e+06	2.62167e+06
neg	Salsolinol	179.095	6.517	3.46327e+06	2.61245e+06	2.43695e+06	3.77963e+06	2.45514e+06	2.95521e+06	2.97898e+06	2.85273e+06	3.09541e+06
neg	D-Methionine	149.051	1.746	3.49667e+06	2.44352e+06	2.25059e+06	3.51764e+06	3.33409e+06	2.24636e+06	2.6758e+06	2.7457e+06	2.86016e+06
neg	SDMA/ADMA	202.143	1.493	2.90003e+06	2.24478e+06	1.7661e+06	3.25208e+06	2.0613e+06	4.38074e+06	2.61604e+06	2.10998e+06	1.47385e+06
neg	Piceid	390.132	7.17	3.71772e+06	2.26602e+06	1.80372e+06	2.80541e+06	2.57141e+06	2.43977e+06	2.27006e+06	2.37351e+06	2.38281e+06
neg	Gibberellin A7	330.147	8.574	2.91058e+06	2.09313e+06	1.63023e+06	2.57525e+06	2.03753e+06	1.97524e+06	2.09121e+06	1.72283e+06	1.98026e+06
neg	Chlorogenic acid	354.095	6.396	2.18306e+06	2.06764e+06	1.80225e+06	2.82987e+06	2.14555e+06	2.00002e+06	2.07654e+06	1.8582e+06	2.18423e+06
neg	N-Lauroylsarcosine	271.215	13.101	3.54847e+06	2.60463e+06	1.45326e+06	1.60006e+06	2.03053e+06	1.66674e+06	2.47178e+06	1.76427e+06	2.02309e+06
neg	2-Hydroxy-1-(4-methoxyphenyl)propyl hexopyranoside	344.147	9.423	2.24787e+06	1.92975e+06	1.47319e+06	2.58518e+06	2.21153e+06	2.00265e+06	1.7356e+06	1.90097e+06	1.79508e+06
neg	N-Acetylthreonine	161.069	1.422	1.58036e+06	1.70872e+06	1.5528e+06	2.66318e+06	2.1654e+06	1.82948e+06	1.59195e+06	2.12918e+06	1.8533e+06
neg	Suberic acid	174.089	2.039	2.35632e+06	1.59119e+06	1.91616e+06	1.57226e+06	1.77133e+06	1.96562e+06	1.97367e+06	1.82178e+06	1.72028e+06
neg	N-(1-Carboxymethyl)-L-lysine	204.111	1.423	1.66432e+06	1.83909e+06	1.02669e+06	2.41255e+06	1.99128e+06	1.60987e+06	1.56661e+06	1.52892e+06	1.38707e+06
neg	Dodecanedioic acid	230.152	9.7	2.11635e+06	1.43063e+06	1.25517e+06	1.53723e+06	1.57572e+06	1.69957e+06	1.75932e+06	1.62259e+06	1.11068e+06
neg	(+/-)12(13)-DiHOME	296.235	13.236	3.1604e+06	861595	959751	1.49486e+06	1.47274e+06	1.27559e+06	2.28828e+06	2.29564e+06	1.67757e+06
neg	N-[4-(aminosulfonyl)phenyl]-2-[3,4-dihydro-1(2H)-quinolinyl]acetamide	345.11	1.309	1.23536e+06	1.24364e+06	1.8299e+06	2.12803e+06	1.17803e+06	1.38947e+06	1.45783e+06	1.46053e+06	1.12898e+06
neg	N-Acetyl-DL-glutamic acid	189.064	1.428	1.25414e+06	1.1842e+06	1.36823e+06	2.18522e+06	1.56353e+06	1.40537e+06	1.49478e+06	1.529e+06	1.68012e+06
neg	D-Galactosamine	215.056	1.485	2.01241e+06	353594	1.04462e+06	1.85504e+06	1.89247e+06	1.77068e+06	1.40662e+06	1.51654e+06	1.70029e+06
neg	Uridine	244.069	2.115	1.59356e+06	1.31037e+06	673724	2.899e+06	1.08343e+06	1.2773e+06	1.23629e+06	1.13294e+06	1.39754e+06
neg	Pantothenate	219.11	2.38	1.92728e+06	1.41973e+06	788793	1.37404e+06	1.1258e+06	1.7527e+06	1.10893e+06	1.58158e+06	1.26168e+06
neg	Methionine sulfoxide	181.041	1.33	1.82209e+06	1.05851e+06	1.04502e+06	1.57784e+06	1.32128e+06	1.1478e+06	1.62958e+06	1.53151e+06	1.35288e+06
neg	(3β,9ξ)-3,14-Dihydroxycarda-5,20(22)-dienolide	418.236	12.436	1.58778e+06	1.14863e+06	1.89206e+06	811421	811027	848915	1.18989e+06	1.07274e+06	1.1809e+06
neg	2-Naphthol	144.058	11.256	1.55273e+06	1.61267e+06	195132	1.61649e+06	1.40412e+06	377359	1.05138e+06	1.11343e+06	1.39859e+06
neg	9-Hydroxy-(10E,12Z,15Z)-Octadecatrienoic Acid	294.219	12.905	1.67796e+06	1.06485e+06	706266	867984	1.23213e+06	1.2029e+06	1.257e+06	999886	1.16716e+06
neg	L-Dopa	197.066	1.591	1.15959e+06	1.12848e+06	1.1573e+06	962653	1.07445e+06	940773	1.64698e+06	1.0111e+06	905390
neg	L-Anserine (beta-alanyl-N-methylhistidine) (nitrate salt)	240.115	12.471	1.16035e+06	858223	727315	1.58917e+06	852053	971778	1.04419e+06	1.04147e+06	860609
neg	diethyl 3-amino-6-methylthieno[2,3-b]pyridine-2,5-dicarboxylate	308.086	1.418	1.86107e+06	698953	226150	2.04128e+06	608868	408128	770855	761509	886801
neg	3-Hydroxy-3-Methyl Butyric Acid	118.063	1.72	945765	986246	858549	1.18811e+06	840399	811438	2.09132e+06	2.02945e+06	2.33658e+06
neg	N1-isopropyl-2-(1H-2-pyrrolylcarbonyl)-1-hydrazinecarboxamide	246.089	10.721	1.06204e+06	748158	768187	1.18197e+06	1.00417e+06	809831	727172	690938	735652
neg	Hexanoylglycine	173.105	1.928	1.1196e+06	834312	785362	855606	829027	812646	796594	737688	693637
neg	Oxypurinol	152.033	1.956	1.06389e+06	687979	489275	599719	1.06727e+06	702483	833221	787623	716693
neg	Gibberellic acid	346.142	2.323	1.13023e+06	716309	357544	1.08779e+06	691817	538446	559533	457494	428555
neg	N-[4-(diethylamino)phenyl]-N'-phenylurea	284.171	2.323	739995	492874	469147	1.06975e+06	901967	775686	550050	597366	561471
neg	Resveratrol	228.079	7.176	875315	553484	588754	916311	681125	580385	605473	744988	648221
neg	P-Toluenesulfonic acid	172.019	6.501	667191	429307	424415	366821	318256	1.826e+06	704094	682238	647451
neg	L-(+)-Tartaric acid	150.017	10.218	513043	736344	594090	733601	729146	516192	3.74226e+06	4.24016e+06	4.15564e+06
neg	Cytidine	243.085	1.775	629774	542078	409471	935862	555647	587422	469793	608430	873793
neg	(+/-)-Equol	242.094	11.539	478352	330347	1.12018e+06	295563	660803	413442	496415	478977	465421
neg	N1-(2-pyridyl)-2-(3,5-difluorophenyl)acetamide	307.04	1.746	700795	492956	283575	720814	583280	460546	296553	368303	422172
neg	Inosine	268.08	2.988	559044	481143	348786	474751	642398	537670	738195	1.01331e+06	850967
neg	N-(4-chlorophenyl)-N'-(2-phenoxyphenyl)urea	374.052	12.65	495418	391782	492095	488055	506630	376760	1.94206e+06	1.69717e+06	2.62094e+06
neg	Cholic acid	408.288	12.609	510160	333259	385571	367611	354203	304981	478633	425806	406653
neg	5'-Methylthioadenosine	297.09	8.073	349238	312280	259800	446207	334746	278798	306703	257124	292328
neg	Pyridoxine O-Glucoside	331.127	5.753	355014	276866	146287	417713	242833	235616	254806	240839	217367
neg	D-Fructose 6-Phosphate-Disodium Salt	303.992	10.848	293204	233099	250870	365491	226129	236638	1.40455e+06	1.69006e+06	1.88998e+06
neg	N-{[2-(2-thienyl)-1,3-thiazol-4-yl]methyl}benzamide	300.034	10.73	177761	143097	109561	186792	159652	80287.9	667024	747228	992330
pos	Choline	103.1	1.249	8.10806e+09	7.31972e+09	6.90241e+09	9.45676e+09	7.6551e+09	7.70543e+09	7.47413e+09	7.65522e+09	7.51498e+09
pos	D-(-)-Glutamine	146.069	1.257	6.30508e+09	6.09751e+09	5.90406e+09	7.65458e+09	6.50569e+09	6.86261e+09	6.32717e+09	6.89631e+09	6.69944e+09
pos	Paracetamol	129.079	1.647	3.40955e+09	3.16122e+09	2.53138e+09	3.70053e+09	3.2262e+09	3.13373e+09	3.03698e+09	3.10482e+09	3.17897e+09
pos	methyl 2,5-dimethyl-1H-pyrrole-3-carboxylate	131.094	3.209	1.97332e+09	1.59468e+09	1.43969e+09	2.20855e+09	1.9745e+09	1.77618e+09	1.64035e+09	1.69046e+09	1.7352e+09
pos	(R)-(+)-2-Pyrrolidone-5-carboxylic acid	129.042	2.098	1.81388e+09	1.6027e+09	1.38196e+09	2.01483e+09	1.66654e+09	1.68485e+09	1.53471e+09	1.68185e+09	1.66384e+09
pos	L-Tryptophan	204.09	6.806	1.86167e+09	1.5522e+09	1.25742e+09	2.22231e+09	1.70335e+09	1.49672e+09	1.47115e+09	1.66494e+09	1.63062e+09
pos	Isoleucine	131.094	2.915	1.18761e+09	9.97299e+08	8.50774e+08	1.36483e+09	1.16929e+09	1.08947e+09	1.0097e+09	1.10576e+09	1.07032e+09
pos	D-(-)-Quinic acid	192.063	1.399	1.14017e+09	1.08184e+09	8.17588e+08	1.07285e+09	9.93075e+08	1.03569e+09	1.0324e+09	8.71e+08	9.1272e+08
pos	L-Phenylalanine	165.079	5.458	1.22141e+09	9.46006e+08	6.78179e+08	1.26494e+09	1.10592e+09	7.70815e+08	8.674e+08	9.22475e+08	1.00106e+09
pos	N-Methyl-a-aminoisobutyric acid	117.079	1.691	9.32675e+08	7.82839e+08	6.77128e+08	1.11423e+09	9.07069e+08	7.72235e+08	7.8023e+08	8.04132e+08	8.78595e+08
pos	L-Methionine sulfoxide	165.046	1.31	5.94293e+08	5.19689e+08	4.64486e+08	6.95816e+08	5.59835e+08	5.44193e+08	5.33905e+08	5.14736e+08	5.29092e+08
pos	Scopoletin	192.042	7.294	5.27063e+08	4.74204e+08	4.25942e+08	7.42728e+08	5.39022e+08	5.68635e+08	5.38659e+08	5.62332e+08	5.37251e+08
pos	L-Threonine	119.058	1.28	5.5355e+08	4.75473e+08	4.74112e+08	6.22726e+08	5.38761e+08	4.73475e+08	4.88945e+08	4.87603e+08	5.14358e+08
pos	5-Aminolevulinic acid	131.058	1.36	5.41313e+08	4.62939e+08	3.86246e+08	5.37611e+08	4.89831e+08	3.85757e+08	4.30543e+08	4.28176e+08	4.551e+08
pos	Glu-Gln	129.042	1.395	4.36676e+08	4.23732e+08	3.61233e+08	4.45516e+08	4.08972e+08	3.67712e+08	4.22384e+08	4.40324e+08	3.71903e+08
pos	4,7-dimethylpyrazolo[5,1-c][1,2,4]triazine-3-carbonitrile	173.069	1.452	4.09207e+08	3.21544e+08	2.94073e+08	4.25947e+08	3.63152e+08	3.55794e+08	3.29415e+08	3.60751e+08	3.48573e+08
pos	3-hydroxy-4-methoxy-9H-xanthen-9-one	242.058	7.709	3.51036e+08	2.80595e+08	2.29152e+08	3.63202e+08	3.25112e+08	2.98459e+08	2.99677e+08	3.25378e+08	3.14787e+08
pos	Quercetin	302.042	8.791	3.34612e+08	2.65887e+08	2.21767e+08	3.78542e+08	2.99125e+08	2.89747e+08	2.98884e+08	2.78179e+08	2.78199e+08
pos	2-Hydroxycinnamic acid	164.047	2.272	3.19375e+08	2.32096e+08	1.94011e+08	3.36395e+08	2.7027e+08	2.30358e+08	2.37541e+08	2.52378e+08	2.44697e+08
pos	N-Acetylornithine	174.1	1.441	2.94985e+08	2.41786e+08	1.87561e+08	2.99458e+08	2.41515e+08	2.36425e+08	2.29383e+08	2.26794e+08	2.32835e+08
pos	(1R,3R,4R,5R)-(-)-Quinic acid	209.09	1.405	3.05087e+08	2.93533e+08	2.18606e+08	2.44295e+08	2.08694e+08	2.21739e+08	3.0825e+08	1.92266e+08	1.87901e+08
pos	Tyramine	120.058	6.508	2.88703e+08	2.35533e+08	1.97681e+08	2.81008e+08	2.32514e+08	2.19561e+08	2.31154e+08	2.2657e+08	2.29037e+08
pos	Dihydrothymine	128.059	1.352	2.50691e+08	2.48768e+08	1.77151e+08	2.94928e+08	2.37206e+08	2.33655e+08	2.37154e+08	2.53031e+08	2.19819e+08
pos	L-(+)-Citrulline	175.095	1.292	2.47958e+08	2.13152e+08	1.96249e+08	2.87553e+08	2.24949e+08	2.16207e+08	2.08171e+08	2.06441e+08	2.05833e+08
pos	L-2-Aminoadipic acid	161.069	1.404	2.07157e+08	1.87259e+08	1.6482e+08	2.3083e+08	1.91937e+08	1.77057e+08	1.73863e+08	1.74778e+08	1.74563e+08
pos	Dl-3-Hydroxynorvaline	133.074	1.394	1.32719e+08	1.20255e+08	4.04973e+08	1.46347e+08	1.22424e+08	1.43101e+08	1.59063e+08	1.58555e+08	1.70927e+08
pos	N3,N4-Dimethyl-L-arginine	202.143	1.378	1.87062e+08	1.72523e+08	1.45209e+08	1.85109e+08	1.60304e+08	1.44233e+08	1.58633e+08	1.49802e+08	1.49669e+08
pos	Hydroquinone	110.037	1.399	1.73423e+08	1.61499e+08	1.41646e+08	1.74956e+08	1.58964e+08	1.72514e+08	1.24841e+08	1.60609e+08	1.58299e+08
pos	Salicylic acid	138.032	1.398	1.32294e+08	1.27127e+08	1.08239e+08	1.44952e+08	1.33863e+08	1.41844e+08	1.14851e+08	1.16704e+08	1.22528e+08
pos	4-(Diethylamino)salicylaldehyde	193.11	7.184	1.26542e+08	1.05073e+08	8.80209e+07	1.48775e+08	1.18296e+08	1.11416e+08	1.16071e+08	1.06287e+08	1.05414e+08
pos	D-Alanyl-D-Alanine	160.085	1.405	1.19298e+08	1.159e+08	8.55617e+07	1.32714e+08	1.08403e+08	1.01167e+08	9.27037e+07	9.91042e+07	9.11729e+07
pos	Methyl cinnamate	162.068	7.218	1.01655e+08	8.42196e+07	7.17188e+07	1.15084e+08	9.17874e+07	8.91665e+07	8.74914e+07	8.6447e+07	9.34452e+07
pos	Trifolin	448.1	9.785	1.16297e+08	7.35635e+07	5.94101e+07	9.95007e+07	9.61481e+07	7.93205e+07	7.36486e+07	7.98876e+07	7.27486e+07
pos	D-(+)-Camphor	152.12	10.193	9.53095e+07	7.55307e+07	6.64404e+07	1.03287e+08	9.18027e+07	8.40685e+07	9.28805e+07	9.1214e+07	9.40963e+07
pos	Caprolactam	113.084	7.33	8.09582e+07	9.10805e+07	7.74283e+07	9.77912e+07	8.3169e+07	8.06193e+07	7.65165e+07	8.71931e+07	7.73576e+07
pos	3-hydroxy-3-methylpentanedioic acid	179.079	8.134	8.96535e+07	8.31596e+07	7.23369e+07	8.68662e+07	7.76864e+07	7.52036e+07	1.02715e+08	7.80079e+07	6.89173e+07
pos	N8-Acetylspermidine	187.168	1.185	7.73937e+07	7.73837e+07	8.0016e+07	9.00009e+07	8.14803e+07	7.62118e+07	7.17294e+07	6.92946e+07	6.73045e+07
pos	3-Methylglutaric acid	146.058	1.399	7.69592e+07	7.54054e+07	6.41431e+07	8.69352e+07	8.51279e+07	8.55926e+07	6.53963e+07	6.80891e+07	7.4182e+07
pos	p-Mentha-1,3,8-triene	134.109	10.198	8.40988e+07	6.73821e+07	5.57324e+07	9.22675e+07	8.14904e+07	7.39883e+07	8.13358e+07	8.0529e+07	8.34687e+07
pos	Quercetin-3β-D-glucoside	464.095	9.236	1.03967e+08	6.14071e+07	5.08256e+07	8.46883e+07	8.27673e+07	6.42901e+07	4.84979e+07	6.27326e+07	5.32378e+07
pos	Gamma-Aminobutyric acid	103.064	1.695	8.86717e+07	6.10316e+07	6.40775e+07	8.75606e+07	6.97403e+07	7.05725e+07	7.48807e+07	6.69806e+07	7.33147e+07
pos	7-(3,4-dihydroxyphenyl)-5-hydroxy-1-(4-hydroxyphenyl)heptan-3-one	330.146	8.17	8.66729e+07	8.88108e+07	8.5389e+07	7.43206e+07	4.06395e+07	5.6799e+07	5.25681e+07	7.21248e+07	4.47523e+07
pos	trans-Δ2-11-Methyl-dodecenoic acid	212.177	10.011	8.21268e+07	6.83788e+07	5.44865e+07	9.78538e+07	5.43599e+07	7.19409e+07	5.26854e+07	4.75706e+07	5.22912e+07
pos	Citral	152.12	9.918	8.55554e+07	5.98387e+07	5.12405e+07	8.46675e+07	6.79673e+07	6.77305e+07	6.90471e+07	6.71192e+07	6.60163e+07
pos	α-Lactose	342.115	1.407	2.73412e+07	2.33738e+07	2.57872e+08	1.44879e+07	1.65724e+07	7.45668e+07	7.69204e+07	6.51682e+07	6.13783e+07
pos	Dl-Proline	115.063	3.947	8.16047e+07	7.47287e+07	5.3731e+07	6.90661e+07	6.65604e+07	6.04176e+07	6.48957e+07	6.47606e+07	6.33832e+07
pos	(-)-Caryophyllene oxide	220.182	10.876	7.5322e+07	5.39422e+07	4.63662e+07	8.58215e+07	6.69234e+07	6.22838e+07	6.25071e+07	5.9471e+07	5.71711e+07
pos	Cuminaldehyde	148.089	12.741	6.17205e+07	5.37335e+07	5.03972e+07	6.68125e+07	6.15861e+07	7.63431e+07	6.84586e+07	7.46658e+07	7.85753e+07
pos	α-Pinene-2-oxide	152.12	9.486	7.75595e+07	5.06854e+07	3.66377e+07	8.85001e+07	6.24598e+07	5.45631e+07	5.69856e+07	5.12908e+07	5.66919e+07
pos	Pinoresinol	358.141	8.214	6.65939e+07	5.14432e+07	4.65932e+07	8.21049e+07	6.07032e+07	6.04337e+07	4.20548e+07	5.88366e+07	6.05467e+07
pos	Styrene	104.063	9.095	7.0679e+07	5.53936e+07	4.4563e+07	7.11445e+07	5.97988e+07	5.64268e+07	5.00455e+07	5.52724e+07	5.02176e+07
pos	N-Acetylvaline	159.089	1.351	9.10482e+06	1.08694e+07	2.76947e+08	6.24471e+06	9.64762e+06	3.79633e+07	4.84357e+07	5.5812e+07	4.65845e+07
pos	Uric acid	168.028	1.701	6.84011e+07	5.49114e+07	3.62848e+07	4.39312e+07	7.775e+07	6.28494e+07	4.05982e+07	5.23959e+07	5.36858e+07
pos	TAG (18:1-18:2-18:2)	897.777	16.068	2.80037e+07	1.2695e+07	1.27566e+07	4.62775e+07	1.62582e+08	5.31599e+07	9.3733e+06	8.66517e+06	2.8871e+07
pos	Cytosine	111.043	2.522	6.20855e+07	4.80196e+07	4.12188e+07	6.31561e+07	5.22891e+07	4.58694e+07	4.84222e+07	4.87523e+07	4.51908e+07
pos	2,4-Dimethylbenzaldehyde	134.073	10.004	3.70128e+07	7.91434e+07	1.22665e+07	8.41774e+07	6.80927e+07	3.13182e+07	4.8551e+07	4.67387e+07	4.83142e+07
pos	Coniferin	359.157	7.218	6.5535e+07	5.44058e+07	4.38875e+07	5.61336e+07	4.40158e+07	4.78354e+07	5.53255e+07	4.79679e+07	3.95154e+07
pos	N6,N6,N6-Trimethyl-L-lysine	188.152	1.193	4.78103e+07	4.93092e+07	5.09436e+07	5.54704e+07	5.25653e+07	5.22876e+07	4.3807e+07	4.42081e+07	4.26085e+07
pos	Sinapinic acid	206.058	7.626	4.87775e+07	4.40971e+07	3.96019e+07	6.81474e+07	5.10392e+07	5.10172e+07	5.20845e+07	4.42279e+07	4.88365e+07
pos	Kaempferol	286.047	7.869	6.21287e+07	4.82059e+07	3.56622e+07	6.0853e+07	4.97135e+07	4.59683e+07	4.5082e+07	4.3968e+07	4.65214e+07
pos	Serine	105.043	1.242	4.66739e+07	4.8749e+07	4.97898e+07	5.27435e+07	5.37039e+07	4.63079e+07	4.59879e+07	4.65981e+07	4.65084e+07
pos	Papaverine	339.142	1.485	5.59622e+07	4.25184e+07	3.8377e+07	5.46138e+07	4.91622e+07	3.85999e+07	3.88063e+07	4.44536e+07	4.38045e+07
pos	Indole	117.058	6.807	5.28446e+07	4.18845e+07	3.48202e+07	6.01081e+07	4.58522e+07	4.31893e+07	4.09339e+07	4.47536e+07	4.53975e+07
pos	L-Ascorbate	176.032	1.51	4.36385e+07	4.3091e+07	3.48041e+07	5.87205e+07	4.72452e+07	3.59242e+07	2.4914e+07	3.66009e+07	4.07778e+07
pos	2-[(3S)-1-Benzyl-3-pyrrolidinyl]-1,3-benzothiazole	277.095	7.86	4.18587e+07	3.72305e+07	3.07225e+07	5.2459e+07	3.99638e+07	3.39321e+07	3.4736e+07	3.68536e+07	3.90449e+07
pos	Asp-Phe methyl ester	294.121	7.86	4.1298e+07	3.66814e+07	3.02902e+07	5.18285e+07	3.95118e+07	3.3599e+07	3.42e+07	3.64279e+07	3.85638e+07
pos	2-(acetyloxy)-3-amino-1-[1,2-di(acetyloxy)ethyl]-3-oxopropyl acetate	315.095	6.787	4.18985e+07	3.29094e+07	2.9259e+07	4.46632e+07	3.14845e+07	3.7729e+07	3.11152e+07	3.55582e+07	3.14986e+07
pos	N-Acetyl-L-leucine	173.105	1.926	4.12375e+07	2.92462e+07	2.8739e+07	4.69696e+07	3.09307e+07	3.30619e+07	3.08372e+07	3.04908e+07	3.13435e+07
pos	N6-Acetyl-L-lysine	188.116	1.611	4.0109e+07	3.56397e+07	2.76994e+07	4.16322e+07	3.39776e+07	3.02217e+07	2.82473e+07	2.8904e+07	2.85152e+07
pos	(2R,3S,4S,5R,6R)-2-(hydroxymethyl)-6-(2-phenylethoxy)oxane-3,4,5-triol	306.107	9.105	3.42872e+07	2.78027e+07	2.62172e+07	4.19607e+07	3.56735e+07	3.83965e+07	2.50553e+07	3.01279e+07	3.40259e+07
pos	4-oxo-5-phenylpentanoic acid	174.068	8.163	3.47357e+07	3.0257e+07	2.63501e+07	3.77839e+07	3.11999e+07	3.22374e+07	2.5445e+07	2.37339e+07	2.15608e+07
pos	Panthenol	205.131	6.333	3.76799e+07	1.37641e+07	2.58044e+07	4.84927e+07	3.40106e+07	2.96413e+07	2.89611e+07	2.99099e+07	2.88132e+07
pos	L-Histidine	155.069	1.217	3.27233e+07	3.15022e+07	2.97266e+07	3.75996e+07	2.43825e+07	3.02041e+07	1.38209e+07	2.9077e+07	1.81453e+07
pos	3-Methoxybenzaldehyde	136.052	9.148	3.98558e+07	2.86451e+07	2.06747e+07	3.12996e+07	3.45659e+07	3.00961e+07	2.64274e+07	2.52146e+07	2.39888e+07
pos	Luteolin-3',7-Diglucoside	632.134	7.878	3.19694e+07	2.94505e+07	2.45339e+07	3.50441e+07	3.38024e+07	3.0167e+07	1.96592e+07	2.97091e+07	2.72706e+07
pos	(2E)-3-(3,4-dimethoxyphenyl)prop-2-enoic acid	208.073	8.731	3.3353e+07	2.8103e+07	2.07442e+07	3.39041e+07	2.85579e+07	2.55476e+07	2.53681e+07	2.4505e+07	2.41109e+07
pos	D-Ribose5-phophate	230.019	1.396	3.87584e+07	2.70671e+07	1.40856e+07	3.24647e+07	2.81952e+07	2.58988e+07	2.09003e+07	2.00688e+07	2.29623e+07
pos	(±)-Abscisic acid	264.136	9.245	3.93978e+07	2.58912e+07	1.97528e+07	3.02759e+07	2.67043e+07	2.30492e+07	2.50933e+07	2.41377e+07	2.23605e+07
pos	5-[(Benzoyloxy)methyl]-4,5,6-trihydroxy-2-cyclohexen-1-yl benzoate	384.116	1.775	2.66805e+07	2.79438e+07	2.13362e+07	2.77033e+07	2.60258e+07	2.06744e+07	1.68639e+07	1.99102e+07	2.12275e+07
pos	2-(2,4-dihydroxyphenyl)-3,5,7-trihydroxy-4H-chromen-4-one	324.029	8.145	2.8341e+07	2.77614e+07	2.28916e+07	2.33938e+07	2.13366e+07	2.65296e+07	2.18161e+07	2.01903e+07	1.05498e+07
pos	5'-S-Methyl-5'-thioadenosine	297.089	6.94	2.99099e+07	2.39635e+07	1.93101e+07	3.0151e+07	2.42264e+07	2.21108e+07	2.24628e+07	1.97977e+07	2.34006e+07
pos	Diaminopimelic acid	190.095	1.373	2.5961e+07	2.43286e+07	1.98783e+07	2.97053e+07	2.63383e+07	2.28946e+07	2.23558e+07	1.84971e+07	1.98112e+07
pos	Skatole	131.073	6.808	2.62558e+07	2.24589e+07	1.85234e+07	3.16637e+07	2.49509e+07	2.2385e+07	2.06201e+07	2.28223e+07	2.32768e+07
pos	3-Acetyl-2,5-dimethylfuran	138.068	9.349	4.50786e+07	1.98179e+07	2.4987e+07	2.15004e+07	1.77896e+07	1.64805e+07	2.17867e+07	2.27054e+07	2.23087e+07
pos	Thiazolidine-4-carboxylic acid	133.02	1.428	2.49464e+07	2.5394e+07	1.89877e+07	2.72994e+07	2.55348e+07	2.09568e+07	1.98003e+07	2.24571e+07	2.31558e+07
pos	Tropine	141.115	1.443	3.52001e+07	2.06219e+07	1.74384e+07	2.75384e+07	2.379e+07	1.8346e+07	2.18118e+07	2.09843e+07	2.10859e+07
pos	D-(+)-Maltose	364.097	1.407	7.33579e+06	7.47669e+06	8.38764e+07	4.71146e+06	5.83078e+06	3.22239e+07	2.52755e+07	2.34999e+07	2.4648e+07
pos	N-Acetyldopamine	195.089	6.695	2.71775e+07	2.18883e+07	1.63911e+07	2.82671e+07	2.14343e+07	2.06706e+07	2.13065e+07	1.92415e+07	1.92376e+07
pos	L-Saccharopine	276.132	1.279	2.56109e+07	2.34076e+07	1.91831e+07	2.6614e+07	2.26505e+07	1.78989e+07	1.74662e+07	1.75604e+07	1.79964e+07
pos	Propionylcarnitine	217.131	3.036	2.4978e+07	2.12479e+07	1.73094e+07	2.79957e+07	2.12276e+07	2.01409e+07	1.94215e+07	1.87461e+07	1.73399e+07
pos	Thymidine	242.09	1.449	2.58753e+07	2.12224e+07	1.81543e+07	2.42408e+07	1.99059e+07	1.91886e+07	1.51905e+07	1.60118e+07	1.55151e+07
pos	N2,N2-Dimethylguanosine	311.122	6.243	2.70629e+07	1.95246e+07	1.6318e+07	2.42213e+07	2.18828e+07	1.90317e+07	2.01466e+07	1.88736e+07	1.7441e+07
pos	Urocanic acid	138.043	1.623	2.43352e+07	2.30816e+07	1.89858e+07	1.93394e+07	1.9824e+07	2.08788e+07	1.78673e+07	2.16651e+07	1.883e+07
pos	trans-Cinnamaldehyde	132.057	8.195	2.95602e+07	2.14809e+07	5.1682e+06	2.98483e+07	1.82492e+07	2.18419e+07	8.5681e+06	2.09179e+07	2.08635e+07
pos	TAG (16:0-16:1-18:2)	845.746	16.708	8.51562e+06	1.7976e+07	4.07153e+07	1.02658e+07	1.84188e+07	2.95744e+07	5.1368e+06	1.37646e+07	5.93533e+06
pos	Theobromine	180.063	10.371	1.78706e+07	2.15869e+07	1.931e+07	2.31805e+07	2.22021e+07	1.95737e+07	2.62151e+07	4.72222e+07	7.91483e+07
pos	Sodium [dodecanoyl(methyl)amino]acetate	271.214	13.906	3.01019e+07	2.3573e+07	1.501e+07	1.84585e+07	1.89075e+07	1.75108e+07	2.02114e+07	1.91354e+07	1.98596e+07
pos	2-Deoxy-D-galactose	164.068	10.005	1.38127e+07	3.41194e+07	3.32888e+06	3.02951e+07	2.87751e+07	1.10963e+07	1.83871e+07	1.92674e+07	1.56764e+07
pos	3',4'-Dihydroxyphenylacetone	166.063	10.362	2.32402e+07	1.67492e+07	1.38616e+07	2.57992e+07	1.94786e+07	1.8073e+07	1.74357e+07	1.83662e+07	1.73176e+07
pos	Isoquinoline	129.058	6.803	2.00336e+07	1.68621e+07	1.96404e+07	2.20765e+07	1.93356e+07	1.78555e+07	1.77617e+07	1.80828e+07	1.62728e+07
pos	DL-Arginine	174.111	1.228	2.12028e+07	1.84264e+07	1.72062e+07	1.71038e+07	2.21245e+07	1.74795e+07	1.55561e+07	1.60218e+07	1.59218e+07
pos	L-Glutamic acid	147.053	1.287	1.60892e+07	1.36195e+07	2.77159e+07	1.85239e+07	1.61988e+07	1.42624e+07	1.1115e+07	1.36213e+07	1.31253e+07
pos	Creatine	131.069	1.369	1.69164e+07	1.67274e+07	1.61881e+07	1.43214e+07	1.9237e+07	1.69848e+07	1.7082e+07	1.97423e+07	2.33866e+07
pos	Phenylpyruvic Acid	164.047	7.668	1.70303e+07	1.57409e+07	1.25757e+07	2.08734e+07	1.60124e+07	1.69769e+07	1.37891e+07	1.36063e+07	1.437e+07
pos	(2R)-2-[(2R,5S)-5-[(2S)-2-hydroxybutyl]oxolan-2-yl]propanoic acid	216.136	10.297	2.37463e+07	1.52934e+07	1.45898e+07	1.21469e+07	1.36819e+07	1.63885e+07	1.39479e+07	1.44959e+07	1.36427e+07
pos	(2E)-N-(4-acetamidobutyl)-3-(4-hydroxy-3-methoxyphenyl)prop-2-enamide	328.142	9.533	1.94127e+07	1.34817e+07	1.17503e+07	1.79478e+07	1.57046e+07	1.44151e+07	1.29617e+07	1.32193e+07	1.24377e+07
pos	Pantothenic acid	219.11	6.224	1.9346e+07	1.29577e+07	9.82547e+06	1.67508e+07	1.77109e+07	1.46414e+07	1.12335e+07	1.1188e+07	1.24594e+07
pos	1-[4-hydroxy-3-(3-methylbut-2-en-1-yl)phenyl]ethan-1-one	204.115	13.034	2.64442e+07	1.44369e+07	1.06359e+07	1.57442e+07	1.38762e+07	9.51387e+06	2.32792e+07	2.32673e+07	2.3408e+07
pos	Phosphocreatine	211.036	1.411	1.60046e+07	1.77414e+07	9.12927e+06	1.62292e+07	1.52863e+07	1.50302e+07	7.90471e+06	9.20659e+06	7.51645e+06
pos	o-Cresol	108.058	9.788	1.20222e+07	1.10752e+07	1.00679e+07	2.29216e+07	1.75059e+07	1.46394e+07	1.07107e+07	1.26095e+07	1.12719e+07
pos	TAG (16:0-16:0-16:1)	821.746	16.718	2.9791e+07	1.55038e+06	413467	451538	4.95907e+07	6.08494e+06	1.74762e+06	1.50082e+06	4.12174e+06
pos	Isovanillic acid	168.042	6.095	1.66111e+07	1.37412e+07	1.16968e+07	1.75108e+07	1.3905e+07	1.37125e+07	1.2387e+07	1.2819e+07	1.13379e+07
pos	Esculin	340.079	6.825	1.63686e+07	1.27313e+07	6.76666e+06	1.91752e+07	1.37061e+07	1.51709e+07	7.64125e+06	1.04527e+07	5.84244e+06
pos	3-(4-hydroxy-3-methoxyphenyl)propanoic acid	178.063	8.232	1.53897e+07	1.32429e+07	1.0202e+07	1.66986e+07	1.34013e+07	1.39096e+07	1.10861e+07	1.11004e+07	5.52492e+06
pos	3-(3,4,5-trimethoxyphenyl)propanoic acid	222.089	10.158	1.62044e+07	1.34996e+07	8.12728e+06	1.60496e+07	1.36155e+07	1.42777e+07	1.12739e+07	1.17512e+07	1.17457e+07
pos	D-Glucosamine	179.079	7.22	1.82037e+07	1.10147e+07	1.20385e+07	1.48505e+07	1.22874e+07	1.25e+07	8.99659e+06	7.76422e+06	7.95578e+06
pos	Naringenin	272.068	8.715	1.36439e+07	1.31372e+07	1.07421e+07	1.59e+07	1.48119e+07	1.21749e+07	1.23831e+07	1.21331e+07	1.30636e+07
pos	Kanosamine	179.08	6.242	1.93878e+07	1.4385e+07	1.02193e+07	2.2307e+07	1.17342e+07	1.76118e+06	9.38659e+06	9.70467e+06	7.39283e+06
pos	2'-O-Methylcytidine	257.101	2.521	1.62097e+07	1.20324e+07	1.01283e+07	1.60035e+07	1.2455e+07	1.19275e+07	1.08176e+07	1.0376e+07	1.00355e+07
pos	7-Methylguanine	165.065	1.863	1.76591e+07	1.16211e+07	1.18006e+07	1.42141e+07	1.31015e+07	9.86302e+06	1.01292e+07	9.25794e+06	9.77194e+06
pos	Guanine	151.049	1.533	1.60895e+07	8.21393e+06	1.08982e+07	1.54519e+07	1.23696e+07	1.40809e+07	9.0799e+06	9.73128e+06	1.02497e+07
pos	Methylmalonic Acid	118.027	1.35	9.95443e+06	1.18868e+07	1.15697e+07	1.47164e+07	1.28123e+07	1.48302e+07	8.45511e+06	1.1104e+07	1.1577e+07
pos	Acetyl-L-carnitine	203.115	1.648	1.24399e+07	1.00174e+07	7.8426e+06	1.78187e+07	1.34076e+07	1.21961e+07	1.09395e+07	1.19833e+07	1.10372e+07
pos	Apocynin	166.063	8.864	1.27092e+07	1.09042e+07	9.30154e+06	1.64751e+07	1.20601e+07	1.08872e+07	1.00856e+07	9.241e+06	1.05793e+07
pos	2-[3-(4-pyridyl)-1H-1,2,4-triazol-5-yl]pyridine	223.084	6.38	1.40446e+07	1.12589e+07	9.10769e+06	1.51074e+07	1.14476e+07	1.12606e+07	1.01622e+07	1.01466e+07	1.04451e+07
pos	3-Methoxycinnamic acid	160.052	7.954	1.24004e+07	1.03534e+07	8.51886e+06	1.47251e+07	1.23249e+07	1.20715e+07	9.83513e+06	9.81055e+06	1.15373e+07
pos	TAG (18:1-18:1-22:6)	947.793	16.021	1.80882e+07	5.76256e+06	1.45981e+07	5.27293e+06	1.68695e+07	9.75524e+06	2.56168e+06	5.50723e+06	1.02148e+07
pos	4-methyl-6-phenyl-5,6-dihydro-2H-pyran-2-one	188.083	8.154	1.33032e+07	1.16634e+07	1.05473e+07	1.25261e+07	1.07826e+07	1.04183e+07	1.14475e+07	1.04386e+07	9.66783e+06
pos	3-(3-nitrophenyl)-1H-pyrazole	189.055	9.262	1.47165e+07	1.09344e+07	7.82319e+06	1.31641e+07	1.16465e+07	9.64795e+06	1.00359e+07	8.82215e+06	8.85574e+06
pos	3-Hydroxy-4-Methoxycinnamic Acid	194.058	7.238	9.14449e+06	9.77689e+06	9.63265e+06	1.53689e+07	1.10141e+07	1.11483e+07	8.98752e+06	9.4433e+06	9.28999e+06
pos	N,N-Dimethyldecylamine N-oxide	201.209	11.76	9.95787e+06	1.25011e+07	8.46125e+06	1.11075e+07	9.5527e+06	1.33821e+07	9.54058e+06	9.7107e+06	9.95322e+06
pos	Obacunoic acid	472.209	10.182	1.23726e+07	8.03226e+06	6.75791e+06	1.32888e+07	1.2084e+07	1.15288e+07	7.96079e+06	8.00656e+06	9.23325e+06
pos	dimethyl N~1~,N~4~-dicyanotetrahydropyrazine-1,4-dicarbimidothioate	282.071	6.233	1.11277e+07	9.62111e+06	7.92692e+06	1.21477e+07	1.114e+07	1.073e+07	7.92922e+06	8.10604e+06	8.70483e+06
pos	4-methoxy-6-(prop-2-en-1-yl)-2H-1,3-benzodioxole	192.078	8.932	1.36023e+07	8.44161e+06	7.32048e+06	1.25306e+07	9.76609e+06	9.73516e+06	9.36995e+06	1.01941e+07	9.27461e+06
pos	N1-[6-hydroxy-2-(2-pyridyl)pyrimidin-4-yl]acetamide	208.094	2.386	1.19273e+07	9.34654e+06	8.07907e+06	1.18965e+07	9.17028e+06	1.02538e+07	7.58507e+06	6.71108e+06	6.32672e+06
pos	N-cyclooctylurea	170.142	10.259	9.5413e+06	1.46768e+07	4.62553e+06	1.35672e+07	1.24754e+07	5.77078e+06	7.80421e+06	8.68288e+06	9.47641e+06
pos	Menadione	172.052	9.265	1.26798e+07	9.78526e+06	7.14201e+06	1.21643e+07	9.9603e+06	8.32388e+06	8.19976e+06	8.56746e+06	8.13105e+06
pos	4-Hydroxyindole	133.053	7.119	9.82918e+06	9.24266e+06	8.4352e+06	1.29965e+07	8.87792e+06	1.00535e+07	7.74218e+06	7.77743e+06	7.56817e+06
pos	Esculetin	178.026	6.832	1.01275e+07	8.61648e+06	8.29654e+06	1.28477e+07	8.99818e+06	1.03777e+07	7.7655e+06	8.15494e+06	7.73358e+06
pos	Dl-Mevalonolactone	130.063	3.387	1.13094e+07	1.02274e+07	6.91026e+06	1.17302e+07	8.34398e+06	8.17812e+06	8.46267e+06	8.21387e+06	7.37243e+06
pos	Glycyl-L-Proline	172.085	1.413	1.07607e+07	8.56303e+06	7.27869e+06	1.08574e+07	8.955e+06	8.45889e+06	5.75721e+06	5.47771e+06	6.44963e+06
pos	5-(6-hydroxy-6-methyloctyl)-2,5-dihydrofuran-2-one	208.146	7.805	9.67878e+06	8.29221e+06	7.23806e+06	1.21214e+07	8.80595e+06	8.06969e+06	7.15819e+06	7.04407e+06	7.56614e+06
pos	2-methyl-2,3,4,5-tetrahydro-1,5-benzoxazepin-4-one	159.068	6.81	1.04424e+07	8.14591e+06	6.95049e+06	1.09187e+07	8.5455e+06	8.25197e+06	6.48508e+06	6.79518e+06	7.4445e+06
pos	N-Acetylhistamine	153.09	1.477	1.01329e+07	8.0166e+06	7.39989e+06	1.00206e+07	7.5484e+06	9.43842e+06	7.06437e+06	7.2475e+06	7.01911e+06
pos	TAG (16:0-16:1-18:1)	847.76	16.765	3.57808e+06	1.20764e+07	2.95235e+06	3.08052e+06	2.63343e+06	2.41362e+07	5.42526e+06	1.37452e+06	6.34437e+06
pos	4-Morpholinepropanesulfonic acid	209.072	1.381	1.80174e+07	4.65199e+06	4.81382e+06	5.27868e+06	9.43974e+06	4.78738e+06	5.92243e+06	5.63186e+06	6.01035e+06
pos	5-(2,5-dihydroxyhexyl)oxolan-2-one	202.12	11.059	1.01122e+07	8.17656e+06	6.24809e+06	6.79011e+06	7.4346e+06	7.66494e+06	5.76399e+06	6.12316e+06	6.622e+06
pos	α-Eleostearic acid	278.224	13.923	1.53343e+07	3.2266e+06	6.04638e+06	5.10261e+06	8.96399e+06	7.34381e+06	9.35188e+06	7.86037e+06	9.23913e+06
pos	Methyl-α-D-glucopyranoside	194.079	10.381	7.06697e+06	8.25605e+06	6.08272e+06	8.46457e+06	8.30214e+06	7.47634e+06	3.36694e+06	1.96214e+07	2.63689e+07
pos	5-Methyluridine	258.085	2.66	8.19698e+06	6.41603e+06	5.57149e+06	8.99688e+06	7.59854e+06	7.13647e+06	3.86181e+06	5.91748e+06	5.3023e+06
pos	All-Trans-13,14-Dihydroretinol	288.245	11.616	7.80307e+06	6.57687e+06	5.97208e+06	8.18491e+06	6.3313e+06	8.75972e+06	6.7284e+06	6.27014e+06	6.07395e+06
pos	(1E,4Z,6E)-5-hydroxy-1,7-bis(4-hydroxyphenyl)hepta-1,4,6-trien-3-one	308.104	10.789	8.626e+06	6.09286e+06	5.40628e+06	9.56554e+06	7.87615e+06	5.94091e+06	6.29472e+06	6.41793e+06	6.65635e+06
pos	Citric Acid	192.027	1.991	1.00684e+07	8.41601e+06	5.09683e+06	8.13007e+06	6.09352e+06	4.88826e+06	4.03735e+06	4.84896e+06	5.05359e+06
pos	Indirubin	262.074	12.222	6.94115e+06	2.10247e+07	9.63989e+06	2.79023e+06	644956	515998	6.03617e+06	5.96742e+06	5.7194e+06
pos	cis-Resveratrol	228.078	8.843	9.70693e+06	6.77314e+06	5.00027e+06	6.21587e+06	6.80544e+06	6.84871e+06	4.89811e+06	5.99719e+06	4.55019e+06
pos	5,5-dimethyl-3-morpholinocyclohex-2-en-1-one	209.139	12.416	6.22439e+06	5.91088e+06	3.64062e+06	8.9588e+06	7.15573e+06	7.07214e+06	4.37144e+06	5.50608e+06	6.26519e+06
pos	methyl isoquinoline-3-carboxylate	187.061	5.457	8.27866e+06	6.4981e+06	4.69188e+06	8.07056e+06	6.78918e+06	4.35046e+06	5.54004e+06	5.66165e+06	5.9906e+06
pos	N2-tetrahydrofuran-2-ylmethyl-4-(4-fluorophenyl)-1,3-thiazol-2-amine	278.09	3.503	7.78547e+06	5.89279e+06	4.74932e+06	7.95958e+06	5.55916e+06	5.82937e+06	4.68509e+06	5.03372e+06	5.28674e+06
pos	1-ethyl 4-(2-oxo-1,2-diphenylethyl) succinate	322.12	8.228	7.00238e+06	5.05441e+06	4.51111e+06	8.78652e+06	5.65598e+06	6.69141e+06	4.16257e+06	5.47095e+06	4.64271e+06
pos	L-(-)-α-Amino-ε-Caprolactam	128.095	7.477	6.68735e+06	6.58915e+06	4.91929e+06	6.57531e+06	6.49063e+06	5.50109e+06	4.38204e+06	4.50044e+06	4.71178e+06
pos	Myricetin	318.037	8.809	6.24852e+06	7.59538e+06	4.9509e+06	7.0807e+06	5.46691e+06	5.15165e+06	5.16608e+06	4.79822e+06	4.20694e+06
pos	Alternariol	258.052	7.908	6.15007e+06	5.57762e+06	4.26845e+06	7.86059e+06	6.56902e+06	5.77634e+06	4.72898e+06	4.73286e+06	4.34051e+06
pos	gamma-Glutamylleucine	260.137	7.424	7.12495e+06	5.55044e+06	4.92025e+06	7.32165e+06	5.52718e+06	5.32625e+06	4.65128e+06	5.06684e+06	4.10627e+06
pos	5-Hydroxy-L-Tryptophan	220.084	2.522	6.64183e+06	5.64691e+06	4.51578e+06	6.63502e+06	5.4499e+06	5.03627e+06	3.88182e+06	3.92935e+06	4.08811e+06
pos	1-(3-methoxy-2-nitrostyryl)pyrrolidine	248.116	6.727	6.75334e+06	5.2661e+06	4.48331e+06	6.70882e+06	5.26199e+06	5.0145e+06	2.75738e+06	3.5955e+06	3.84981e+06
pos	D-Arabinose	150.053	1.725	4.57352e+06	4.32653e+06	6.57352e+06	5.8094e+06	5.73612e+06	6.36207e+06	3.73715e+06	3.44798e+06	3.38847e+06
pos	Indole-5-Carboxylic Acid (98%)	161.048	8.155	5.65964e+06	5.95868e+06	4.91419e+06	6.43093e+06	5.17654e+06	5.1936e+06	4.99794e+06	5.36398e+06	5.01866e+06
pos	3-hydroxy-3,4-bis[(4-hydroxy-3-methoxyphenyl)methyl]oxolan-2-one	396.118	8.43	5.65424e+06	4.52713e+06	4.04551e+06	7.38877e+06	5.64791e+06	5.69872e+06	3.90539e+06	4.24712e+06	4.51263e+06
pos	Hypoxanthine	136.038	2.954	5.36117e+06	4.5634e+06	4.56728e+06	5.25503e+06	6.44926e+06	6.04289e+06	4.05795e+06	4.64673e+06	5.6794e+06
pos	4-{3-[(3,4-dihydroxyphenyl)methyl]-2-methylbutyl}benzene-1,2-diol	324.131	8.553	6.2999e+06	4.85139e+06	4.05336e+06	6.52051e+06	5.14972e+06	4.77754e+06	4.23713e+06	4.53267e+06	3.82463e+06
pos	Mesterolone	304.239	12.097	6.73749e+06	4.76497e+06	3.35452e+06	6.69982e+06	5.32881e+06	4.32767e+06	4.38828e+06	4.12063e+06	4.06504e+06
pos	3-(4-nitrophenyl)[1,2,3]triazolo[1,5-a]quinazolin-5-amine	306.085	7.867	5.29658e+06	4.33551e+06	4.72975e+06	6.81776e+06	4.74377e+06	4.68331e+06	4.18817e+06	3.61941e+06	4.04968e+06
pos	9-Hpode	312.229	13.843	7.28609e+06	5.2281e+06	4.23555e+06	4.64134e+06	6.01078e+06	2.79483e+06	3.2719e+06	2.80386e+06	3.44581e+06
pos	N-(1,3-benzodioxol-5-ylmethyl)-N'-(1-benzothiophen-3-yl)urea	182.016	1.525	4.99944e+06	3.8069e+06	3.23914e+06	6.35497e+06	5.48167e+06	5.43149e+06	3.67534e+06	3.62037e+06	4.53001e+06
pos	Piceatannol	244.073	8.486	5.00861e+06	3.98835e+06	3.06692e+06	7.12105e+06	4.88357e+06	4.73583e+06	4.20677e+06	3.78979e+06	3.47668e+06
pos	5-(tert-butyl)-2-methyl-N-(4-nitrophenyl)-3-furamide	324.105	1.413	1.43102e+06	970919	2.07908e+07	372414	804618	4.2478e+06	3.52852e+06	3.03948e+06	2.86008e+06
pos	5-Methylcytosine	125.059	4.565	6.19891e+06	4.71629e+06	4.01887e+06	5.14425e+06	4.78369e+06	3.71033e+06	3.39676e+06	3.32447e+06	2.98157e+06
pos	Isohomovanillic acid	182.058	8.054	6.55056e+06	3.86098e+06	3.56067e+06	5.27356e+06	4.89328e+06	3.97502e+06	3.19445e+06	2.22875e+06	3.39615e+06
pos	Threonate	310.02	1.333	5.18574e+06	4.45278e+06	3.18009e+06	5.95644e+06	4.79377e+06	3.49011e+06	3.19845e+06	3.25465e+06	3.4628e+06
pos	γ-Glutamylglutamic acid	276.095	1.276	2.81707e+06	2.8209e+06	1.15222e+07	5.12369e+06	2.02081e+06	2.15675e+06	2.26043e+06	3.1094e+06	3.03273e+06
pos	Phenylpropiolic acid	146.037	8.69	4.22609e+06	4.0929e+06	3.9133e+06	5.04806e+06	4.57627e+06	4.54812e+06	3.54456e+06	3.27979e+06	3.58717e+06
pos	4-methyl-5-oxo-2-pentyl-2,5-dihydrofuran-3-carboxylic acid	212.104	9.484	5.09981e+06	3.93618e+06	3.59776e+06	5.11114e+06	4.10737e+06	4.40677e+06	3.01431e+06	2.60803e+06	2.73012e+06
pos	L-Alanyl-L-proline	186.1	1.431	3.08727e+06	4.77999e+06	2.3824e+06	5.82828e+06	4.74918e+06	5.42623e+06	3.27294e+06	2.18356e+06	788508
pos	Adenosine	267.096	2.701	5.00606e+06	3.4004e+06	3.94036e+06	4.02967e+06	5.55623e+06	3.8923e+06	4.03482e+06	3.77491e+06	3.99279e+06
pos	Saxitoxin	321.121	5.288	5.11357e+06	4.19285e+06	3.22512e+06	4.88094e+06	4.28387e+06	3.92874e+06	3.40299e+06	3.34027e+06	2.85978e+06
pos	O-Anisic Acid	152.047	7.627	4.54769e+06	3.77712e+06	3.67668e+06	4.80847e+06	4.07911e+06	4.07919e+06	3.07372e+06	2.65366e+06	3.25314e+06
pos	Pleuromutilin	416.201	11.076	3.88458e+06	3.2507e+06	2.92001e+06	5.52552e+06	3.92304e+06	4.65193e+06	2.69041e+06	3.03799e+06	3.63575e+06
pos	Prunin	434.121	8.713	4.4919e+06	2.82465e+06	3.01398e+06	5.12853e+06	4.0238e+06	4.22352e+06	3.17039e+06	3.22551e+06	3.27042e+06
pos	Triethanolamine	149.105	1.407	2.33187e+06	4.20618e+06	3.97008e+06	2.98996e+06	3.63321e+06	6.34052e+06	3.29056e+06	3.38357e+06	3.09195e+06
pos	Aspartic Acid	133.037	1.498	3.15106e+06	3.35518e+06	3.60732e+06	4.99699e+06	3.9075e+06	3.70168e+06	3.07952e+06	2.72218e+06	2.96916e+06
pos	Ecgonine methyl ester	199.121	6.231	4.34593e+06	3.77081e+06	3.12841e+06	4.43865e+06	3.58004e+06	3.3656e+06	2.64548e+06	2.55734e+06	2.56334e+06
pos	Genistein	270.052	7.966	3.85854e+06	3.61171e+06	2.48327e+06	4.85966e+06	3.83917e+06	3.43389e+06	2.89148e+06	2.60909e+06	2.65217e+06
pos	Hydroxypyruvic acid	104.011	1.396	3.343e+06	3.60419e+06	2.76666e+06	3.65312e+06	4.3948e+06	4.1152e+06	2.68352e+06	3.46835e+06	2.89503e+06
pos	Tetranor-12(S)-HETE	248.177	12.397	3.97719e+06	3.15166e+06	2.64348e+06	5.17571e+06	3.19934e+06	3.26939e+06	2.98059e+06	3.07859e+06	2.38421e+06
pos	Rhein	284.031	2.039	6.35438e+06	4.23749e+06	2.36421e+06	2.57089e+06	2.57725e+06	3.1357e+06	3.1977e+06	3.11805e+06	2.97857e+06
pos	2-({2-oxo-2-[(2-oxo-3-azepanyl)amino]ethyl}sulfanyl)acetic acid	238.105	2.245	4.19794e+06	3.34257e+06	2.34938e+06	4.59077e+06	3.48529e+06	3.22346e+06	2.43749e+06	2.33379e+06	2.62109e+06
pos	D-erythrose-4-phosphate	200.008	1.198	3.4876e+06	3.23077e+06	3.53655e+06	4.98849e+06	3.03837e+06	2.84526e+06	2.16903e+06	2.46228e+06	2.12651e+06
pos	bicyclo[2.2.2]oct-2-en-1-yl 4-methylbenzene-1-sulfonate	278.096	8.146	3.62096e+06	3.93908e+06	3.44678e+06	3.16903e+06	3.37583e+06	3.48617e+06	3.71495e+06	3.15565e+06	2.71405e+06
pos	Acetylcarnitine	203.117	1.694	3.17617e+06	3.15841e+06	2.65183e+06	5.03044e+06	3.41391e+06	3.43375e+06	3.08052e+06	3.16032e+06	2.83922e+06
pos	(R)-3-Hydroxy myristic acid	261.23	11.767	3.44073e+06	3.67423e+06	3.21583e+06	3.59737e+06	2.95276e+06	3.8815e+06	2.86106e+06	2.95919e+06	3.06877e+06
pos	1-(4-Methoxyphenyl)-2-propanone	164.084	7.059	3.79503e+06	3.10719e+06	2.66916e+06	3.67691e+06	3.34611e+06	3.64671e+06	2.25459e+06	2.40853e+06	2.51544e+06
pos	4-(2,3-dihydro-1,4-benzodioxin-6-yl)butanoic acid	222.085	1.317	934149	911785	1.44987e+07	1.10838e+06	828104	1.78684e+06	1.34263e+06	2.20933e+06	1.96171e+06
pos	1-{4-methoxy-3-[(2-pyridylthio)methyl]phenyl}ethan-1-one	273.084	2	3.9693e+06	3.25746e+06	3.42969e+06	4.00456e+06	2.66429e+06	2.68206e+06	2.40611e+06	2.48615e+06	2.46527e+06
pos	1-(4-hydroxyphenyl)propane-1,2-diol	190.063	8.5	2.96469e+06	2.82099e+06	2.51258e+06	4.6061e+06	3.75472e+06	3.33318e+06	1.50413e+06	2.65428e+06	2.92329e+06
pos	2-[2-(1-isobutylcyclohexyl)-1-methylethylidene]hydrazine-1-carboxamide	275.199	7.472	3.58011e+06	3.16492e+06	2.40968e+06	4.50131e+06	3.25367e+06	2.79763e+06	1.97555e+06	2.47163e+06	2.18431e+06
pos	gamma-Glutamyltyrosine	310.116	5.81	3.70159e+06	3.07086e+06	2.26998e+06	3.86908e+06	2.74716e+06	3.12602e+06	2.51548e+06	2.19743e+06	2.38266e+06
pos	A-Ketoglutaric Acid	146.021	1.997	3.06946e+06	3.03534e+06	2.58025e+06	3.3563e+06	3.44563e+06	2.91857e+06	1.8126e+06	2.39411e+06	2.15089e+06
pos	γ-Nonanolactone	156.115	13.478	3.97766e+06	7.18943e+06	1.37022e+06	2.26392e+06	1.26328e+06	1.72508e+06	3.59135e+06	2.90511e+06	2.84799e+06
pos	2-Anisic acid	174.032	7.629	3.01933e+06	2.69905e+06	2.34583e+06	3.89997e+06	2.79106e+06	2.51892e+06	2.12879e+06	1.98235e+06	2.26956e+06
pos	N-Palmitoyl taurine	363.24	12.347	3.75317e+06	2.25673e+06	2.14028e+06	3.61344e+06	2.87145e+06	2.50552e+06	2.99277e+06	2.73246e+06	2.70682e+06
pos	Genistin	432.106	9.378	3.65715e+06	2.69511e+06	1.95401e+06	3.27102e+06	2.98465e+06	2.39231e+06	1.93076e+06	1.87811e+06	2.15764e+06
pos	Oxohongdenafil	480.254	8.78	663803	498106	1.29763e+07	1.92331e+06	264647	502535	1.44704e+06	2.19958e+06	2.49775e+06
pos	3-(allylsulfanyl)-4-[4-(benzyloxy)phenyl]-5-methyl-4H-1,2,4-triazole	337.13	1.374	4.49449e+06	2.12781e+06	1.90306e+06	2.76441e+06	3.86814e+06	1.65825e+06	1.9666e+06	1.70518e+06	1.81224e+06
pos	[3-(3,4-dichlorophenyl)-5-isoxazolyl]methanol	242.983	4.042	2.44642e+06	2.16845e+06	1.94596e+06	4.08728e+06	2.66434e+06	3.29458e+06	2.15145e+06	1.48833e+06	2.25423e+06
pos	Isoliquiritigenin	256.072	8.967	3.34943e+06	2.48828e+06	2.15135e+06	3.33915e+06	2.54046e+06	2.71321e+06	2.1729e+06	2.00588e+06	2.14224e+06
pos	2,5-bis(4-hydroxy-3-methoxyphenyl)-3,4-dimethyloxolan-3-ol	342.146	8.472	2.94666e+06	2.74927e+06	1.88463e+06	3.84176e+06	2.75442e+06	2.38239e+06	1.95584e+06	1.95716e+06	2.1e+06
pos	6-(3-hydroxybutan-2-yl)-5-(hydroxymethyl)-4-methoxy-2H-pyran-2-one	210.089	7.992	3.55797e+06	2.355e+06	2.19173e+06	3.60017e+06	2.38526e+06	2.32614e+06	2.48807e+06	1.82653e+06	1.8007e+06
pos	N1-methyl-2-({2-[(methylamino)carbonyl]phenyl}thio)-5-nitrobenzamide	345.082	8.148	2.63351e+06	2.67166e+06	1.91925e+06	3.05523e+06	2.86379e+06	3.06597e+06	1.60172e+06	2.25912e+06	2.37751e+06
pos	TAG (18:1-18:2-20:3)	923.792	16.787	2.40789e+06	1.45543e+06	2.1105e+06	1.86659e+06	3.3058e+06	4.99978e+06	1.18868e+06	1.50029e+06	2.12246e+06
pos	4-[4-(trifluoromethoxy)anilino]-2H-1,3-benzoxazin-2-one	360.005	8.181	2.55679e+06	3.38485e+06	2.89773e+06	2.32179e+06	2.29568e+06	2.5767e+06	2.42923e+06	1.46164e+06	1.96418e+06
pos	N1-(5-methylisoxazol-3-yl)-2-cyano-3-(4-cyanophenyl)acrylamide	278.076	7.215	2.50072e+06	2.28405e+06	2.00238e+06	2.88012e+06	3.00204e+06	3.17582e+06	1.74125e+06	2.04843e+06	2.46338e+06
pos	2-(3,4-dimethoxyphenyl)ethanamine	181.11	7.952	3.06138e+06	2.3983e+06	2.15309e+06	2.87034e+06	2.08451e+06	2.58711e+06	2.01862e+06	1.43595e+06	2.11776e+06
pos	6-Pentyl-2H-pyran-2-one	166.099	8.586	3.25858e+06	2.13664e+06	1.97391e+06	3.2442e+06	2.18242e+06	2.0218e+06	2.11453e+06	1.60282e+06	2.31609e+06
pos	2'-Hydroxy-5'-methylacetophenone	150.068	8.228	2.58379e+06	2.32093e+06	2.12638e+06	2.86286e+06	2.30196e+06	2.26272e+06	1.94667e+06	1.869e+06	1.59164e+06
pos	cholesteryl sulfate	466.313	11.802	2.45532e+06	1.80278e+06	1.33764e+06	3.18019e+06	2.81533e+06	2.64252e+06	2.1762e+06	2.00797e+06	2.03822e+06
pos	L-Alanyl-L-leucine	202.131	2.292	2.88008e+06	2.32709e+06	1.61151e+06	2.90194e+06	2.14812e+06	2.10035e+06	1.58333e+06	1.69329e+06	1.36739e+06
pos	(2R,3S,4S,5R,6R)-2-(hydroxymethyl)-6-(propan-2-yloxy)oxane-3,4,5-triol	244.092	5.341	2.79148e+06	2.12595e+06	1.66284e+06	2.74713e+06	2.45054e+06	2.07486e+06	1.53738e+06	1.65119e+06	1.85361e+06
pos	N-butyl-2-methyl-5-(piperidinosulfonyl)-3-furamide	328.151	9.343	2.74704e+06	1.842e+06	1.45245e+06	2.83803e+06	2.4518e+06	2.35481e+06	1.79094e+06	1.88684e+06	2.15999e+06
pos	Dl-3-Hydroxy-kynurenine	224.079	1.437	2.20444e+06	1.97571e+06	1.98044e+06	2.63723e+06	2.37905e+06	2.02599e+06	1.83827e+06	1.76091e+06	1.76e+06
pos	Tetradecanedioic acid	258.183	11.919	1.69301e+06	2.18915e+06	1.91782e+06	2.55175e+06	2.26411e+06	2.04117e+06	1.80296e+06	1.50603e+06	1.83188e+06
pos	Nobiletin	424.108	1.742	2.74995e+06	2.66601e+06	2.00213e+06	2.667e+06	1.55783e+06	901430	1.96462e+06	1.61899e+06	1.69302e+06
pos	Sucrose octaacetate	700.192	8.975	2.21651e+06	2.23229e+06	1.17321e+06	2.68754e+06	1.64819e+06	2.53108e+06	1.88719e+06	1.88841e+06	1.9828e+06
pos	3-[4-methyl-1-(2-methylpropanoyl)-3-oxocyclohexyl]butanoic acid	268.164	13.264	2.0005e+06	1.57517e+06	1.48179e+06	2.59929e+06	2.08132e+06	2.66548e+06	1.4727e+06	1.682e+06	1.88961e+06
pos	Apigenin	270.052	9.552	3.73381e+06	2.94914e+06	1.00053e+06	1.27791e+06	1.59777e+06	1.44703e+06	1.76031e+06	1.51967e+06	1.89608e+06
pos	Taxifolin	286.047	7.269	2.18009e+06	1.92867e+06	1.48826e+06	2.95146e+06	1.78521e+06	1.59575e+06	1.35001e+06	996639	1.47413e+06
pos	N-lactoyl-phenylalanine	237.1	11.945	2.29229e+06	2.73633e+06	879130	2.64373e+06	2.32454e+06	929407	1.52949e+06	1.52049e+06	1.49617e+06
pos	(2S)-2-(2-hydroxypropan-2-yl)-2H,3H,7H-furo[3,2-g]chromen-7-one	246.089	10.708	2.08206e+06	1.57176e+06	1.49345e+06	2.78601e+06	2.09614e+06	1.76206e+06	1.74928e+06	1.53343e+06	1.5324e+06
pos	Vindoline	456.233	10.178	2.52289e+06	1.36617e+06	1.53676e+06	2.49832e+06	1.7004e+06	2.13635e+06	986377	1.67715e+06	1.45668e+06
pos	2-(4-chlorophenoxy)-N-[5-(trifluoromethyl)-2-pyridinyl]nicotinamide	393.048	1.41	2.83058e+06	2.21058e+06	948803	2.08035e+06	1.76776e+06	1.7931e+06	1.00397e+06	1.66931e+06	1.65869e+06
pos	Diflucortolone pivalate	478.253	11.099	1.85128e+06	1.52627e+06	1.3024e+06	2.70657e+06	2.17288e+06	1.79677e+06	1.28646e+06	1.20727e+06	1.74452e+06
pos	2'-O-Methyl-5-methylcytidine	271.116	4.543	1.86362e+06	1.60258e+06	1.25733e+06	2.59069e+06	1.94789e+06	1.92762e+06	1.36716e+06	1.75487e+06	1.30047e+06
pos	2-(3,5-dimethyl-1H-pyrazol-4-yl)-5-methoxybenzoic acid	246.1	2.51	2.42436e+06	1.80237e+06	1.57741e+06	2.21671e+06	1.85711e+06	1.30714e+06	1.29503e+06	1.14315e+06	616176
pos	N4-(4-chloro-2,5-dimethoxyphenyl)morpholine-4-carbothioamide	354.025	1.223	1.96363e+06	2.07954e+06	1.52914e+06	2.05556e+06	1.87206e+06	1.6199e+06	1.49113e+06	1.47349e+06	1.70517e+06
pos	2-(Dimethylamino)Guanosine	311.123	11.826	2.47902e+06	1.52956e+06	1.1856e+06	2.152e+06	1.78731e+06	1.23419e+06	1.9012e+06	1.67849e+06	1.82066e+06
pos	Arachidonic acid	286.229	11.506	1.82071e+06	1.6716e+06	1.19093e+06	1.98745e+06	1.67129e+06	1.85818e+06	1.43743e+06	1.33814e+06	1.38473e+06
pos	(1E,4E)-1,5-bis(4-methoxyphenyl)penta-1,4-dien-3-one	316.108	3.216	2.14525e+06	1.58851e+06	1.00309e+06	1.88323e+06	1.67111e+06	1.81596e+06	1.64907e+06	1.00046e+06	966334
pos	1,7-bis(3,4-dihydroxyphenyl)heptan-3-one	330.146	11.397	2.28777e+06	1.49478e+06	1.05236e+06	2.22728e+06	1.62047e+06	1.35323e+06	1.35933e+06	1.38805e+06	1.55178e+06
pos	1-morpholino-3-(4-nitrophenoxy)propan-2-ol	282.121	5.368	1.63603e+06	1.72997e+06	1.28766e+06	1.94771e+06	1.42536e+06	1.59804e+06	1.12215e+06	1.30527e+06	1.33504e+06
pos	13,14-Dihydro prostaglandin E1	338.243	13.578	1.62247e+06	1.58075e+06	1.52995e+06	1.57428e+06	1.62589e+06	1.65948e+06	1.3498e+06	1.37413e+06	1.63232e+06
pos	4-decyl-3-hydroxy-5-oxooxolane-2,3-dicarboxylic acid	352.149	11.6	1.62109e+06	1.06742e+06	1.06838e+06	2.03479e+06	1.99505e+06	1.70452e+06	1.31645e+06	1.44261e+06	1.52584e+06
pos	Daidzein	254.057	11.233	2.05043e+06	1.25191e+06	1.31427e+06	1.79643e+06	1.54955e+06	1.3695e+06	1.32248e+06	1.56755e+06	1.27709e+06
pos	1-Methyladenosine	281.113	1.461	2.23397e+06	1.04906e+06	1.07481e+06	1.91431e+06	1.34969e+06	1.52652e+06	714865	1.34937e+06	1.4025e+06
pos	2-(3,4-dihydroxyphenyl)-7-hydroxy-3,4-dihydro-2H-1-benzopyran-4-one	272.068	9.75	1.93432e+06	1.2463e+06	1.13835e+06	1.82579e+06	1.56331e+06	1.28848e+06	1.31947e+06	1.2435e+06	1.25865e+06
pos	1-Methylguanosine	297.107	5.078	2.10451e+06	1.35738e+06	989189	1.49684e+06	1.56604e+06	1.3727e+06	1.53727e+06	1.38067e+06	1.12204e+06
pos	Oxoadipic Acid	160.038	8.136	1.08568e+06	1.27399e+06	1.15997e+06	2.02283e+06	1.40063e+06	1.83744e+06	853325	834511	1.15736e+06
pos	Kaempferol-3-O-β-glucopyranosyl-7-O-α-rhamnopyranoside	594.158	7.81	1.77384e+06	1.53864e+06	963413	1.85002e+06	1.53406e+06	1.11682e+06	1.43895e+06	1.05769e+06	1.15473e+06
pos	16-Heptadecyne-1,2,4-triol	306.219	13.776	2.27076e+06	2.89961e+06	557466	1.19693e+06	474874	1.26775e+06	1.30928e+06	1.5821e+06	1.49485e+06
pos	D-Panthenol	227.113	6.342	1.6041e+06	536721	720215	2.83832e+06	713835	2.25162e+06	821658	1.33445e+06	1.49265e+06
pos	allantoate	176.054	1.335	760576	1.17061e+06	811172	1.27016e+06	1.16308e+06	3.4262e+06	798197	845599	862402
pos	Normorphine	271.124	9.585	1.17212e+06	2.17118e+06	520513	2.18919e+06	1.52212e+06	806314	688316	767586	953196
pos	Testosterone glucuronide	464.238	12.73	1.64799e+06	1.00994e+06	1.16962e+06	1.62593e+06	1.30217e+06	1.29721e+06	1.16434e+06	1.39599e+06	1.56086e+06
pos	Phloretin	274.084	9.691	487391	1.90029e+06	3.60862e+06	610267	1.07891e+06	344481	1.05673e+06	870914	838974
pos	5-Methyl-dl-tryptophan	218.105	6.475	1.82823e+06	1.18616e+06	1.28122e+06	1.20823e+06	1.37926e+06	1.11853e+06	1.14147e+06	1.05364e+06	1.07728e+06
pos	Limonin	492.177	9.246	1.31077e+06	1.06825e+06	981502	1.66995e+06	1.60408e+06	1.35925e+06	964632	1.27263e+06	1.21225e+06
pos	Flavanone	224.084	11.026	2.07361e+06	1.25014e+06	996978	1.315e+06	759010	1.53209e+06	1.14404e+06	1.21457e+06	1.04908e+06
pos	2-Aminooctanoic acid	159.126	7.979	959958	1.72479e+06	1.52906e+06	1.52925e+06	1.11498e+06	1.02388e+06	997890	1.3118e+06	995079
pos	3-(4-fluoroanilino)-1-(4-fluorophenyl)pyrrolidine-2,5-dione	280.108	8.529	1.3581e+06	788886	695000	1.46621e+06	2.27995e+06	1.1073e+06	914452	1.01068e+06	1.1113e+06
pos	Norethisterone	298.192	13.133	1.07898e+06	920798	851477	845967	1.19348e+06	2.63502e+06	1.1396e+06	1.1421e+06	1.11725e+06
pos	Isomaltose	342.117	5.357	1.57122e+06	1.16113e+06	939304	1.35738e+06	1.30752e+06	1.10819e+06	886743	900165	1.02995e+06
pos	DL-2-(acetylamino)-3-phenylpropanoic acid	224.116	5.57	1.84049e+06	937037	846871	1.59266e+06	950761	1.27437e+06	743099	743351	793025
pos	1-[(1-methyl-1H-imidazol-4-yl)sulfonyl]-4-(2-pyridinyl)piperazine	307.105	2.497	1.29432e+06	1.13239e+06	1.1323e+06	1.45302e+06	1.0562e+06	1.32454e+06	1.11357e+06	901365	984678
pos	T-2 Toxin	483.246	7.565	1.22714e+06	984981	796728	1.77148e+06	1.44627e+06	1.12886e+06	772803	941094	900501
pos	AICA ribonucleotide	338.061	6.569	1.12765e+06	1.15833e+06	904050	1.5201e+06	1.15637e+06	1.30171e+06	852572	897125	1.14091e+06
pos	1,4-dihydroxy-1,4-dimethyl-7-(propan-2-ylidene)-decahydroazulen-6-one	252.17	12.307	1.17005e+06	1.00855e+06	1.38866e+06	1.00364e+06	1.26345e+06	1.30559e+06	746459	1.18177e+06	993682
pos	4-acetyl-4-(ethoxycarbonyl)heptanedioic acid	274.102	4.906	1.29373e+06	1.12462e+06	865088	1.52015e+06	1.04116e+06	1.09024e+06	1.05155e+06	893557	891821
pos	4-methoxy-9-(2-methylbut-3-en-2-yl)-7H-furo[3,2-g]chromen-7-one	284.104	12.794	2.30512e+06	1.03246e+06	717098	1.18612e+06	847555	664344	1.49373e+06	1.36881e+06	1.46169e+06
pos	Debromohymenialdisine	267.074	7.355	1.18135e+06	1.2033e+06	950944	1.21242e+06	996628	1.06124e+06	855862	1.01861e+06	892540
pos	Gly-Tyr	238.095	5.509	1.20645e+06	1.09044e+06	890807	1.1042e+06	1.05493e+06	1.21445e+06	861030	747720	769571
pos	15-epi Cloprostenol	446.155	7.97	620914	993787	845614	1.38594e+06	1.39975e+06	933039	798303	929216	889382
pos	13-Hpotre(R)	310.213	13.275	1.5109e+06	1.03974e+06	908863	887083	888933	934712	952485	704788	737261
pos	ethyl 4-[(6-methyl-3-pyridazinyl)oxy]benzoate	258.1	5.275	1.16648e+06	973820	809274	1.09917e+06	908746	916904	872783	777597	716541
pos	2-[2-(5-bromo-2-pyridyl)diaz-1-enyl]-5-(diethylamino)phenol	348.063	7.71	1.06366e+06	874863	763277	1.0465e+06	1.15072e+06	871308	902953	708914	883001
pos	N-glycyl-L-proline	162.064	1.241	1.02399e+06	919221	1.0885e+06	972015	962753	762339	767120	987569	811773
pos	α-Hydroxyalprazolam	324.082	4.472	1.1654e+06	1.02543e+06	709561	1.0504e+06	833907	865225	712619	766462	614055
pos	Robinetin	302.042	6.702	1.08e+06	779143	567780	891693	938336	1.01772e+06	686828	649520	699900
pos	Arctiin	556.191	10.379	917987	715425	677436	1.266e+06	799724	793637	680801	609071	566002
pos	3,4-Methylenedioxy-α-pyrrolidinopropiophenone	247.12	11.136	1.15061e+06	691574	753721	838482	887840	841648	639216	754185	712372
pos	Allantoin	158.044	1.332	626494	861965	696452	924855	929616	852884	586424	628972	643909
pos	Flunitrazepam-d3	316.108	2.917	712681	862566	492914	1.34815e+06	737343	658312	725373	625190	459009
pos	Quercetin-3-ramnoside	448.1	9.147	1.19332e+06	657084	612609	667540	712025	836254	639741	799505	708038
pos	D-Raffinose	526.15	1.453	359860	352900	2.58977e+06	370011	332293	430376	633657	573410	629663
pos	UR-144 N-Heptyl analog	339.251	11.398	887812	738569	564213	618982	692940	651863	653537	551613	494613
pos	TAG (16:0-18:1-22:6)	921.777	14.949	576696	841183	284792	677982	627161	1.01259e+06	543102	309305	532886
pos	1-(2-chlorophenyl)-6,7-dimethoxy-1,4-dihydroisoquinolin-3(2H)-one	317.087	7.123	565393	484321	564954	793443	808703	676276	475849	481245	554050
pos	4-Oxoretinol	300.208	13.71	312511	319702	256075	308810	873094	1.64788e+06	410980	428124	598551
pos	Thromoboxane B1	394.232	13.794	839349	435814	484332	516324	518553	821963	575953	696866	467871
pos	TAG (16:0-16:0-16:0)	823.757	16.591	1.14595e+06	160581	276447	280917	1.48315e+06	249815	145589	305467	147660
pos	Asp-Phe	280.105	7.374	531580	526322	552256	683437	574007	627905	361452	491681	620034
pos	Psychosine	461.334	10.811	784458	637265	368018	637582	431042	322149	649869	600617	606650
pos	(+/-)5(6)-EET Ethanolamide	345.261	9.1	619573	483152	327510	624327	509957	445613	474249	433523	441659
pos	2-(2,6-dimethoxyphenyl)-5,6-dimethoxy-4H-chromen-4-one	324.099	10.709	669632	387152	349441	555075	563367	356985	486701	419270	406288
pos	Octhilinone	213.115	9.487	682845	754516	180663	561630	495199	106899	388879	361469	398151
pos	TAG (16:1-18:1-18:1)	873.77	15.609	118055	326791	145221	573900	368905	360573	135785	177419	255668
pos	ethyl 4-[(5-chloro-3-pyridyl)oxy]-5,8-difluoroquinoline-3-carboxylate	364.038	1.344	247266	68493.6	425122	391306	202987	471236	409198	177434	208322
pos	TAG (18:1-18:1-18:2)	899.789	16.636	29727.4	208353	582369	546110	247507	88583.1	64300.1	185081	196367
pos	Oxytetracycline	482.131	8.081	340040	202391	275594	340651	197232	231087	137321	150617	233150
pos	1-Naphthylacetic Acid	186.068	7.239	33604.4	100198	80647.5	1.03267e+06	80905.2	53617.8	48241.6	36468.4	61442
pos	Deoxyguanosine	267.096	1.264	182053	207672	346959	181842	229645	151804	123730	127896	124577
pos	Glucosamine 6-phosphate	259.046	1.37	209989	322962	111883	103233	159688	93491.5	43524.7	47848.6	41155.4
pos	TAG (16:0-18:1-18:2)	878.721	15.698	154127	42353.7	42469.5	298525	138553	227871	208935	28172.7	128189
pos	1,3-Diphenylacetone	210.104	12.974	24311.2	13242.7	24906.7	12709.3	30201.1	54459.7	473153	36278.6	23600.5
