# Supplementary material for: A molecular atlas reveals the tri-sectional spinning mechanism of spider dragline silk
Source: Nat Commun. 2023 Feb 15;14:837. doi: 10.1038/s41467-023-36545-6 (PMC9932165; doi:10.1038/s41467-023-36545-6)
Supplement: Supplementary file 6 — Source data [file 41467_2023_36545_MOESM6_ESM.xlsx]

## Sheet: Fig.1a
Fig.1a
Female								Male

## Sheet: Fig.1g
Fig.1g
Major ampullate gland				Minor ampullate gland						Flagelliform gland
Tubuliform gland						Aggregate gland						Aciniform & Priform gland
Whole silk glands						Dissected whole silk glands

## Sheet: Fig.2b
Fig.2b

## Sheet: Fig.4c
Fig.4c

## Sheet: Fig.5a
Fig.5a
Silkworm silk gland							Spider major ampullate gland
Cocoon silk							Cocoon silk
Dragline silk							Dragline silk

## Sheet: Fig.5c
Fig.5c
P1A-OE					WT

## Sheet: Fig.5e
Fig.5e
	Cocoon weight (g)
	1	2	3	Average	STDEV	P value
HSP20-KO	0.0712	0.0805	0.0769	0.0762	0.00468935	0.0061653
WT	0.1078	0.1083	0.1103	0.1088	0.00132288
	Pupa weight (g)
	1	2	3	Average	STDEV	P value
HSP20-KO	0.6182	0.6723	0.6114	0.633967	0.0333713	0.507315
WT	0.6457	0.6443	0.6775	0.655833	0.0187769
	Cocoon layer rate (%)
	1	2	3	Average	STDEV	P value
HSP20-KO	10.3278	10.6934	11.1725	10.7312	0.423584	0.00963006
WT	14.3066	14.3901	14.001	14.2326	0.204834
